# Supplementary material for: Transcriptomic responses to environmental temperature by turtles with temperature-dependent and genotypic sex determination assessed by RNAseq inform the genetic architecture of embryonic gonadal development
Source: PLoS One. 2017 Mar 15;12(3):e0172044. doi: 10.1371/journal.pone.0172044 (PMC5352168; doi:10.1371/journal.pone.0172044)
Supplement: S1 Table — (XLSX) [file pone.0172044.s004.xlsx]

## Sheet: S1-GonadalGeneExpVertebrates
Legend
TSC: Trachemys scripta (TSD) - the red eared slider turtle													26°C-biased expression
CSE: Chelydra serpentina (TSD) - the snapping turtle													31°C-biased expression
LOL: Lepidochelys olivacea (TSD) - olive ridley sea turtle													No significant differential expression
AMI: Alligator mississippiensis (TSD) - American Alligator													No data
CVE: Calotes versicolor (Genic control) - garden lizard;
MMU: Mus musculus (GSD) - house mouse												TSP	Thermosensitive period
Supplementary table S1: Genes involved in sex determination – a comparison across reptiles and mammals
Gene	Chrysemys picta (TSD)					Apalone spinifera (GSD)					TSC	CSE	LOL	AMI	CVE	MMU
	9	12	15	19	22	9	12	15	19	22
Amh											TSP:1			2		3
Amhr2						NS										3
Androgen Receptor	NS					NS								4
Apc																Wnt regulator; involved in gonadogenesis: 51
Aromatase					α=0.0001	NS					TSP:7	TSP:6	8	After TSP:9		Ovarian formation is aromatase independent:10
Calr												6				Higher in male (rat)
Cbln4																50
Cbx2																50
Ck1																Wnt regulator; involved in gonadogenesis: 51
Cirbp												6		46		Temperature sensitive; causes translational repression:47
Ctnnb1											11					12
Cyp26b1																50
Dax1											14	15	13	15		16
Dhh																50
Dmrt1											17					19
Dmrt2	NS					NS										20
Dmrt3	NS					NS										Bipotential gonad and testes:19
Emx2	NS															Bipotential gonad and testes:21
Esr1	M22					NS					TSP:7			4		Required for spematogenesis in adult mice:22; Required for fertility in females:23
Esr2	NS					NS					TSP:7			4		Required for normal ovarian follicular growth:24
Fgf9	NS					NS						6				Required for testes formation:25
Fgfr2																50
Fhl2	NS					H12										Higher expressed in testes:26
Fog2	M22					L19										Required for testes formation:27
Foxl2	NS					L22					End of TSP:28	End of TSP:6		4		Required for ovarian formation:29
Gata2	NS					H19, H22										Ovary specific expression:30
Gata4	M22					NS										Required for gonadogenesis:27
Gsk3b																Wnt regulator; involved in gonadogenesis: 51
Insr																Activates Sry:50
Igf1r																Activates Sry:50
Kdm3a																Activates Sry:50
Lhx1	NS					H12, H19										Required for gastrulation and formation of primordial germ cells:31
Pgds
Lhx9	M22					L12, L19, H22					32,33					Required for gonadogenesis:34
Psmc3	NS					H12, H15, H19						49				Associated with male fertility:49
Ptch1	NS					NS										Needed for testis organogenesis:35
Rbmx						H12, H15, H19, H22										X-linked; interacts with CIRBP:48
Rspo1	NS					NS					TSP:36					Required for female development:37
Six1																Activates Sry:50
Six4																Activates Sry:50
Sf1	M19, M22					NS					38	6		15		Higher during male gonadal development:39
Sox9	M22					H15, L19					40	6	13	2		Higher in testis:16
Srd5a2	NS					Not expressed										Predominates in androgenic tissues (rat):41
Vnn1																50
Wnt4	NS					NS					End of TSP:42				43	Required for female development:44
Wt1	M22					H19, M22					40			15		Higher in testis after gonadal differentiation:45
References:
1. Takada, S., DiNapoli, L., Capel, B., & Koopman, P. (2004). Sox8 is expressed at similar levels in gonads of both sexes during the sex-determining period in turtles. Developmental Dynamics : An Official Publication of the American Association of Anatomists, 231, 387–395. doi:10.1002/dvdy.20132
2. Western, P. S., Harry, J. L., Graves, J. A., & Sinclair, A. H. (1999). Temperature-dependent sex determination in the American alligator: AMH precedes SOX9 expression. Developmental Dynamics : An Official Publication of the American Association of Anatomists, 216, 411–419. doi:10.1002/(SICI)1097-0177(199912)216:4
3. Cutting, A. D., Ayers, K., Davidson, N., Oshlack, A., Doran, T., Sinclair, A. H., … Smith, C. A. (2014). Identification, Expression, and Regulation of Anti-Müllerian Hormone Type-II Receptor in the Embryonic Chicken Gonad. Biology of Reproduction, biolreprod–113.
4. Moore, B. C., Milnes, M. R., Kohno, S., Katsu, Y., Iguchi, T., & Guillette, L. J. (2010). Influences of sex, incubation temperature, and environmental quality on gonadal estrogen and androgen receptor messenger RNA expression in juvenile American alligators (Alligator mississippiensis). Biology of Reproduction, 82, 194–201. doi:10.1095/biolreprod.109.077305
5. Yeh, S., Tsai, M.-Y., Xu, Q., Mu, X.-M., Lardy, H., Huang, K.-E., … Chang, C. (2002). Generation and characterization of androgen receptor knockout (ARKO) mice: an in vivo model for the study of androgen functions in selective tissues. Proceedings of the National Academy of Sciences of the United States of America, 99, 13498–13503. doi:10.1073/pnas.212474399
6. Rhen, T., Metzger, K., Schroeder, A., & Woodward, R. (2007). Expression of putative sex-determining genes during the thermosensitive period of gonad development in the snapping turtle, Chelydra serpentina. Sexual Development, 1, 255–270. doi:10.1159/000104775
7. Ramsey, M., & Crews, D. (2007). Steroid signaling system responds differently to temperature and hormone manipulation in the red-eared slider turtle (Trachemys scripta elegans), a reptile with temperature-dependent sex determination. Sexual Development, 1, 181–196. doi:10.1159/000102107
8. Salame-Mendez, A., Herrera-Munoz, J., Moreno-Mendoza, N., & Merchant-Larios, H. (1998). Response of diencephalon but not the gonad to female-promoting temperature with elevated estradiol levels in the sea turtle Lepidochelys olivacea. The Journal of Experimental Zoology, 280, 304–313.
9. Smith, C. A., Elf, P. K., Lang, J. W., & Joss, J. M. P. (1995). Aromatase enzyme activity during gonadal sex differentiation in alligator embryos. Differentiation, 58, 281–290. doi:10.1007/s002580050086
10. Greco, T. L., & Payne, A. H. (1994). Ontogeny of expression of the genes for steroidogenic enzymes P450 side-chain cleavage, 3 beta-hydroxysteroid dehydrogenase, P450 17 alpha-hydroxylase/C17-20 lyase, and P450 aromatase in fetal mouse gonads. Endocrinology, 135, 262–268.
11. Mork, L., & Capel, B. (2013). Conserved action of β-catenin during female fate determination in the red-eared slider turtle. Evolution & Development, 15, 96–106. doi:10.1111/ede.12020
12. Liu, C.-F., Bingham, N., Parker, K., & Yao, H. H.-C. (2009). Sex-specific roles of beta-catenin in mouse gonadal development. Human Molecular Genetics, 18, 405–417. doi:10.1093/hmg/ddn362
13. Torres Maldonado, L. C., Landa Piedra, A., Moreno Mendoza, N., Marmolejo Valencia, A., Meza Martinez, A., & Merchant Larios, H. (2003). Expression profiles of Dax1, Dmrt1, and Sox9 during temperature sex determination in gonads of the sea turtle Lepidochelys olivacea. General and Comparative Endocrinology, 129, 20–26. doi:10.1016/S0016-6480(02)00511-7
14. Shoemaker, C. M., Queen, J., & Crews, D. (2007). Response of candidate sex-determining genes to changes in temperature reveals their involvement in the molecular network underlying temperature-dependent sex determination. Molecular Endocrinology (Baltimore, Md.), 21, 2750–2763. doi:10.1210/me.2007-0263
15. Western, P. S., Harry, J. L., Graves, J. A. M., & Sinclair, A. H. (2000). Temperature-dependent sex determination in the American alligator: Expression of SF1, WT1 and DAX1 during gonadogenesis. Gene, 241, 223–232. doi:10.1016/S0378-1119(99)00466-7
16. Kent, J., Wheatley, S. C., Andrews, J. E., Sinclair, A. H., & Koopman, P. (1996). A male-specific role for SOX9 in vertebrate sex determination. Development (Cambridge, England), 122, 2813–2822.
17. Kettlewell, J. R., Raymond, C. S., & Zarkower, D. (2000). Temperature-dependent expression of turtle Dmrt1 prior to sexual differentiation. Genesis (New York, N.Y. : 2000). doi:10.1002/(SICI)1526-968X(200003)26:3
18. Smith, C. A., McClive, P. J., Western, P. S., Reed, K. J., & Sinclair, A. H. (1999). Conservation of a sex-determining gene. Nature, 402, 601–602. doi:10.1038/45127
19. Hong, C. S., Park, B. Y., & Saint-Jeannet, J. P. (2007). The function of Dmrt genes in vertebrate development: It is not just about sex. Developmental Biology. doi:10.1016/j.ydbio.2007.07.035
20. Kim, S., Kettlewell, J. R., Anderson, R. C., Bardwell, V. J., & Zarkower, D. (2003). Sexually dimorphic expression of multiple doublesex-related genes in the embryonic mouse gonad. Gene Expression Patterns, 3, 77–82. doi:10.1016/S1567-133X(02)00071-6
21. Pellegrini, M., Pantano, S., Lucchini, F., Fumi, M., & Forabosco, A. (1997). Emx2 developmental expression in the primordia of the reproductive and excretory systems. Anatomy and Embryology, 196, 427–433. doi:10.1007/s004290050110
22. Gould, M. L., Hurst, P. R., & Nicholson, H. D. (2007). The effects of oestrogen receptors alpha and beta on testicular cell number and steroidogenesis in mice. Reproduction (Cambridge, England), 134, 271–279. doi:10.1530/REP-07-0025
23. Singh, S. P., Wolfe, A., Ng, Y., DiVall, S. A., Buggs, C., Levine, J. E., … Radovick, S. (2009). Impaired estrogen feedback and infertility in female mice with pituitary-specific deletion of estrogen receptor alpha (ESR1). Biology of Reproduction, 81, 488–496. doi:10.1095/biolreprod.108.075259
24. Barnett, K. R., Schilling, C., Greenfeld, C. R., Tomic, D., & Flaws, J. a. (2006). Ovarian follicle development and transgenic mouse models. Human Reproduction Update, 12, 537–55. doi:10.1093/humupd/dml022
25. Kim, Y., Kobayashi, A., Sekido, R., DiNapoli, L., Brennan, J., Chaboissier, M. C., … Capel, B. (2006). Fgf9 and Wnt4 Act as Antagonistic Signals to Regulate Mammalian Sex Determination. PLoS Biology, 4. doi:10.1371/journal.pbio.0040187
26. Du, X., Hublitz, P., Gunther, T., Wilhelm, D., Englert, C., & Schule, R. (2002). The LIM-only coactivator FHL2 modulates WT1 transcriptional activity during gonadal differentiation. Biochimica et Biophysica Acta - Gene Structure and Expression, 1577, 93–101. doi:10.1016/S0167-4781(02)00414-1
27. Tevosian, S. G., Albrecht, K. H., Crispino, J. D., Fujiwara, Y., Eicher, E. M., & Orkin, S. H. (2002). Gonadal differentiation, sex determination and normal Sry expression in mice require direct interaction between transcription partners GATA4 and FOG2. Development (Cambridge, England), 129, 4627–4634.
28. Loffler, K. A., Zarkower, D., & Koopman, P. (2003). Etiology of ovarian failure in blepharophimosis ptosis epicanthus inversus syndrome: FOXL2 is a conserved, early-acting gene in vertebrate ovarian development. Endocrinology, 144, 3237–3243. doi:10.1210/en.2002-0095
29. Uda, M., Ottolenghi, C., Crisponi, L., Garcia, J. E., Deiana, M., Kimber, W., … Pilia, G. (2004). Foxl2 disruption causes mouse ovarian failure by pervasive blockage of follicle development. Human Molecular Genetics, 13, 1171–1181. doi:10.1093/hmg/ddh124
30. Siggers, P., Smith, L., & Greenfield, A. (2002). Sexually dimorphic expression of Gata-2 during mouse gonad development. Mechanisms of Development, 111, 159–162. doi:10.1016/S0925-4773(01)00602-5
31. Tanaka, S. S., Yamaguchi, Y. L., Steiner, K. A., Nakano, T., Nishinakamura, R., Kwan, K. M., … Tam, P. P. L. (2010). Loss of Lhx1 activity impacts on the localization of primordial germ cells in the mouse. Developmental Dynamics : An Official Publication of the American Association of Anatomists, 239, 2851–2859. doi:10.1002/dvdy.22417
32. Barske, L. A., & Capel, B. (2010). Estrogen represses SOX9 during sex determination in the red-eared slider turtle Trachemys scripta. Developmental Biology, 341, 305–314. doi:10.1016/j.ydbio.2010.02.010
33. Bieser, K. L., Wibbels, T., Mourad, G., & Paladino, F. V. (2013). The cloning and expression analysis of Lhx9 during gonadal sex differentiation in the red-eared slider turtle, Trachemys scripta, a species with temperature-dependent sex determination. Journal of Experimental Zoology. Part B, Molecular and Developmental Evolution, 320, 238–46. doi:10.1002/jez.b.22497
34. Birk, O. S., Casiano, D. E., Wassif, C. A., Cogliati, T., Zhao, L., Zhao, Y., … Westphal, H. (2000). The LIM homeobox gene Lhx9 is essential for mouse gonad formation. Nature, 403, 909–913. doi:10.1038/35002622
35. Yao, H. H.-C., Whoriskey, W., & Capel, B. (2002). Desert Hedgehog/Patched 1 signaling specifies fetal Leydig cell fate in testis organogenesis. Genes & Development, 16, 1433–1440. doi:10.1101/gad.981202
36. Smith, C. A., Shoemaker, C. M., Roeszler, K. N., Queen, J., Crews, D., & Sinclair, A. H. (2008). Cloning and expression of R-Spondin1 in different vertebrates suggests a conserved role in ovarian development. BMC Developmental Biology, 8, 72. doi:10.1186/1471-213X-8-72
37. Parma, P., Radi, O., Vidal, V., Chaboissier, M. C., Dellambra, E., Valentini, S., … Camerino, G. (2006). R-spondin1 is essential in sex determination, skin differentiation and malignancy. Nature Genetics, 38, 1304–1309. doi:10.1038/ng1907
38. Ramsey, M., Shoemaker, C., & Crews, D. (2007). Gonadal expression of Sf1 and aromatase during sex determination in the red-eared slider turtle (Trachemys scripta), a reptile with temperature-dependent sex determination. Differentiation; Research in Biological Diversity, 75, 978–991. doi:10.1111/j.1432-0436.2007.00182.x
39. Ikeda, Y., Shen, W. H., Ingraham, H. A., & Parker, K. L. (1994). Developmental expression of mouse steroidogenic factor-1, an essential regulator of the steroid hydroxylases. Molecular Endocrinology (Baltimore, Md.), 8, 654–662.
40. Spotila, L. D., Spotila, J. R., & Hall, S. E. (1998). Sequence and expression analysis of WT1 and Sox9 in the red-eared slider turtle, Trachemys scripta. The Journal of Experimental Zoology, 281, 417–427. doi:10.1002/(SICI)1097-010X(19980801)281:5<417::AID-JEZ7>3.0.CO;2-R [pii]
41. Torres, J. M., Gómez-Capilla, J. A., Ruiz, E., & Ortega, E. (2003). Semiquantitative RT-PCR method coupled to capillary electrophoresis to study 5alpha-reductase mRNA isozymes in rat ventral prostate in different androgen status. Molecular and Cellular Biochemistry, 250, 125–130. doi:10.1002/pros.10221
42. Shoemaker, C. M., Queen, J., & Crews, D. (2007). Response of candidate sex-determining genes to changes in temperature reveals their involvement in the molecular network underlying temperature-dependent sex determination. Molecular Endocrinology (Baltimore, Md.), 21, 2750–2763. doi:10.1210/me.2007-0263
43. Tripathi, V., & Raman, R. (2010). Identification of Wnt4 as the ovary pathway gene and temporal disparity of its expression vis-a-vis testis genes in the garden lizard, Calotes versicolor. Gene, 449, 77–84. doi:10.1016/j.gene.2009.09.001
44. Vainio, S., Heikkilä, M., Kispert, A., Chin, N., & McMahon, A. P. (1999). Female development in mammals is regulated by Wnt-4 signalling. Nature, 397, 405–409. doi:10.1097/00019616-199907000-00014
45. Hammes, A., Guo, J. K., Lutsch, G., Leheste, J. R., Landrock, D., Ziegler, U., … Schedl, A. (2001). Two splice variants of the wilms’ tumor 1 gene have distinct functions during sex determination and nephron formation. Cell, 106, 319–329. doi:10.1016/S0092-8674(01)00453-
46. Kohno S, Katsu Y, Urushitani H, Ohta Y, Iguchi T, Guillette, Jr. L, J, Potential Contributions of Heat Shock Proteins to Temperature-Dependent Sex Determination in the American Alligator. Sex Dev 2010;4:73-87
47. Nishiyama H, Itoh K, Kaneko Y, Kishishita M, Yoshida O, Fujita J. A glycine-rich RNA-binding protein mediating cold-inducible suppression of mammalian cell growth. J Cell Biol. 1997;137:899–908
48. Rual JF, Venkatesan K, Hao T, Hirozane-Kishikawa T, Dricot A, et al. Towards a proteome-scale map of the human protein-protein interaction network. Nature. 2005;437:1173–1178.
49. Rhen T, Schroeder A. 2010. Molecular mechanisms of sex determination in reptiles. Sex. Dev. 4:16–28
50. Eggers, Stefanie, Thomas Ohnesorg, and Andrew Sinclair. "Genetic regulation of mammalian gonad development." Nature Reviews Endocrinology 10.11 (2014): 673-683.
51. Metcalfe, Ciara, and Mariann Bienz. "Inhibition of GSK3 by Wnt signalling–two contrasting models." Journal of Cell Science 124.21 (2011): 3537-3544.
