# Supplementary material for: Transcriptomic responses to environmental temperature by turtles with temperature-dependent and genotypic sex determination assessed by RNAseq inform the genetic architecture of embryonic gonadal development
Source: PLoS One. 2017 Mar 15;12(3):e0172044. doi: 10.1371/journal.pone.0172044 (PMC5352168; doi:10.1371/journal.pone.0172044)
Supplement: S2 Table — (XLSX) [file pone.0172044.s005.xlsx]

## Sheet: S2-Sex-linked
			Chrysemys picta					Apalone spinifera
ncRNA_acc	transcript.cp	transcript.as	Stage 9	Stage 12	Stage 15	Stage 19	Stage 22	Stage 9	Stage 12	Stage 15	Stage 19	Stage 22
FR018887|AK010548|	comp67906_c1_seq1	NA	-2.1823e-40	NA	NA	-4.0244e-199	-4.86356e-199	NA	NA	NA	NA	NA
FR020876|AF043361|Small	comp103406_c0_seq1	comp76890_c0_seq1	NA	NA	NA	NA	1.21363e-22	NA	-2.55031e-72	NA	NA	NA
FR034515||Putative	comp66845_c0_seq1	comp62615_c3_seq5	-4.43898e-11	NA	NA	NA	NA	NA	NA	NA	NA	2.84383e-13
FR035033||Putative	comp73001_c3_seq1	NA	NA	NA	NA	-5.8425e-26	-4.97847e-199	NA	NA	NA	NA	NA
FR035484|AK048560|non-protein	comp58254_c0_seq1	NA	NA	NA	NA	NA	-7.0086e-84	NA	NA	NA	NA	NA
FR036820|AK017711|non-protein	comp71956_c1_seq29	NA	-4.49369e-66	NA	NA	5.68492e-25	-4.29995e-21	NA	NA	NA	NA	NA
FR049069|AK039164|	comp75084_c0_seq3	NA	NA	NA	NA	-1.5211e-19	-4.86606e-55	NA	NA	NA	NA	NA
FR049750|AK009988|	comp56501_c0_seq1	NA	NA	-2.68605e-48	-4.60625e-26	NA	-1.79207e-65	NA	NA	NA	NA	NA
FR054391|AK008416|non-protein	comp74999_c1_seq1	NA	NA	-1.87349e-18	-2.08982e-11	-4.08112e-199	-5.04415e-199	NA	NA	NA	NA	NA
FR055225|AK088783|	comp27801_c0_seq1	NA	3.78018e-199	-5.21175e-199	9.07465e-199	-4.00653e-199	-2.20495e-102	NA	NA	NA	NA	NA
FR064789|AK154330|non-protein	comp69838_c3_seq1	NA	NA	NA	NA	-3.32402e-36	-3.15672e-158	NA	NA	NA	NA	NA
FR065031|BC047792|	comp75035_c5_seq5	NA	-6.2582e-19	NA	NA	NA	NA	NA	NA	NA	NA	NA
FR069295|AK085198|	comp70278_c1_seq1	NA	-2.75295e-12	NA	NA	-4.0395e-199	-4.90839e-199	NA	NA	NA	NA	NA
FR074692|AK031905|non-protein	comp71193_c0_seq1	comp59257_c1_seq1	NA	NA	NA	-1.52072e-19	-8.88386e-79	NA	NA	-5.57235e-27	-9.22755e-11	-3.94349e-16
FR081753|AK172188|non-protein	comp72376_c1_seq1	NA	-1.51713e-16	NA	NA	-8.54988e-47	-4.96065e-199	NA	NA	NA	NA	NA
FR089805|AK052877|non-protein	comp71085_c6_seq1	comp66443_c1_seq1	NA	NA	2.83659e-15	-3.14532e-99	-1.03476e-176	NA	-4.65485e-58	-7.46335e-57	-1.62079e-192	NA
FR090521|AK042035|non-protein	comp75919_c3_seq2	NA	NA	NA	5.32618e-42	-6.85075e-36	-6.45884e-116	NA	NA	NA	NA	NA
FR090535|AK013051|non-protein	comp78239_c0_seq1	comp63716_c2_seq6	NA	NA	NA	-9.72053e-123	-5.17047e-199	NA	-5.05211e-106	-1.31615e-42	-8.61304e-148	-1.27889e-73
FR094489|AK143109|	comp42935_c0_seq1	NA	NA	NA	NA	NA	-3.01535e-13	NA	NA	NA	NA	NA
FR095302||Putative	comp61004_c0_seq1	NA	-3.47686e-59	2.47416e-51	8.71568e-19	1.36202e-130	1.30808e-11	NA	NA	NA	NA	NA
FR102446|AK008948|non-protein	comp71782_c9_seq7	NA	-9.70895e-25	NA	4.19975e-52	-9.03678e-141	-1.42355e-34	NA	NA	NA	NA	NA
FR102446|AK008948|non-protein	comp71782_c9_seq9	NA	-2.00386e-13	NA	5.26227e-16	-4.05183e-199	-9.57581e-36	NA	NA	NA	NA	NA
FR105328|AL049321|	comp76353_c1_seq1	NA	NA	-7.52151e-11	NA	-7.4374e-54	-4.89652e-172	NA	NA	NA	NA	NA
FR108934|AK034224|	comp67349_c1_seq1	NA	NA	NA	NA	-4.04934e-18	-1.79256e-12	NA	NA	NA	NA	NA
FR112683|AK139259|non-protein	comp58088_c0_seq4	comp55941_c0_seq1	NA	NA	NA	-4.00763e-199	-4.80936e-199	-8.64554e-87	-3.52756e-110	NA	-2.60334e-78	-1.57037e-99
FR115542|AK018633|	comp73286_c0_seq1	NA	-1.71525e-151	NA	2.19634e-19	-4.06462e-199	-4.98803e-199	NA	NA	NA	NA	NA
FR115580|AK169483|	comp73488_c3_seq9	NA	NA	-4.418e-20	NA	NA	NA	NA	NA	NA	NA	NA
FR116705|AK030516|	comp71467_c2_seq6	NA	-2.14422e-12	NA	NA	NA	NA	NA	NA	NA	NA	NA
FR118414|M63249|Small	comp75999_c0_seq18	NA	NA	NA	NA	NA	-1.8106e-12	NA	NA	NA	NA	NA
FR122069|AK039416|non-protein	comp134387_c0_seq1	NA	-4.38447e-15	NA	NA	NA	NA	NA	NA	NA	NA	NA
FR123916|AK048361|	comp62574_c0_seq1	NA	-3.78676e-199	-5.21571e-199	9.07465e-199	-4.00942e-199	-4.81764e-199	NA	NA	NA	NA	NA
FR131586|AK135588|non-protein	comp72153_c1_seq1	NA	-3.8376e-199	8.61358e-12	-7.71074e-31	-4.05512e-199	-4.95456e-199	NA	NA	NA	NA	NA
FR133294|AK083883|non-protein	comp74414_c1_seq4	NA	NA	NA	NA	-2.43598e-44	-2.58553e-123	NA	NA	NA	NA	NA
FR135301|AK028406|non-protein	comp76190_c1_seq1	NA	NA	NA	NA	NA	-5.59467e-169	NA	NA	NA	NA	NA
FR144278||Putative	comp71997_c3_seq1	NA	NA	NA	NA	NA	-1.38691e-99	NA	NA	NA	NA	NA
FR151291|AK014085|non-protein	comp68195_c0_seq1	NA	1.47963e-52	NA	6.61646e-44	-5.1387e-194	-1.85513e-38	NA	NA	NA	NA	NA
FR153217|AK043783|non-protein	comp151039_c0_seq1	NA	NA	NA	8.92203e-16	NA	NA	NA	NA	NA	NA	NA
FR156207|AK031394|non-protein	comp65470_c0_seq5	NA	NA	NA	9.07465e-199	-4.99133e-79	-6.13836e-158	NA	NA	NA	NA	NA
FR158207|AK018557|	comp75992_c6_seq1	NA	NA	-2.61896e-24	NA	-8.28643e-46	-4.3901e-96	NA	NA	NA	NA	NA
FR160809|AK028278|non-protein	comp76712_c2_seq3	comp64829_c0_seq1	NA	-2.54501e-12	NA	NA	-4.83326e-153	NA	NA	NA	-1.67913e-12	-1.82457e-14
FR162673|AY268208|5.8S	comp49819_c0_seq1	NA	NA	NA	1.18996e-135	NA	NA	NA	NA	NA	NA	NA
FR164168|X03680|small	comp60324_c1_seq1	comp54040_c0_seq1	NA	NA	NA	NA	7.5506e-30	4.29285e-21	NA	NA	NA	NA
FR164168|X03680|small	comp64062_c1_seq1	comp54040_c0_seq1	-4.09151e-20	-4.73421e-84	-1.16232e-22	NA	-2.27342e-15	4.29285e-21	NA	NA	NA	NA
FR164168|X03680|small	comp60324_c1_seq2	comp54040_c0_seq1	NA	-3.06035e-21	-8.65125e-18	NA	-2.65354e-16	4.29285e-21	NA	NA	NA	NA
FR164168|X03680|small	comp64062_c1_seq2	comp54040_c0_seq1	NA	NA	NA	NA	8.12628e-69	4.29285e-21	NA	NA	NA	NA
FR167293|AK093870,AX748345|	comp85626_c0_seq1	NA	NA	NA	5.76701e-27	NA	NA	NA	NA	NA	NA	NA
FR172509|AK049735|	comp75667_c4_seq1	NA	-1.18259e-65	4.5555e-35	NA	-4.08799e-199	-5.06894e-199	NA	NA	NA	NA	NA
FR174747|AK038098|non-protein	comp72328_c0_seq5	NA	NA	NA	NA	-7.85688e-142	-4.95953e-199	NA	NA	NA	NA	NA
FR175100|AK088359|	comp70730_c0_seq1	NA	-5.40863e-14	NA	NA	-4.0613e-97	-4.91839e-199	NA	NA	NA	NA	NA
FR194103|AK018098|non-protein	comp72267_c1_seq1	NA	-1.31174e-31	NA	NA	-3.64428e-150	-4.9578e-199	NA	NA	NA	NA	NA
FR206362|BC028284|non-protein	comp66141_c1_seq4	NA	-2.01688e-163	4.0552e-47	2.46365e-67	NA	NA	NA	NA	NA	NA	NA
FR206362|BC028284|non-protein	comp66141_c1_seq5	NA	NA	NA	NA	1.28761e-16	NA	NA	NA	NA	NA	NA
FR209877|AK047588|non-protein	comp73229_c0_seq1	NA	NA	NA	NA	-4.40104e-31	-1.37734e-27	NA	NA	NA	NA	NA
FR212054|AK052915|non-protein	comp74755_c1_seq7	comp63494_c6_seq7	-1.41146e-18	NA	NA	-4.07865e-199	-3.43732e-95	NA	-4.35917e-199	-5.79284e-199	-5.19142e-199	-3.16292e-70
FR212054|AK052915|non-protein	comp74755_c1_seq4	comp63494_c6_seq7	-1.29774e-79	NA	9.70768e-16	NA	-1.1163e-127	NA	-4.35917e-199	-5.79284e-199	-5.19142e-199	-3.16292e-70
FR212054|AK052915|non-protein	comp74755_c1_seq6	comp63494_c6_seq7	NA	NA	NA	-1.35055e-97	-2.42668e-53	NA	-4.35917e-199	-5.79284e-199	-5.19142e-199	-3.16292e-70
FR214377|AK076010|	comp70816_c1_seq1	NA	-1.10564e-76	-8.56947e-24	-4.99897e-14	-4.04352e-199	-4.92037e-199	NA	NA	NA	NA	NA
FR219515|AK080037|	comp75919_c4_seq1	NA	NA	NA	1.36526e-86	-5.505e-167	-5.07831e-199	NA	NA	NA	NA	NA
FR220756|AK031925|	comp67502_c1_seq9	NA	NA	NA	NA	-4.61967e-64	-1.70964e-92	NA	NA	NA	NA	NA
FR221203|AK136368|	comp75345_c3_seq1	NA	NA	-8.45321e-11	NA	-2.02609e-94	-5.0571e-199	NA	NA	NA	NA	NA
FR238693|AK040987|non-protein	comp137271_c0_seq1	NA	NA	NA	NA	NA	-1.66141e-12	NA	NA	NA	NA	NA
FR239173|AK012473|non-protein	comp74458_c2_seq1	NA	-2.20941e-15	NA	NA	-6.62988e-12	-2.1683e-96	NA	NA	NA	NA	NA
FR245952|AK013143|	comp73065_c0_seq2	NA	-3.84843e-199	NA	NA	-1.47047e-123	-4.38591e-151	NA	NA	NA	NA	NA
FR255099|AK161210|	comp76422_c0_seq16	NA	NA	NA	NA	-3.24316e-96	-4.11288e-115	NA	NA	NA	NA	NA
FR258530|AK079934|	comp76838_c1_seq2	NA	-8.87747e-15	NA	3.3155e-33	-4.10016e-199	-5.11247e-199	NA	NA	NA	NA	NA
FR261996|AK088124|	comp75435_c11_seq1	NA	-3.88051e-199	NA	-8.04637e-71	1.84505e-23	-2.31405e-94	NA	NA	NA	NA	NA
FR267384|AK091723|	comp30687_c0_seq1	NA	NA	NA	NA	NA	-7.60065e-11	NA	NA	NA	NA	NA
FR273090|CR933609|	comp72972_c1_seq2	NA	NA	NA	-1.62264e-14	NA	-9.10153e-73	NA	NA	NA	NA	NA
FR278780|AK040691|non-protein	comp71726_c0_seq4	NA	NA	-2.60427e-14	NA	-2.26167e-74	-2.26452e-105	NA	NA	NA	NA	NA
FR279739|AF140002|Small	comp75999_c0_seq22	NA	NA	-8.4448e-11	NA	NA	-7.72144e-11	NA	NA	NA	NA	NA
FR280407|AK049273|	comp75880_c0_seq25	NA	NA	NA	NA	-5.58783e-13	-3.12218e-100	NA	NA	NA	NA	NA
FR282685|AK085109|non-protein	comp64504_c2_seq1	comp64948_c1_seq1	1.52413e-18	NA	NA	-5.84082e-26	-2.12736e-37	NA	-1.58699e-99	-1.36923e-82	-1.56857e-113	-7.59545e-28
FR285500|AK081555|non-protein	comp72677_c2_seq1	NA	6.08913e-11	NA	1.94271e-71	-4.70532e-83	-4.96823e-199	NA	NA	NA	NA	NA
FR285500|AK081555|non-protein	comp75330_c7_seq1	NA	NA	NA	3.98769e-15	-3.57975e-50	-4.49137e-160	NA	NA	NA	NA	NA
FR285970|AK043864|non-protein	comp75447_c4_seq1	comp58919_c0_seq1	NA	NA	NA	-3.67295e-28	-6.49758e-124	NA	NA	-3.41145e-68	-9.95618e-104	-4.57818e-74
FR290359|AK030283|	comp74401_c0_seq1	NA	-3.53308e-65	NA	NA	-1.95529e-145	-5.02339e-199	NA	NA	NA	NA	NA
FR296186|AF052051,AK058127,AL162581,AY878121,X04992|7SK	comp79940_c0_seq1	comp69745_c0_seq1	6.75821e-24	NA	NA	3.98911e-199	1.64189e-14	NA	-3.71049e-13	-5.87017e-199	-5.3138e-199	-2.89422e-79
FR299568|AK034210|non-protein	comp69288_c1_seq1	NA	NA	NA	-7.2746e-16	-2.15935e-20	-2.87224e-12	NA	NA	NA	NA	NA
FR301516|AK012255|non-protein	comp74992_c2_seq2	NA	NA	NA	NA	-2.62022e-38	-5.04386e-199	NA	NA	NA	NA	NA
FR314679||	comp69380_c3_seq2	comp57646_c0_seq2	NA	NA	NA	-2.93471e-137	-3.79969e-117	-5.42517e-12	-5.95855e-144	-4.38736e-102	-5.12017e-199	-1.56327e-153
FR314679||	comp69380_c2_seq1	comp57646_c0_seq2	NA	NA	NA	-4.03298e-199	-4.88786e-199	-5.42517e-12	-5.95855e-144	-4.38736e-102	-5.12017e-199	-1.56327e-153
FR314679||	comp69380_c3_seq3	comp57646_c0_seq2	NA	NA	NA	-4.03301e-199	-4.88791e-199	-5.42517e-12	-5.95855e-144	-4.38736e-102	-5.12017e-199	-1.56327e-153
FR314679||	comp69380_c0_seq1	comp57646_c0_seq2	NA	NA	NA	-1.12287e-166	-5.78761e-63	-5.42517e-12	-5.95855e-144	-4.38736e-102	-5.12017e-199	-1.56327e-153
FR315617|AK053854|non-protein	comp56443_c0_seq1	comp97121_c0_seq1	NA	NA	NA	2.66577e-13	-1.83413e-14	-1.02621e-11	NA	NA	NA	NA
FR318921|AJ421481|X(inactive)-specific	comp377930_c0_seq1	NA	NA	NA	NA	2.2037e-13	NA	NA	NA	NA	NA	NA
FR323471|AK041276|non-protein	comp40631_c1_seq1	NA	-2.34107e-25	NA	NA	NA	NA	NA	NA	NA	NA	NA
FR330723|AK034625|non-protein	comp72882_c2_seq1	NA	-2.25079e-14	NA	NA	-3.11739e-54	-3.50602e-129	NA	NA	NA	NA	NA
FR330894|AL137498|	comp60416_c0_seq2	NA	NA	NA	NA	NA	-7.661e-11	NA	NA	NA	NA	NA
FR332292|U22936|Small	comp51963_c0_seq1	NA	NA	-1.24232e-35	-2.93232e-11	NA	NA	NA	NA	NA	NA	NA
FR333611||Putative	comp161840_c0_seq1	NA	NA	NA	NA	NA	-7.56387e-11	NA	NA	NA	NA	NA
FR334310|AK014037|non-protein	comp67875_c1_seq1	NA	1.64033e-18	NA	NA	-3.30502e-69	-4.69846e-185	NA	NA	NA	NA	NA
FR336403|AK015320|	comp344714_c0_seq1	NA	NA	NA	NA	NA	-1.72825e-12	NA	NA	NA	NA	NA
FR337936||Putative	comp75728_c0_seq2	NA	NA	NA	NA	NA	-3.04502e-31	NA	NA	NA	NA	NA
FR338471|CR598756|non-protein	comp63224_c1_seq6	NA	-3.78732e-199	NA	-8.0027e-27	-4.01001e-199	-4.82082e-199	NA	NA	NA	NA	NA
FR348536|AF074414|Small	comp75999_c0_seq23	NA	NA	-3.78694e-17	NA	NA	NA	NA	NA	NA	NA	NA
FR356447|AK007382|non-protein	comp71388_c1_seq1	NA	-9.53004e-15	NA	NA	-3.1462e-61	-2.51468e-124	NA	NA	NA	NA	NA
FR357736|BC036881|	comp78750_c0_seq30	comp67043_c3_seq10	-1.68372e-26	NA	-2.21778e-12	NA	NA	-5.58366e-149	NA	2.30788e-181	NA	4.85581e-143
FR358546|X03680|large	comp65482_c0_seq3	comp55840_c1_seq3	NA	NA	-1.26882e-14	NA	NA	2.18942e-18	NA	NA	NA	NA
FR358546|X03680|large	comp65482_c0_seq3	comp54740_c0_seq1	NA	NA	-1.26882e-14	NA	NA	NA	-5.8888e-95	NA	NA	NA
FR358546|X03680|large	comp65482_c0_seq3	comp55840_c1_seq1	NA	NA	-1.26882e-14	NA	NA	2.82792e-13	-6.02101e-98	NA	NA	-1.29748e-35
FR358546|X03680|large	comp65482_c0_seq4	comp55840_c1_seq3	NA	NA	5.81903e-18	NA	NA	2.18942e-18	NA	NA	NA	NA
FR358546|X03680|large	comp65482_c0_seq4	comp54740_c0_seq1	NA	NA	5.81903e-18	NA	NA	NA	-5.8888e-95	NA	NA	NA
FR358546|X03680|large	comp65482_c0_seq4	comp55840_c1_seq1	NA	NA	5.81903e-18	NA	NA	2.82792e-13	-6.02101e-98	NA	NA	-1.29748e-35
FR358546|X03680|large	comp64647_c0_seq1	comp55840_c1_seq3	NA	-1.22475e-14	-1.26879e-14	NA	7.96087e-16	2.18942e-18	NA	NA	NA	NA
FR358546|X03680|large	comp64647_c0_seq1	comp54740_c0_seq1	NA	-1.22475e-14	-1.26879e-14	NA	7.96087e-16	NA	-5.8888e-95	NA	NA	NA
FR358546|X03680|large	comp64647_c0_seq1	comp55840_c1_seq1	NA	-1.22475e-14	-1.26879e-14	NA	7.96087e-16	2.82792e-13	-6.02101e-98	NA	NA	-1.29748e-35
FR358546|X03680|large	comp64647_c0_seq2	comp55840_c1_seq3	NA	-8.61858e-55	-8.68506e-38	NA	NA	2.18942e-18	NA	NA	NA	NA
FR358546|X03680|large	comp64647_c0_seq2	comp54740_c0_seq1	NA	-8.61858e-55	-8.68506e-38	NA	NA	NA	-5.8888e-95	NA	NA	NA
FR358546|X03680|large	comp64647_c0_seq2	comp55840_c1_seq1	NA	-8.61858e-55	-8.68506e-38	NA	NA	2.82792e-13	-6.02101e-98	NA	NA	-1.29748e-35
FR358546|X03680|large	comp64647_c0_seq3	comp55840_c1_seq3	NA	-9.84664e-50	NA	NA	-5.47304e-21	2.18942e-18	NA	NA	NA	NA
FR358546|X03680|large	comp64647_c0_seq3	comp54740_c0_seq1	NA	-9.84664e-50	NA	NA	-5.47304e-21	NA	-5.8888e-95	NA	NA	NA
FR358546|X03680|large	comp64647_c0_seq3	comp55840_c1_seq1	NA	-9.84664e-50	NA	NA	-5.47304e-21	2.82792e-13	-6.02101e-98	NA	NA	-1.29748e-35
FR358546|X03680|large	comp65482_c0_seq5	comp55840_c1_seq3	NA	-6.29095e-13	-1.65575e-17	NA	NA	2.18942e-18	NA	NA	NA	NA
FR358546|X03680|large	comp65482_c0_seq5	comp54740_c0_seq1	NA	-6.29095e-13	-1.65575e-17	NA	NA	NA	-5.8888e-95	NA	NA	NA
FR358546|X03680|large	comp65482_c0_seq5	comp55840_c1_seq1	NA	-6.29095e-13	-1.65575e-17	NA	NA	2.82792e-13	-6.02101e-98	NA	NA	-1.29748e-35
FR361611|AK138753|non-protein	comp76578_c1_seq1	NA	NA	NA	NA	-2.30294e-34	-3.12496e-69	NA	NA	NA	NA	NA
FR364219|AK040512|non-protein	comp74484_c5_seq1	NA	NA	NA	NA	NA	-1.80767e-12	NA	NA	NA	NA	NA
FR365680|AK050663|non-protein	comp86061_c0_seq1	comp60306_c3_seq1	-1.65743e-16	NA	NA	-7.81046e-21	-7.39885e-19	NA	NA	-6.3813e-15	NA	NA
FR366845|AK039930|non-protein	comp77804_c0_seq1	NA	NA	NA	NA	NA	-2.87427e-84	NA	NA	NA	NA	NA
FR377133|AK054386|non-protein	comp65470_c0_seq3	NA	NA	NA	3.42271e-35	NA	-1.10233e-25	NA	NA	NA	NA	NA
FR379440|AK044933|non-protein	comp61549_c0_seq2	NA	3.91233e-13	NA	NA	NA	-1.18192e-16	NA	NA	NA	NA	NA
FR379440|AK044933|non-protein	comp61549_c0_seq3	NA	NA	NA	1.73941e-17	-4.00858e-199	-4.81411e-199	NA	NA	NA	NA	NA
FR383511|AK085132|non-protein	comp71123_c5_seq1	NA	-3.82747e-199	1.51177e-68	-1.76879e-100	-4.04575e-199	-4.92744e-199	NA	NA	NA	NA	NA
FR396239|AK006888|	comp72868_c0_seq5	NA	-7.93822e-38	NA	NA	NA	-5.47801e-21	NA	NA	NA	NA	NA
FR400842|AK012735|non-protein	comp77737_c0_seq10	NA	NA	NA	NA	NA	-7.9956e-63	NA	NA	NA	NA	NA
FR400941|AK005209|non-protein	comp68632_c1_seq1	NA	NA	NA	NA	-1.39975e-82	-4.45561e-102	NA	NA	NA	NA	NA
FR407479|U85044|non-protein	comp69377_c0_seq1	comp62436_c0_seq2	-3.88553e-48	NA	NA	-4.03294e-199	-4.88764e-199	NA	-2.0081e-174	-5.78137e-199	-5.17357e-199	-1.94534e-103
FR003414|AK032303|	NA	comp52764_c0_seq1	NA	NA	NA	NA	NA	NA	NA	NA	NA	-4.14864e-14
FR011041|AK013654|non-protein	NA	comp42497_c0_seq1	NA	NA	NA	NA	NA	NA	NA	NA	NA	-4.81285e-13
FR018653|AK054209|	NA	comp61813_c1_seq1	NA	NA	NA	NA	NA	NA	-2.98544e-37	NA	-2.02275e-48	-2.68155e-58
FR027991|AK040933|non-protein	NA	comp66641_c1_seq1	NA	NA	NA	NA	NA	NA	-3.12775e-23	NA	NA	NA
FR028086||Putative	NA	comp65139_c2_seq5	NA	NA	NA	NA	NA	NA	NA	-3.57778e-21	-1.13062e-14	NA
FR035609|L23311|non-protein	NA	comp66741_c0_seq1	NA	NA	NA	NA	NA	NA	-1.2161e-87	-1.08829e-25	-3.17999e-169	-9.61147e-89
FR044744||Putative	NA	comp63367_c1_seq14	NA	NA	NA	NA	NA	NA	NA	4.87258e-16	NA	NA
FR057955|AK045570|non-protein	NA	comp64536_c1_seq1	NA	NA	NA	NA	NA	2.18942e-18	-1.43728e-30	NA	-7.29901e-16	NA
FR064484|AK056974|	NA	comp67417_c3_seq1	NA	NA	NA	NA	NA	NA	-5.88012e-20	-1.55922e-116	-5.27133e-199	-3.15433e-86
FR070801|Y17846|Replication	NA	comp53199_c4_seq1	NA	NA	NA	NA	NA	NA	NA	-5.19827e-25	NA	NA
FR074827|AK164375|non-protein	NA	comp57773_c0_seq3	NA	NA	NA	NA	NA	NA	-1.53418e-46	-4.78014e-16	-1.04527e-41	-8.31345e-23
FR078824|AK078618|non-protein	NA	comp58821_c2_seq2	NA	NA	NA	NA	NA	7.71461e-18	1.00369e-94	4.02706e-195	5.06557e-199	5.4617e-199
FR078824|AK078618|non-protein	NA	comp58821_c2_seq3	NA	NA	NA	NA	NA	NA	NA	NA	3.538e-68	8.17819e-57
FR081281|BX000700|Eukaryotic	NA	comp8744_c0_seq1	NA	NA	NA	NA	NA	NA	NA	NA	NA	-7.13e-19
FR082799|AK011524|	NA	comp64216_c2_seq1	NA	NA	NA	NA	NA	NA	-6.30725e-132	NA	-5.89261e-169	-9.12696e-98
FR092740|CR624187|	NA	comp67754_c4_seq1	NA	NA	NA	NA	NA	NA	-6.46683e-112	-6.93187e-183	-5.27953e-199	-2.47643e-141
FR125214|AB042524,AB042809|large	NA	comp60288_c1_seq1	NA	NA	NA	NA	NA	5.13686e-199	-4.34762e-199	-5.76281e-199	-5.14591e-199	-5.55121e-199
FR129211|AB176708|	NA	comp508401_c0_seq1	NA	NA	NA	NA	NA	NA	NA	NA	NA	-4.91803e-14
FR130690|AK160135|	NA	comp67773_c0_seq4	NA	NA	NA	NA	NA	-1.43143e-11	-7.95257e-58	NA	-3.39193e-79	-1.58408e-102
FR143354|AK034400|non-protein	NA	comp60238_c0_seq3	NA	NA	NA	NA	NA	NA	-1.30005e-85	-9.90818e-97	-5.14531e-199	-2.76126e-120
FR151132|CR614054|	NA	comp76568_c0_seq1	NA	NA	NA	NA	NA	NA	NA	-3.41652e-25	NA	-3.16676e-28
FR164313||Putative	NA	comp141702_c0_seq1	NA	NA	NA	NA	NA	NA	NA	-4.58295e-20	NA	NA
FR169708|AF076171|Small	NA	comp131286_c0_seq1	NA	NA	NA	NA	NA	NA	-5.61051e-13	NA	NA	NA
FR180348|AK034669|non-protein	NA	comp64537_c5_seq9	NA	NA	NA	NA	NA	NA	NA	NA	-5.97211e-114	NA
FR186115|AK020308|non-protein	NA	comp65569_c1_seq1	NA	NA	NA	NA	NA	NA	-1.51364e-34	-3.66931e-29	-1.20525e-105	-7.2916e-43
FR192439|AK088871|non-protein	NA	comp62343_c0_seq3	NA	NA	NA	NA	NA	NA	NA	NA	NA	3.52079e-20
FR225218|X84382|small	NA	comp57190_c0_seq1	NA	NA	NA	NA	NA	5.13686e-199	-4.34184e-199	-5.74316e-199	-5.11718e-199	-5.53123e-199
FR226381|AK154154|non-protein	NA	comp31020_c0_seq1	NA	NA	NA	NA	NA	NA	NA	-6.31584e-15	NA	NA
FR253875|AK076415|non-protein	NA	comp43742_c1_seq1	NA	NA	NA	NA	NA	NA	NA	NA	NA	-3.43344e-21
FR259445|BC032904|non-protein	NA	comp58438_c0_seq1	NA	NA	NA	NA	NA	NA	NA	4.30446e-33	1.08833e-12	NA
FR269137|AK087977|	NA	comp63851_c1_seq5	NA	NA	NA	NA	NA	NA	-8.9334e-34	-1.63501e-15	-9.89533e-72	-1.52085e-71
FR271192|AY295762|	NA	comp61660_c0_seq1	NA	NA	NA	NA	NA	NA	-6.18247e-76	-1.36249e-44	-5.16211e-199	-2.78884e-151
FR273209||Putative	NA	comp66013_c4_seq1	NA	NA	NA	NA	NA	NA	-9.96561e-21	-2.55883e-61	-2.18581e-194	-1.25163e-100
FR283361|AK078299|	NA	comp103131_c0_seq1	NA	NA	NA	NA	NA	NA	NA	-4.57746e-20	NA	NA
FR292812|AK046177|non-protein	NA	comp34339_c0_seq1	NA	NA	NA	NA	NA	NA	NA	-9.02116e-13	NA	NA
FR296789||Putative	NA	comp61478_c5_seq1	NA	NA	NA	NA	NA	NA	NA	NA	-3.10792e-22	NA
FR310989|AK037632|	NA	comp67303_c2_seq1	NA	NA	NA	NA	NA	1.72544e-42	-4.37773e-199	-2.30716e-169	-4.86587e-31	-6.74004e-110
FR313209||Putative	NA	comp57092_c1_seq1	NA	NA	NA	NA	NA	-6.63933e-47	-4.34159e-199	NA	-1.54886e-154	-8.24481e-136
FR332855|AF233878|Small	NA	comp62799_c0_seq5	NA	NA	NA	NA	NA	NA	NA	-6.38881e-15	NA	NA
FR332961|AB021174|Eukaryotic	NA	comp28692_c0_seq1	NA	NA	NA	NA	NA	NA	NA	-5.4392e-142	-7.95868e-13	-2.72562e-58
FR341230|AK035041|non-protein	NA	comp48428_c1_seq1	NA	NA	NA	NA	NA	NA	-4.6716e-18	NA	NA	NA
FR341230|AK035041|non-protein	NA	comp61683_c0_seq2	NA	NA	NA	NA	NA	NA	-2.28012e-33	NA	-1.16624e-37	-1.35256e-61
FR351738|AK161696|	NA	comp67474_c5_seq13	NA	NA	NA	NA	NA	NA	-1.65604e-13	-2.75143e-30	-2.4202e-100	-1.0711e-95
FR354104|AJ012513|Small	NA	comp901_c0_seq1	NA	NA	NA	NA	NA	NA	NA	NA	-6.16763e-12	NA
FR363533|AK047202|non-protein	NA	comp60442_c4_seq2	NA	NA	NA	NA	NA	NA	NA	NA	NA	-8.37871e-11
FR364651|AK003303|	NA	comp66308_c6_seq1	NA	NA	NA	NA	NA	-2.51044e-19	-2.17835e-30	-4.60277e-28	-2.82875e-57	-7.66426e-41
FR379708|AK162558|	NA	comp61460_c2_seq3	NA	NA	NA	NA	NA	NA	NA	NA	-3.03298e-28	NA
FR391659||Putative	NA	comp55401_c0_seq3	NA	NA	NA	NA	NA	-4.49708e-27	-1.70303e-74	-5.73346e-199	-5.10447e-199	-5.52279e-199
FR402189|AF148940|Small	NA	comp37757_c0_seq1	NA	NA	NA	NA	NA	NA	-3.12705e-23	NA	NA	NA
FR404942|AK089626|	NA	comp66741_c1_seq7	NA	NA	NA	NA	NA	NA	-6.07457e-50	-1.37839e-41	-7.95764e-54	-9.41012e-144
