# Supplementary material for: Transcriptomic responses to environmental temperature by turtles with temperature-dependent and genotypic sex determination assessed by RNAseq inform the genetic architecture of embryonic gonadal development
Source: PLoS One. 2017 Mar 15;12(3):e0172044. doi: 10.1371/journal.pone.0172044 (PMC5352168; doi:10.1371/journal.pone.0172044)
Supplement: S3 Table — (XLSX) [file pone.0172044.s006.xlsx]

## Sheet: S3-Histone-related
Differentially expressed genes of interest shared between both mouse and turtle	Differentially expressed genes of interest in turtle but not present in mouse gonad	Differentially expressed in mouse but not differentially expressed in turtle	Differentially expressed in turtle but not differentially expressed in mouse	Differentially expressed only in Chrysemys not Apalone	Differentially expressed only in Apalone not Chrysemys
adk	actn3	akap5	abl1	er-a	gata2
akap11	adrbk2	akap7	adrbk1	gata4	lhx1
akap12	akap6	alpk1	agk	vps16	tlx2
akap9	alk	bcar1	ak2	ino80b	loc101935191
amh	ar	bmp2k	ak5	loc101934154	smarcad1
ash1l	bhmt	capn7	akap1	loc101933724	bmpr1b
auh	camk2a	ccnb3	akap10	adk	adh4
aurka	camk2b	cdk9	akap8	pxmp2	adh5
bcar3	carm1	cdkn1a	akap8l	loc101953928	tspan5
bub1b	cdk10	cdkn1b	atrx	smtn	rap1gds1
camkk2	ckmt1b	cep290	bclaf1	tcn2	ddc
cask	ckmt2	chuk	bnip3	gal3st1	fignl1
ccdc18	csnk2a1	cks1b	btbd10	nf2	loc101943509
ccdc79	dclk3	clk4	calm2	loc101945210	hus1
cdk1	dynlrb2	dgkd	camk2n1	loc101951713	zpbp
cdk12	er-a	dgke	carkd	loc101953635	abca13
cdk14	esrrg	dok1	cdk2ap2	loc101932454	eif1b
cdk5	flt3	dyrk3	cdk8	atf3	trak1
cdkn1c	fog2	eif2ak2	cdkl3	flvcr1	kif15
chek1	gck	fam126a	cirbp	loc101940386	zdhhc3
chek2	gtf2a1l	fastkd1	ckm	ifi30	lztfl1
chka	h3f3a	fastkd2	clk1	arrdc2	nphp3
chkb	h3f3b	fastkd3	clns1a	insr	dnajc13
cit	hdac11	fbxo21	cpne1	cpamd8	sh3bp5
ckb	hspb2	fgf9	csnk1d	loc101933171	loc101949771
crebbp	hspb3	fggy	csnk1e	fam32a	ggct
csnk1g2	irak2	fn3krp	csnk1g1	adamtsl5	abhd5
dclk1	loc101930983	gk5	csnk2a2	ndufa13	dync1li1
dclk2	loc101933341	grk4	csrp1	mast3	gpd1l
ddr1	loc101934288	hdac8	ctnnb1	nts	loc101940483
dgka	loc101934958	hsf2bp	dapk3	crip2	topaz1
dnmt3b	loc101935465	hspbap1	dck	atp2b1	ccnd1
dtymk	loc101935518	inca1	ddr2	sipa1l3	loc101944394
dmrt1	loc101935791	itpkb	ddx3x	sptbn4	ano1
emx2	loc101938821	jakmip2	dgkz	ltbp4	ap3m1
ero1lb	loc101939164	jhdm1d	dmpk	loc101953829	samd8
etnk2	loc101939590	khk	dnm1l	eif2b4	sf3a1
fgfr2	loc101939745	lrrk1	dyrk1b	preb	loc101952250
gkap1	loc101939878	madd	ebag9	rnf181	loc101934436
gne	loc101939916	magi1	ehmt1	polm	dnah6
greb1	loc101940564	map2k6	ehmt2	sftpb	tatdn3
gsk3b	loc101941751	map3k12	eif2ak4	loc101951986	plvap
gata2	loc101941893	map3k4	eif4e	raver1	sugp1
hdac9	loc101943794	map4k1	ep300	gnl1	sugp2
hipk1	loc101945473	mapk4	esf1	mrps18b	lsm4
hipk2	loc101945527	mapk7	fam120a	atp1b2	loc101943862
hk2	loc101945923	mapk9	fhl2	tp53	myo9b
hsd17b12	loc101946196	mastl	flt1	loc101947962	tmem38a
hsp90b1	loc101946732	mertk	gak	nr5a1	eps15l1
hspa4l	loc101946813	mlkl	git2	wrap53	ano8
hsph1	loc101950318	msh4	gata4	loc101938932	loc101939951
igf1	loc101950541	mtcp1	hdac2	zc3h12b	loc101942397
igf2bp1	loc101950819	nek2	hdac3	ar	myf6
igf2bp2	loc101951773	ngly1	hdac7	slc44a2	ccdc59
ikbkap	loc101951867	osbpl2	hectd1	loc101940763	alx1
ip6k2	loc101953489	pak1	hnrnpd	loc101942666	loc101951814
irs1	lrguk	pank4	hsbp1	agpat1	dusp6
itpk1	mak	pbk	hsf2	nelfe	btg1
kalrn	mapk11	pde6d	hsp90ab1	dom3z	mta1
kat2b	medag	pdik1l	hspa12b	rnf5	loc101938583
lhx9	mob1a	pdpk1	hspa14	loc101951445	ncaph
lmtk2	mob1b	pfkfb2	hspa4	loc101952255	loc101938756
lhx1	mob2	pfkfb3	hspa8	ip6k1	lman2l
map2k7	mok	pfkm	hspa9	gmppb	tyk2
map3k15	mylk3	pfn4	hspb1	apeh	loc101934708
map3k3	nek10	pik3c2a	hspbp1	gpx1	atat1
map4k3	ntrk1	pik3ca	igf1r	ctdsp1	ddr1
mapk13	pacsin3	pik3ip1	igf2bp3	tmem169	ppp1r10
mapk14	pck1	pikfyve	insr	znf148	ybx2
mapk3	pdxk	pip4k2a	ip6k1	loc101937663	olfml2a
mapk6	pklr	pip5k1a	ipmk	slc23a3	arpc5l
mapkapk2	pkm	plk4	irak1	dnpep	ppp6c
marcks	pnkp	pou6f1	jak1	kalrn	gapvd1
mast2	prkar1b	prkar2b	kat2a	loc101949947	pdpr
melk	prkcg	prkci	kdm1a	loc101953548	zc4h2
mknk1	rbfox2	prkd1	kdm4a	loc101935297	dnm2
nadk	rp2	prmt3	kidins220	ubl4a	kri1
nagk	rps6ka4	ptch1	ksr1	atp6ap1	dock6
ncoa1	sgk2	rbks	map2k2	bcap31	loc101945401
ncoa6	skp1	rnf20	map3k7	smpdl3a	skiv2l
nek1	spesp1	rspo1	mapk1	loc101939202	zbtb12
nek7	spink2	sec61a1	mapk1ip1l	loc101942851	loc101935114
nlk	srcin1	sik2	mark2	ankrd13d	kansl1l
nme5	srpx	skap2	mast3	patl1	map2
nop58	stk32a	sphk1	matr3	mrpl16	vil1
nr0b1	stk32b	stk17b	mbd2	loc101944321	arpc2
nuak1	stk32c	stk38	mknk2	s100a13	ercc3
nucks1	tax1bp3	stk39	mylk	s100a4	gli2
pacrg	tmed2	strada	nasp	loc101947968	tfcp2l1
pak3	tnni3k	stradb	ncoa3	pygo2	eaf2
pank1	usp34	strbp	nek3	pmvk	sema5b
pank3	wnk4	syngr4	nek4	dpm3	itgb5
pdk1	zmynd10	tab3	nek6	dap3	snx4
pdk3		taf6l	nek9	rit1	zfand2b
pdk4		trpc3	nrbp1	mtx1	loc101943409
pfkfb1		trpc7	nsd1	scamp3	xrcc5
pfkl		ttc26	pck2	ash1l	dirc2
pfkp		uck2	phkb	paqr6	osbpl11
phka2		uhmk1	pi4kb	adam15	slc6a11
phkg2		usp21	pink1	dcst1	atp2b2
pi4ka		vrk2	pip4k2b	pbxip1	iars
pik3c2b		wnk2	prkacb	loc101938404	st18
pik3r3		wnt4	prkdc	nosip	snai2
pip5k1b			prmt7	pnkp	ube2v2
pkdcc			ptk7	prr12	dtna
pkia			rbmx	med25	klhl14
pkn1			rbpms	loc101946241	loc101947881
plk1			riok3	eif4ebp3	psma8
plk1s1			rnf2	ndufa2	nup107
pmepa1			rock1	zmat2	cpsf6
pmvk			ror1	csnk1g1	loc101939578
ppip5k2			rps6kb2	myo9a	rab3ip
prdm2			rps6kl1	loc101935579	cnot2
prkaa1			sec61a2	polr2e	ptprr
prkag2			serbp1	cnn2	rab21
prkcb			serpinh1	ppap2c	b3gat2
prkg1			setd1a	chaf1a	loc101950534
prkra			sf1	map2k2	bai3
prmt1			smc3	creb3l3	col19a1
ptk2b			smg1	loc101938134	loc101932914
rab11a			srpk2	gadd45gip1	g6pd
rab18			stau1	farsa	atp2b3
rock2			stk31	id4	vgll2
rps6ka3			stk4	gpld1	slc35f1
rps6ka5			strap	neto1	man1a1
setd7			suv420h1	pdk3	gja1
setd8			tab2	ythdc2	hsf2
setdb2			taf6	srp19	trmt11
sgk1			tarbp1	c1qb	tmem200a
sgk3			tbck	plekhm2	stx7
sh3kbp1			tbk1	eif4ebp2	tcf21
shprh			tbl1x	sgpl1	hbs1l
slk			tek	loc101948614	myb
smpx			thumpd1	chst3	pde7b
sox9			tia1	uros	bclaf1
spo11			tial1	casp3	kiaa1244
srp14			tlk2	pdlim3	txlnb
stk24			tm9sf2	pdgfrl	cited2
stk25			trpc4ap	loc101953944	pex3
suv39h1			trpc6	loc101937116	shprh
suv39h2			trpm7	prkaa1	grm1
taok3			tyk2	loc101939590	adgb
tesk2			zfr	loc101940057	tab2
tk1				prr7	ppil4
tmsb4x				rnf44	pcmt1
tnik				loc101953945	loc101952086
ttk				unc5a	loc101952351
tyro3				cltb	eya4
ube2a				hsd17b10	kdm2a
uty				loc101947335	adrbk1
vamp3				wnk3	loc101945959
whsc1				timm17b	rps6kb2
wnk1				ccdc22	osbp
wnk3				loc101951556	ube2q1
zfx				akap9	atp8b2
				steap2	loc101951547
				abcb1	gon4l
				yeats2	fam189b
				loc101935126	pklr
				loc101938139	ubqln4
				wdfy1	smg5
				otos	nup210l
				col6a2	ints3
				fam210a	iqgap3
				myo1a	loc101938938
				atad5	lrrtm2
				myo1d	cystm1
				loc101938227	ik
				abca5	loc101939956
				rnf213	loc101941236
				fam195b	hdac3
				grn	snx22
				loc101948525	cpeb1
				usp36	ap3b2
				loc101935030	pkm
				loc101936567	arih1
				rp2	loc101936390
				arsd	elovl7
				tmem248	palm
				sumf2	loc101951551
				pipox	dgcr2
				hemgn	pi4ka
				gpa33	sdf2l1
				abi3bp	top3b
				ap2s1	cldn5
				tbcb	cdc45
				strn4	comt
				hif3a	arvcf
				tmem160	aes
				six5	ncln
				angptl4	loc101948159
				loc101953852	uhrf1
				loc101943256	fem1a
				mknk2	dpp9
				mrpl54	loc101933257
				sod1	dapk3
				ifngr2	acsbg2
				loc101939773	wdr18
				loc101948825	safb
				scara5	safb2
				hadhb	irak1
				drc1	mecp2
				sfxn4	klhdc10
				prdx3	ahcyl2
				fam204a	znf653
				fam210b	dyrk1b
				aurka	rad23a
				loc101944148	kiaa0319
				mettl17	loc101952701
				pnp	loc101952978
				osgep	nfatc1
				tep1	atp9b
				loc101946261	sall3
				mgst2	galr1
				rabl5	mbp
				lrwd1	znf516
				por	loc101938598
				loc101938955	socs6
				zzef1	dsel
				psen1	rbfa
				loc101942588	loc101946052
				rtf1	loc101946620
				ivd	loc101946888
				echdc2	smpx
				dhcr24	klhl15
				pdzk1ip1	zfx
				mcee	scml2
				mtmr10	map3k15
				rab8b	sh3kbp1
				rnf122	loc101942312
				lzts1	nhs
				reep4	pola1
				tnfrsf10a	kcnn2
				slc25a37	dcp2
				dock5	reep5
				tmem230	epb41l4a
				loc101941069	wdr36
				hk2	loc101943327
				loc101944690	phc2
				loc101944957	znf362
				sorbs3	c1qa
				abhd14b	ephb2
				parp3	zbtb17
				hectd1	fbxo42
				loc101945977	rbm44
				fam177a1	loc101933458
				camsap2	eif4g3
				nolc1	ddit4
				ndst2	adamts14
				timm8a	cdh23
				zfyve21	loc101953080
				sgpp1	bccip
				slc38a6	dhx32
				lamp3	loc101936211
				loc101952198	tenm3
				med12	wwc2
				cebpb	rwdd4
				asap3	mlf1ip
				mrpl55	acsl1
				loc101948268	sorbs2
				fam188b	loc101943971
				loc101947079	asah1
				golga7	cnot7
				tet3	cdkn2aip
				mob1a	klkb1
				mthfd2	nipbl
				lsm1	c7
				loc101945161	oxct1
				flt3	hspb3
				hsd17b12	hmgcs1
				ubxn4	c6
				loc101949447	ndufs4
				immp1l	kdm3b
				mlf1	loc101938500
				farp1	kif20a
				park7	ssna1
				blvra	gtf2a1l
				egfr	loc101945413
				rrbp1	pfkfb1
				thbd	loc101949359
				loc101935616	loc101934931
				prcp	ankib1
				rev3l	loc101938944
				cd164	loc101940139
				wisp3	cdk14
				acot12	steap4
				loc101940610	crot
				gcnt4	itga8
				tbca	rsu1
				loc101952558	fzd1
				cntn4	loc101952616
				slc2a11	loc101942063
				loc101935058	epha4
				mlec	scg2
				ptpn14	ap1s3
				ndufb9	serpine2
				myc	dock10
				loc101936239	irs1
				loc101936517	mff
				mprip	loc101935027
				atp5j2	agfg1
				tnrc18	daw1
				loc101945439	dner
				nudt1	rab12
				snx8	ankrd12
				loc101946918	ralbp1
				tmem138	vapa
				polr2g	gnal
				loc101938257	cidea
				morn4	afg3l2
				mms19	ptpn2
				rrp12	ldlrad4
				dpcd	stac3
				abcc2	mfsd8
				slc25a28	ankrd29
				marveld1	znf521
				cdk2ap2	hlf
				pitpnm1	rab11fip4
				apoc1	znf207
				loc101939712	psmd11
				lbr	fmnl1
				fam160a2	eftud2
				kbtbd11	gjc1
				cdk5	tex2
				kcnh2	cep95
				lpcat2	kpna2
				chd9	helz
				phkb	apoh
				mid1ip1	cyth1
				loc101935249	tk1
				rabggta	pcyt2
				mdp1	gps1
				ngdn	csnk1d
				rnf31	loc101944681
				efs	suz12
				pabpn1	loc101946892
				haus4	abca9
				nupr1	fam104a
				loc101937819	ccdc40
				ccdc101	pou4f1
				loc101941549	slain1
				kif22	tbc1d4
				tmx1	ube3a
				atp5s	loc101948437
				kiaa1109	mgat4a
				mettl14	asmtl
				mettl5	ppp2r3b
				wnt11	nipa2
				clns1a	pnpla4
				man2c1	tbl1x
				slc25a22	loc101935865
				irf7	tmem131
				loc101953214	gtpbp6
				rnf2	tubgcp5
				tor1aip2	shroom2
				soat1	kifap3
				qsox1	loc101949430
				atp6v0d1	loc101949695
				rab18	tpst1
				kiaa1462	sbds
				chrac1	wbscr17
				gpr20	tyw1
				loc101946198	slc44a1
				ppp1r16a	ikbkap
				slc52a2	klf4
				fbxl6	loc101949877
				maf1	ncbp1
				slc39a4	xpa
				lyst	tomm70a
				fam89a	nfkbiz
				psmb1	ift57
				mlf2	loc101951458
				fam162a	kiaa1524
				loc101932139	phldb2
				cstf3	tagln3
				tulp4	loc101939141
				tmem181	arl13b
				tmem67	loc101941894
				loc101949041	arl6
				tmem41b	cd247
				scube2	dusp27
				sbf2	mael
				tnfrsf6b	loc101937789
				pak3	dmpk
				nxt2	ppp5c
				col4a6	rab11b
				psmd10	loc101932290
				hsd17b8	fzr1
				aqp5	dohh
				krt8	mex3d
				krt18	csnk1g2
				spryd3	ltn1
				aff1	scaf4
				agpat9	tmem50b
				scd5	dnajc28
				cds1	cryzl1
				ackr3	urb1
				inip	itsn1
				nup98	ppp2cb
				trappc2l	loc101953660
				mvd	rbpms
				zfpm1	g3bp2
				slc7a5	cast
				zcchc14	rgmb
				gse1	ranbp17
				gins2	nanos1
				foxf1	bag3
				hsbp1	bcas1
				ccdc71l	lsm6
				ptcd3	smad1
				atad1	otud4
				loc101951142	smarca5
				loc101943380	znf330
				loc101952321	rnf150
				loc101954181	setd7
				ndufb4	naa15
				kiaa2018	mgarp
				fam46c	gtf2i
				hao2	ankfy1
				plch2	nup88
				loc101937733	ap2b1
				prdm2	rhbdd2
				nppb	loc101948089
				slc35e2	loc101950557
				akr7a2	igbp1
				otud3	pou3f4
				ubn2	klhl4
				loc101937634	pof1b
				timm50	rbm25
				ech1	ehd4
				loc101940644	capn3
				loc101941477	znf106
				loc101946020	tyro3
				sars2	loc101942869
				paf1	gchfr
				vav2	bub1b
				surf6	bahd1
				tsc1	inadl
				rapgef1	usp1
				nup214	foxd3
				phyhd1	pgm1
				fam102a	ppap2b
				ppp2r5d	prpf38a
				apmap	loc101936768
				mal	loc101941344
				chpf	ndc1
				aph1a	ttc4
				mrps21	pcsk9
				rprd2	mknk1
				ecm1	loc101952194
				psmb4	bend5
				loc101939550	faf1
				pfdn2	nrd1
				nit1	c8a
				loc101948039	loc101944150
				b4galt3	loc101944956
				ufc1	thsd4
				apoa2	lrrc49
				vps72	loc101952282
				habp2	klf13
				mat1a	vps13c
				ncoa4	lactb
				mmrn2	xpo7
				dhx58	egr3
				loc101937192	rhobtb2
				leprel4	stc1
				tgfb1i1	ebf2
				loc101949058	ppp2r2a
				rnf40	dpysl2
				phkg2	lrrtm4
				armc5	loc101942162
				loc101932788	add2
				rfx7	dock3
				reep3	wdr82
				pom121	dtd2
				clcn7	akap6
				tbc1d2b	cfl2
				wdr61	srp54
				crabp1	ptpn21
				tiprl	ttc7b
				atp11c	rps6ka5
				loc101937354	smek1
				dynlt3	cpsf2
				chek1	itpk1
				loc101945111	ntng1
				lrrc19	vav3
				loc101935091	negr1
				ugcg	tnni3k
				pcsk6	gbf1
				olfml3	nfkb2
				bcas2	synpo2l
				timm10	ppp3cb
				loc101932242	sorbs1
				serping1	hells
				loc101936266	fancd2
				ndufs8	gla
				ndufs3	pih1d3
				tnks1bp1	morc4
				loc101940203	gabra3
				cspg5	epha5
				scap	loc101946980
				loc101951429	met
				loc101931484	st7
				carhsp1	cttnbp2
				slc25a11	asz1
				kif1c	tecpr2
				loc101948211	znf839
				rbl1	mok
				abca3	dlk1
				loc101947299	akt1
				amer1	siva1
				loc101954191	klc1
				dtymk	btbd6
				stk25	brf1
				tcof1	jag2
				2015-09-10	loc101935503
				loc101935096	hif1a
				loc101941395	rhoj
				lamb2	ppp2r5e
				rpusd3	mthfd1
				nckap1l	six1
				ndufb7	jkamp
				fgfbp2	znf639
				aqp3	mfn1
				birc6	gnb4
				tjap1	ccdc39
				mtpn	fxr1
				agk	mccc1
				atp6v0a4	b3gnt5
				rif1	loc101947355
				spink2	nlgn3
				loc101948585	gjb1
				loc101953437	loc101935704
				exoc3	dnah5
				bcat1	fam105b
				arntl2	loc101946813
				loc101947948	loc101949884
				lipg	grm8
				gnai1	phactr4
				rftn1	rcc1
				loc101942830	ythdf2
				loc101945118	srsf4
				os9	mecr
				dctn2	ptpru
				tsfm	laptm5
				laptm4a	pum1
				kctd2	loc101931257
				caskin2	scmh1
				prpsap1	ctps1
				vps13a	loc101942431
				arl6ip5	obscn
				loc101940557	adcyap1r1
				loc101943574	kiaa1239
				slc38a2	tbc1d1
				pcyox1l	klf3
				bod1	fam114a1
				lmo4	klb
				ccbl2	rbm47
				aldh3a2	nsun7
				tax1bp3	hs6st1
				cenpv	ammecr1l
				cryba1	myo7b
				dhrs13	proc
				flot2	thbs4
				wdr81	papd4
				pitpna	cdh6
				inpp5k	loc101941163
				timm22	tm2d2
				myo18a	eif4ebp1
				maneal	fgfr1
				meaf6	gpr124
				loc101949498	alg5
				smim12	supt20h
				pef1	dclk1
				smim1	mab21l1
				tprg1l	brca2
				utp11l	ubl3
				col16a1	flt1
				pitpnb	pan3
				fam222a	gsx1
				iscu	cdk8
				rph3a	atp8a2
				psmd9	amer2
				ska2	alx4
				cuedc1	loc101950176
				slc13a5	mcm6
				lgals9	cxcr4
				ube2a	ccnt2
				loc101946778	ccdc93
				kiaa1210	ddx18
				cd99l2	kif21a
				rasl11b	cpne8
				scfd2	celsr1
				etfdh	gramd4
				dennd1a	mpped2
				crb2	loc101933292
				camsap1	loc101942434
				ca3	mbnl1
				lca5	p2ry1
				ube2j1	dhx36
				mdn1	plch1
				fxyd6	loc101934377
				scn4b	tiparp
				kmt2a	stk24
				ttc36	ipo5
				hyou1	mbnl2
				hmbs	errfi1
				loc101950318	vamp3
				shfm1	dnajc11
				rpa3	ints6
				tmem106b	rnaseh2b
				kiaa0930	rcbtb1
				loc101937751	setdb2
				mrpl22	cab39l
				loc101932981	rb1
				loc101944211	sucla2
				raver2	lcp1
				loc101934806	cpb2
				atg12	zc3h13
				commd10	tsc22d1
				rab23	b3gnt2
				wdr1	vps54
				loc101941036	aftph
				loc101949233	spred2
				cul1	meis1
				scrn3	sybu
				fkbp7	ebag9
				plac9	rad21
				map1a	trps1
				ckmt1b	csmd3
				mfap1	ext1
				furin	mplkip
				loc101933529	loc101932936
				morf4l1	amph
				itga11	stard3nl
				calml4	nme8
				tmed3	eepd1
				kdsr	anln
				loc101933896	flrt3
				trim23	esf1
				mbnl3	jag1
				loc101945473	lamp5
				il13ra1	plcb4
				sdcbp	plcb1
				kcng3	hao1
				myof	bmp2
				loc101933246	napb
				ccdc170	loc101941733
				vip	loc101943167
				tpd52	loc101945430
				pkia	plk1s1
				aldh6a1	xrn2
				arel1	ndufaf5
				ylpm1	insm1
				eif2b2	dera
				mesdc2	eps8
				p4ha1	fzd4
				cdk12	me3
				srcin1	ccdc81
				scrn2	eed
				cdk5rap3	picalm
				snf8	pcf11
				slc35b1	rab30
				atxn7l3	ccdc83
				slc25a39	fyn
				wdtc1	sesn1
				arid1a	foxo3
				lin28a	snx3
				sh3bgrl3	prep
				rhce	hace1
				mycl	sim1
				macf1	ccnc
				ndufs5	rrm2
				slc44a5	klf11
				mpst	asap2
				lgals2	kidins220
				lgals1	rsad2
				gcat	sox11
				tomm22	prps2
				pdgfb	zrsr2
				loc101936552	loc101937415
				pmm1	txlng
				ccdc134	syap1
				ep300	ctps2
				neurod6	loc101945072
				lsm5	papss1
				nt5c3a	lef1
				loc101954021	gar1
				tesk2	elovl6
				slc12a2	pitx2
				yars2	ap1ar
				loc101948323	pacrg
				sds	qki
				mettl21c	wnk1
				sod3	rad52
				mrpl43	loc101940001
				sufu	loc101941450
				usmg5	loc101945527
				pdcd11	cacna1c
				lrig2	sgk3
				loc101948069	pde7a
				rhoc	loc101933582
				wdr77	arrdc3
				g0s2	mef2c
				mov10	edil3
				ccdc53	ckmt2
				thy1	rasgrf2
				c1qtnf5	ocln
				loc101953071	mrps27
				loc101936932	ankra2
				thbs1	enc1
				srp14	hexb
				loc101953263	f2r
				fat3	diaph2
				loc101943869	dnah12
				dck	dnase1l3
				shroom3	ip6k2
				mob1b	celsr3
				loc101941873	loc101934864
				pappa2	loc101935518
				atp6v1g3	mgll
				zdhhc20	klf15
				loc101951449	ccdc37
				brwd1	xpc
				loc101943245	slc6a6
				loc101941415	fgd5
				il1r1	tmcc1
				tmem159	plxnd1
				acsm3	mbd4
				ddx27	ift122
				pltp	loc101933945
				tgm2	irak2
				nsfl1c	thumpd3
				loc101937377	srgap3
				loc101939040	grm7
				ctnnbl1	smarcb1
				phyh	smpd4
				tnfaip8l3	loc101940263
				kynu	adora2a
				myocd	rnf185
				actr6	sppl3
				tmem140	gcn1l1
				loc101954035	cit
				rab11a	cabin1
				loc101952448	prox1
				dpp8	esrrg
				igdcc3	has2
				haus1	atad2
				sf3b2	sqle
				mrpl11	fam49b
				fibp	efr3a
				sart1	kcnq3
				trmt112	rgp1
				atl3	unc13b
				loc101932827	nsmce1
				lhfp	scnn1b
				usp34	rbbp6
				cped1	arhgap17
				tmem60	caskin1
				pmpcb	tbl3
				apcdd1l	shmt1
				ubr5	rasd1
				stk32a	cops3
				fzd5	flcn
				loc101947445	loc101936709
				mpg	arpc1b
				mrpl28	slc29a4
				vasn	wipi2
				pam16	gna12
				glis2	eif3b
				nbeal1	ints1
				nudt21	loc101937527
				prmt7	prkar1b
				loc101934180	fam20c
				loc101943420	meiob
				slc41a1	slc5a10
				tfpi	flii
				loc101949258	incenp
				il6st	rab3il1
				snx13	ganab
				loc101946968	jam2
				eif2s1	gnai2
				litaf	sema3f
				sdpr	cpn1
				mzt1	entpd7
				dnajc8	slit1
				slc22a18	tctn3
				2015-03-02	pyroxd2
				gcc2	crtac1
				loc101931616	pold3
				fam183a	slco2b1
				elovl1	aip
				szt2	suv420h2
				nup210	daam2
				gde1	mocs1
				bloc1s6	fosl2
				cd151	ypel5
				lamp2	ehd3
				loc101933012	parp1
				abcd3	sde2
				loc101950450	enah
				atp11a	tp53bp2
				amhr2	capn8
				mrpl23	alk
				lsp1	loc101953015
				ccnd2	colec11
				mrpl49	adi1
				naaladl1	sh3yl1
				slc25a45	csmd1
				pcnxl3	tssc1
				loc101952894	chpf2
				cldn1	slc6a2
				ccdc50	tox3
				mrc1	sall1
				akap11	nkd1
				loc101938417	loc101951213
				loc101941426	siah1
				loc101942423	neto2
				tm4sf4	dnaja2
				loc101953665	gpt2
				snrpe	mylk3
				zbed6	loc101936594
				loc101939598	vps35
				loc101934287	shcbp1
				nr4a1	vstm2b
				loc101946442	uri1
				itga7	rgs9bp
				loc101932101	tdrd12
				trim35	cebpg
				loc101948727	loc101930808
				loc101935139	lsm14a
				arhgap32	loc101935720
				tusc2	wtip
				dennd5b	gucy1a2
				loc101938512	tspan7
				emp1	bcor
				exph5	crebl2
				loc101933564	jph4
				timp4	zfhx2
				loc101945891	lrp10
				sesn3	myo10
				dcaf10	basp1
				loc101940973	gng2
				arid3b	txndc16
				loc101942874	styx
				loc101947808	fermt2
				loc101936961	ddhd1
				luzp1	cdh12
				pla2r1	sav1
				loc101953968	l2hgdh
				cdkn2aipnl	bbs7
				col20a1	qrfpr
				chrna4	mad2l1
				map3k3	pde5a
				ace	ugt8
				tanc2	fap
				loc101932563	grb14
				prpf19	galnt3
				tmem109	spc25
				snrpc	bbs5
				taf11	ppig
				anks1a	phospho2
				scube3	ssb
				loc101951929	loc101934111
				hscb	dync1i2
				clec18c	dlx2
				mtss1l	itga6
				dram2	pdk1
				arl8a	loc101941277
				loc101931539	loc101943187
				xxylt1	ccdc33
				loc101934745	dgat2
				wnk4	myo7a
				ramp2	ptpn9
				nt5dc2	cspg4
				stab1	loc101946196
				rab3d	pstpip1
				epor	ints9
				ndufb3	ivns1abp
				smchd1	edem3
				gltscr1	rgl1
				bckdha	shcbp1l
				atp5sl	dhx9
				loc101945348	loc101939162
				pdf	tppp3
				ifrd1	kctd19
				csrp1	arntl
				loc101938967	btbd10
				fbxw9	sp8
				loc101946452	igf2bp3
				il27ra	tra2a
				loc101951198	fam221a
				ifitm3	stk31
				golgb1	loc101953600
				loc101945624	wac
				dusp23	pard3
				igsf9	klf6
				cdh16	pfkp
				loc101935784	mafa
				rab33a	loc101930905
				loc101945521	loc101941657
				loc101934026	tigd5
				lmod1	loc101950678
				loc101945989	loc101953503
				wibg	ero1lb
				baz2a	kcnk1
				mmp19	ntpcr
				loc101941991	loc101941750
				sae1	galnt2
				rnf4	cog2
				loc101948843	tbp
				loc101930983	tarbp1
				arhgef11	egln1
				loc101933940	agt
				loc101943356	cops7a
				loc101944351	phlda1
				loc101944972	caps2
				loc101933853	drd2
				phgdh	loc101931854
				hmgcs2	pih1d2
				loc101944701	dixdc1
				loc101945626	hspb2
				arhgap33	loc101935356
				kmt2b	cadm1
				loc101942438	rbm7
				loc101951937	dlat
				stoml2	loc101945092
				fancg	uap1l1
				loc101954153	sapcd2
				nsun4	emx1
				loc101934307	loc101934594
				loc101938166	ptpra
				fam208b	smox
				loc101944168	depdc7
				loc101945709	dynlt1
				loc101938253	rsph3
				loc101943446	loc101931006
				ccdc115	loc101933410
				araf	loc101935260
				loc101950852	tmem55a
				emg1	otud6b
				c1s	runx1t1
				loc101947265	rbm12b
				ube2s	kiaa1429
				loc101938441	ndufaf6
				emp3	ptdss1
				ccdc114	sdc2
				loc101947831	mtdh
				loc101945630	osr2
				loc101934664	vps13b
				myl7	spag1
				pold2	polr2k
				loc101936240	loc101938552
				loc101932946	mrvi1
				pafah1b3	wee1
				loc101935523	znf143
				mrpl42	loc101939167
				loc101942004	abcb7
				pet100	magt1
				nop10	chrdl1
				loc101942090	smarca1
				dok4	lrguk
				hsd17b14	plxna4
				loc101949641	loc101943657
				aldh16a1	loc101950872
				loc101951310	loc101936610
				kiaa0947	sned1
				lonp1	klhl30
				txn2	mmrn1
				loc101946831	ppm1k
				loc101951311	nkx6-1
				cdc42ep5	lin54
				loc101949024	antxr2
				stxbp2	sec31a
				gtf2h4	arl4c
				psmd13	sh3bp4
				loc101941090	iqca1
				cuta	loc101936722
				pfdn6	stard10
				loc101940534	pde2a
				loc101954165	lamtor1
				loc101934675	cdh15
				josd2	snai3
				aspdh	zc3h18
				tox4	loc101938907
				loc101942444	jph3
				vwa5a	loc101942456
				sema4f	usp10
				loc101952485	cdh13
				cd68	mphosph6
				loc101942010	cmip
				loc101934394	cenpn
				loc101943189	dynlrb2
				loc101932041	dld
				pelp1	cog5
				arrb2	sypl1
				emc10	loc101949914
				loc101931660	zfyve28
				loc101935729	whsc1
				loc101936004	fgfr3
				loc101946580	fam53a
				loc101954080	maea
				loc101951774	loc101939352
				loc101939164	polr1a
				lamtor4	immt
				loc101931473	kdm3a
				gal3st4	rnf103
				loc101940012	rpia
				loc101943196	atoh8
				loc101948124	prkg1
				loc101949207	sgms1
				ap1s1	pten
				serpine1	lipa
				loc101951416	loc101938639
				samd9l	pank1
				loc101943931	tnks2
				loc101946299	noc3l
				loc101950392	tbc1d12
				loc101936990	pde6c
				loc101951230	kif20b
				loc101935732	iqcg
				loc101938181	lrch3
				loc101940815	loc101939643
				cnpy4	tex10
				loc101931664	nr4a3
				loc101932508	reck
				loc101942727	zmynd19
				loc101946108	loc101952944
				loc101953894	atp1a1
				loc101954178	popdc2
				loc101935539	stxbp5l
				emilin1	sidt1
				loc101950111	atp6v1a
				loc101946109	gdap2
				loc101935906	tbx15
				loc101941290	casr
				ino80e	maats1
				loc101940107	loc101932514
				loc101948303	loc101932784
				loc101948038	plod1
				lmna	draxin
				foxo4	angptl7
				pkd1	loc101950687
				loc101933446	masp2
				loc101949246	pgd
				loc101944937	kif1b
				loc101943600	ube4b
				loc101950258	rere
				loc101941985	samd11
				loc101936153	loc101946588
				loc101934486	vwa1
				loc101944008	loc101947937
				loc101944185	ssu72
				loc101931399	loc101949571
				loc101940296	tmem52
				loc101933985	gabrd
				loc101947511	loc101933513
				loc101941879	loc101937353
				loc101947332	nbl1
				loc101935132	ubxn10
				loc101935411	camk2n1
				loc101944875	mul1
				loc101936507	loc101948393
				loc101944254	acap3
				loc101949563	tcf20
					poldip3
					nt5c1b
					vsnl1
					ddx1
					trib2
					greb1
					rock2
					kcnf1
					olfm1
					rxra
					wdr5
					brd3
					sardh
					adamtsl2
					ralgds
					loc101948774
					ntng2
					ppapdc3
					prrx2
					fam73b
					sh3glb2
					nup188
					lrrc8a
					zer1
					set
					wdr34
					dnm1
					slc25a25
					fnbp1
					ier5l
					slitrk5
					mrps5
					thumpd2
					zc3h6
					loc101950207
					obsl1
					slc4a3
					ddr2
					prkra
					nrbp1
					lix1l
					polr3gl
					txnip
					loc101942277
					plekho1
					anp32e
					gabpb2
					loc101945735
					atp1a2
					loc101933972
					mcl1
					hormad1
					taf10
					ablim1
					casp7
					nrap
					tdrd1
					osbpl5
					igsf22
					tsg101
					gtf2h1
					loc101934130
					syt15
					ogdhl
					loc101945928
					cdhr1
					znf385c
					acly
					krt12
					smarce1
					rara
					psmd3
					erbb2
					pgap3
					znf646
					loc101939928
					kat2a
					loc101942634
					krt15
					zpbp2
					mns1
					nedd4
					rab27a
					sorcs1
					dnah7
					ankrd44
					baz1b
					nsun5
					mrps34
					loc101946313
					tmem204
					luc7l
					odf2l
					rpf1
					ssx2ip
					mcoln2
					wdr63
					bcl10
					ttll7
					chrna3
					atg3
					loc101935267
					ccdc181
					loc101946763
					loc101951789
					med10
					nrip1
					usp25
					cxadr
					srpx
					sytl5
					ets1
					cdon
					msantd2
					slc37a2
					elavl2
					plaa
					ift74
					tek
					loc101950306
					ndufb6
					loc101932155
					loc101935549
					caap1
					spg21
					chsy1
					synm
					loc101952055
					nr2f2
					sv2b
					csde1
					rtn4rl2
					ctnnd1
					zfp91
					loc101937286
					unc93b1
					rab15
					nup160
					tango2
					ankle2
					sycp1
					trmt2a
					loc101945112
					kif9
					bnc2
					ccdc171
					loc101937738
					ptprd
					uhrf2
					mettl22
					alg1
					loc101941939
					ywhab
					tomm34
					stk4
					src
					plcg1
					mafb
					actr5
					ptprt
					mybl2
					sgk2
					srsf6
					ggt7
					chmp4b
					loc101931970
					myh7b
					ralgapb
					phf20
					trpc4ap
					bmp4
					samd4a
					cgrrf1
					gch1
					wdhd1
					mapk1ip1l
					ktn1
					peli2
					actr10
					loc101937080
					arid4a
					rab11fip3
					fam195a
					fkbp15
					ppp1r37
					tenm2
					loc101945114
					ing5
					2015-09-02
					dctn4
					rbm22
					cd74
					arsi
					camk2a
					csf1r
					loc101942381
					rnf130
					tbc1d9b
					gfpt2
					nme5
					fam13b
					col23a1
					champ1
					upf3a
					rasa3
					kctd6
					pdhb
					qrich1
					usp19
					arpc4
					ppp1r1a
					pde1b
					map2k7
					loc101935740
					tecr
					gipc1
					loc101941026
					cd97
					pkn1
					six2
					c1qtnf7
					fbxl5
					ldb2
					ncapg
					dnai1
					dpy30
					fez2
					heatr5b
					cdc42ep3
					ltbp1
					loc101949762
					rsph9
					vegfa
					tmem63b
					orc4
					acvr2a
					rnd3
					prpf40a
					tnks
					eri1
					loc101951432
					sdha
					plekhg4b
					murc
					ctnnal1
					fhod3
					galnt1
					cd9
					pde3a
					slco1b3
					pyroxd1
					c2cd5
					fgfr1op2
					ppfibp1
					arfgap3
					ttll12
					apba1
					pip5k1b
					cbwd1
					loc101943302
					ubqln1
					kif27
					gkap1
					nars
					onecut2
					txnl1
					ccdc68
					ccdc11
					smad7
					abcc9
					efcab6
					fxn
					mbd2
					nr4a2
					pcdh20
					hgf
					cd36
					loc101949144
					hoxa10
					hoxa11
					hibadh
					creb5
					cpvl
					tril
					fkbp14
					wipf3
					satb1
					efhb
					ube2e2
					ube2e1
					top2b
					nek10
					slc4a7
					kat2b
					loc101939558
					loc101943853
					csrnp1
					rheb
					prkag2
					galnt11
					kmt2c
					actr3b
					dpp6
					insig1
					ube3c
					tfcp2
					tspan31
					agap2
					slc11a2
					loc101954100
					dnajc12
					mypn
					dna2
					slc25a16
					ccar1
					vps26a
					wdr35
					rhob
					atad2b
					gcfc2
					mrpl19
					tdrd6
					loc101943024
					cacna1g
					mycbpap
					hn1
					kiaa0195
					llgl2
					unk
					acox1
					st6galnac2
					jmjd6
					sec14l1
					tnrc6c
					narf
					foxk2
					wdr45b
					tekt3
					trim47
					qrich2
					adamtsl1
					gnaq
					gcnt1
					pcsk5
					zfand5
					klf9
					mamdc2
					loc101940834
					lmod3
					tmf1
					eogt
					kbtbd8
					synpr
					fnip1
					cadps
					pnpla8
					nrcam
					zcrb1
					prickle1
					loc101933075
					dbx2
					ano6
					scaf11
					xrcc6bp1
					adamts20
					lrig3
					nudcd2
					afap1l1
					sh3pxd2b
					neurl1b
					dusp1
					crebrf
					sfxn1
					sh3glb1
					gtf2b
					lrrc8c
					lrrc8d
					cdc7
					gfi1
					evi5
					fam69a
					doc2b
					loc101937846
					akap10
					specc1
					blmh
					nsrp1
					ankrd13b
					supt6h
					kiaa0100
					myo1c
					znf326
					hfm1
					spata22
					cdca8
					gnl2
					loc101943025
					loc101944471
					tekt2
					ago1
					ago4
					clspn
					tfap2e
					ptp4a2
					nphp4
					dffb
					loc101936462
					loc101946776
					tpst2
					srrd
					sez6l
					adrbk2
					git2
					tchp
					myo1h
					tmem119
					sart3
					cux2
					hvcn1
					zcchc8
					vps33a
					mlxip
					wdr66
					camkk2
					anapc7
					gpn3
					ogfod2
					loc101954017
					setd8
					tmed2
					ccdc92
					vps37b
					atp6v0a2
					trim37
					tbx2
					ggnbp2
					dynll2
					akap1
					nf1
					med13
					loc101940292
					ksr1
					upf3b
					pgrmc1
					rnf128
					loc101933341
					aff2
					fmr1
					slitrk4
					mtif2
					loc101943952
					slc10a4
					spata18
					kit
					exoc1
					kiaa1456
					loc101945574
					foxg1
					scfd1
					strn3
					nfxl1
					loc101935559
					loc101936465
					slitrk3
					wdr49
					pdcd10
					loc101943397
					golim4
					mecom
					skil
					tnik
					loc101953443
					stt3b
					rxfp1
					fam198b
					pdgfc
					tdo2
					rbm46
					dchs2
					mrps36
					cpne3
					zbtb26
					lhx6
					dab2ip
					rab14
					qsox2
					egfl7
					loc101945297
					c5
					rimbp2
					piwil1
					fzd10
					glt1d1
					slc15a4
					me1
					bckdhb
					ttk
					sh3bgrl2
					filip1
					tpbg
					mgmt
					hnmt
					lrp1b
					snx14
					syncrip
					loc101944210
					akirin2
					pnrc1
					map3k7
					ube4a
					tmem25
					ift46
					arcn1
					ddx6
					slc37a4
					vps11
					pon2
					pdk4
					asns
					glcci1
					nxph1
					phf14
					loc101950319
					fbln1
					ppara
					meis2
					aqr
					smc1b
					ebf1
					clint1
					cyfip2
					med7
					sgcd
					galnt7
					scrg1
					gemin5
					wdr78
					mier1
					gadd45a
					trim36
					cdo1
					ap3s1
					sema6a
					ptp4a1
					prim2
					bag2
					lrrc1
					gclc
					loc101941309
					stk32b
					man2b2
					ppp2r2c
					nkx3-2
					pcdh7
					svip
					luzp2
					trpc6
					tmem123
					dcun1d5
					tyms
					enosf1
					pgr
					igfbp3
					ezh2
					igfbp1
					rapgef4
					loc101940564
					chrna1
					hoxd9
					hoxd8
					hoxd3
					loc101953628
					loc101932983
					ccdc141
					sestd1
					cwc22
					ube2e3
					sdccag8
					zbtb18
					efcab2
					kif26b
					maf
					clec3a
					vat1l
					cdh8
					zcchc24
					phox2b
					tmem33
					kctd8
					guf1
					rasgef1a
					anxa11
					tubgcp4
					hypk
					fes
					prc1
					loc101936471
					frmd5
					casc4
					eif3j
					kif23
					spesp1
					loc101949074
					cib1
					ablim2
					sorcs2
					appl2
					nuak1
					ric8b
					rtcb
					hmox1
					ddx4
					cdh20
					olfm3
					dph5
					slc30a7
					lrrc39
					palmd
					loc101933622
					trappc13
					mmgt1
					wdr44
					ppp1r7
					pnisr
					fhl5
					epha7
					loc101942840
					tox
					ubxn2b
					impad1
					penk
					plag1
					tcea1
					oprk1
					mto1
					sertad4
					ubr2
					gltscr1l
					kif11
					hhex
					cpeb3
					loc101932987
					dkc1
					cdk5rap2
					pappa
					loc101953340
					zbtb2
					rmnd1
					syne1
					tiam2
					arid1b
					pcdh17
					olfm4
					sugt1
					rgcc
					snx16
					fabp4
					hey1
					loc101945748
					sstr1
					pnn
					ccdc176
					rps6kl1
					nek9
					tgfb3
					tmem63c
					pex11a
					arnt2
					dnajc9
					ecd
					mcu
					oit3
					cask
					efhc2
					uty
					loc101942295
					fbxo47
					pip4k2b
					kpnb1
					hoxb8
					znf652
					loc101947515
					itga3
					tmem101
					kansl1
					loc101939745
					ahdc1
					loc101944391
					sfn
					znf593
					man1c1
					tmem57
					tmem50a
					ncmap
					fuca1
					lypla2
					pithd1
					mfsd2a
					rnf19b
					hpca
					fndc5
					sync
					zbtb8b
					kpna6
					txlna
					srrm1
					myom3
					dgkz
					ambra1
					atg13
					lrp4
					pacsin3
					ddb2
					nr1h3
					spi1
					psmc3
					loc101950801
					midn
					dazap1
					ptgfr
					gipc2
					dnajb4
					usp33
					st6galnac5
					rac2
					micall1
					sox10
					pick1
					tmem184b
					csnk1e
					kdelr3
					dmc1
					gtpbp1
					cbx6
					tnrc6b
					slc25a17
					rangap1
					zc3h7b
					stac
					dclk3
					lrrfip2
					pde1c
					otud1
					kiaa1217
					rad50
					shroom1
					hspa4
					spry4
					mb21d2
					gid8
					dido1
					tcfl5
					mrgbp
					lsm14b
					cdh4
					ing1
					cars2
					rab20
					irs2
					pik3r3
					mast2
					gpbp1l1
					kif2c
					loc101933994
					rnf220
					fbn2
					cdc42se2
					fgd4
					auh
					bicd1
					2015-03-06
					loc101948806
					loc101935671
					loc101938044
					ppp1r3a
					hdac9
					loc101946521
					tbk1
					rassf3
					gns
					avpr1a
					tpcn1
					rbm19
					tbx3
					med13l
					taok3
					slc9a9
					loc101948152
					zic1
					zic4
					agtr1
					cpa3
					u2surp
					sox6
					cldn14
					morc3
					loc101948889
					deptor
					enpp2
					colec10
					sntb1
					nov
					klhdc2
					mgat2
					fancm
					fam179b
					ppargc1a
					lgi2
					slit2
					trim8
					arl3
					nt5c2
					pcgf6
					sh3pxd2a
					ccdc147
					emc3
					loc101943408
					taf5
					wdr96
					capza1
					rap1a
					c1qtnf3
					ephb1
					chpt1
					gnptab
					igf1
					rsph1
					ctnna2
					pah
					loc101945956
					b3gat1
					clmp
					usp2
					loc101942489
					ppip5k2
					zfr
					zic2
					zic5
					clybl
					dock9
					opcml
					rnaset2
					loc101953354
					tcte3
					dll1
					srpk2
					ryr3
					fsip1
					eif2ak4
					loc101942574
					dtwd1
					fgf7
					secisbp2l
					myef2
					loc101933178
					naalad2
					loc101934265
					tyr
					mfsd10
					nop14
					ccng2
					nup54
					grsf1
					ankrd17
					gc
					loc101933734
					aga
					spata4
					fam20b
					rasal2
					klhl20
					loc101931897
					loc101935486
					habp4
					fbp2
					gas1
					golm1
					isca1
					cfh
					aspm
					ptprc
					ska3
					ift88
					wiz
					akap8l
					akap8
					pax9
					loc101951721
					ddx56
					psmg1
					pcp4
					dscam
					fam3b
					abcg1
					loc101943794
					hspa14
					suv39h2
					kiaa1324l
					grm3
					sema3e
					trim44
					cd44
					cat
					abtb2
					nat10
					fbxo3
					shank2
					cse1l
					ncoa3
					sulf2
					zmynd8
					slc2a10
					jph2
					oser1
					serinc3
					prex1
					rsph10b
					ccz1
					cyth3
					mettl9
					vwa3a
					eri2
					thumpd1
					acsm4
					dnah3
					mmp9
					loc101937577
					pcif1
					rprd1b
					bpi
					loc101946245
					asxl1
					pofut1
					tm9sf4
[truncated: 617 more rows]
