# Supplementary material for: Transcriptomic responses to environmental temperature by turtles with temperature-dependent and genotypic sex determination assessed by RNAseq inform the genetic architecture of embryonic gonadal development
Source: PLoS One. 2017 Mar 15;12(3):e0172044. doi: 10.1371/journal.pone.0172044 (PMC5352168; doi:10.1371/journal.pone.0172044)
Supplement: S4 Table — (XLSX) [file pone.0172044.s007.xlsx]

## Sheet: S4-Ubiquitin-related
Supplementary Table S14: List of GO pathways enriched in differentially expressed genes in the turtles	Chrysemys picta						Apalone spinifera
GOTerm	Stage9Cp	Stage12Cp	Stage15Cp	Stage19Cp	Stage22Cp		Stage9As	Stage12As	Stage15As	Stage19As	Stage22As
GO:0046907~intracellular_transport	1	1	1	0	1		1	1	0	0	0
GO:0008104~protein_localization	1	0	1	1	1		1	1	0	0	0
GO:0007049~cell_cycle	1	1	0	1	1		0	1	0	0	0
GO:0015031~protein_transport	1	0	1	1	1		0	1	0	0	0
GO:0045184~establishment_of_protein_localization	1	0	1	1	1		0	1	0	0	0
GO:0009057~macromolecule_catabolic_process	1	0	0	1	1		0	1	0	0	0
GO:0044265~cellular_macromolecule_catabolic_process	1	0	0	1	1		0	1	0	0	0
GO:0030163~protein_catabolic_process	1	0	0	0	1		0	1	0	0	0
GO:0044257~cellular_protein_catabolic_process	1	0	0	0	1		0	1	0	0	0
GO:0051603~proteolysis_involved_in_cellular_protein_catabolic_process	1	0	0	0	1		0	1	0	0	0
GO:0006091~generation_of_precursor_metabolites_and_energy	1	0	0	1	1		0	0	0	0	0
GO:0051301~cell_division	1	0	0	1	0		0	0	0	0	0
GO:0006325~chromatin_organization	1	0	0	0	0		0	0	0	0	0
GO:0006350~transcription	1	0	0	0	0		0	0	0	0	0
GO:0006913~nucleocytoplasmic_transport	1	0	0	0	0		0	0	0	0	0
GO:0010557~positive_regulation_of_macromolecule_biosynthetic_process	1	0	0	0	0		0	0	0	0	0
GO:0010604~positive_regulation_of_macromolecule_metabolic_process	1	0	0	0	0		0	0	0	0	0
GO:0010628~positive_regulation_of_gene_expression	1	0	0	0	0		0	0	0	0	0
GO:0016568~chromatin_modification	1	0	0	0	0		0	0	0	0	0
GO:0032446~protein_modification_by_small_protein_conjugation	1	0	0	0	0		0	0	0	0	0
GO:0045449~regulation_of_transcription	1	0	0	0	0		0	0	0	0	0
GO:0045935~positive_regulation_of_nucleobase_nucleoside_nucleotide_and_nucleic_acid_metabolic_process	1	0	0	0	0		0	0	0	0	0
GO:0045941~positive_regulation_of_transcription	1	0	0	0	0		0	0	0	0	0
GO:0051169~nuclear_transport	1	0	0	0	0		0	0	0	0	0
GO:0051173~positive_regulation_of_nitrogen_compound_metabolic_process	1	0	0	0	0		0	0	0	0	0
GO:0051276~chromosome_organization	1	0	0	0	0		0	0	0	0	0
GO:0006414~translational_elongation	0	1	1	1	0		1	1	1	1	1
GO:0006412~translation	0	1	0	1	1		1	1	1	1	1
GO:0000278~mitotic_cell_cycle	0	1	0	1	0		1	1	0	0	0
GO:0006397~mRNA_processing	0	1	0	0	0		1	1	0	0	0
GO:0008380~RNA_splicing	0	1	0	0	0		1	1	0	0	0
GO:0034621~cellular_macromolecular_complex_subunit_organization	0	1	0	0	0		1	1	0	0	0
GO:0006457~protein_folding	0	1	0	0	0		1	0	0	0	0
GO:0006396~RNA_processing	0	0	0	0	0		1	1	0	0	0
GO:0022613~ribonucleoprotein_complex_biogenesis	0	0	0	0	0		1	1	0	0	0
GO:0034622~cellular_macromolecular_complex_assembly	0	0	0	0	0		1	1	0	0	0
GO:0006364~rRNA_processing	0	0	0	0	0		1	0	0	0	0
GO:0016072~rRNA_metabolic_process	0	0	0	0	0		1	0	0	0	0
GO:0042254~ribosome_biogenesis	0	0	0	0	0		1	0	0	0	0
GO:0043933~macromolecular_complex_subunit_organization	0	0	0	0	0		1	0	0	0	0
GO:0065003~macromolecular_complex_assembly	0	0	0	0	0		1	0	0	0	0
GO:0000280~nuclear_division	0	1	0	0	0		0	1	0	0	0
GO:0007067~mitosis	0	1	0	0	0		0	1	0	0	0
GO:0016071~mRNA_metabolic_process	0	1	0	0	0		0	1	0	0	0
GO:0000087~M_phase_of_mitotic_cell_cycle	0	1	0	0	0		0	0	0	0	0
GO:0007507~heart_development	0	1	0	0	0		0	0	0	0	0
GO:0034613~cellular_protein_localization	0	0	1	0	0		0	1	0	0	0
GO:0070727~cellular_macromolecule_localization	0	0	1	0	0		0	1	0	0	0
GO:0032270~positive_regulation_of_cellular_protein_metabolic_process	0	0	0	1	0		0	1	0	0	0
GO:0051247~positive_regulation_of_protein_metabolic_process	0	0	0	1	0		0	1	0	0	0
GO:0000375~RNA_splicing_via_transesterification_reactions	0	0	0	0	0		0	1	0	0	0
GO:0000377~RNA_splicing_via_transesterification_reactions_with_bulged_adenosine_as_nucleophile	0	0	0	0	0		0	1	0	0	0
GO:0000398~nuclear_mRNA_splicing_via_spliceosome	0	0	0	0	0		0	1	0	0	0
GO:0006403~RNA_localization	0	0	0	0	0		0	1	0	0	0
GO:0031396~regulation_of_protein_ubiquitination	0	0	0	0	0		0	1	0	0	0
GO:0031398~positive_regulation_of_protein_ubiquitination	0	0	0	0	0		0	1	0	0	0
GO:0031401~positive_regulation_of_protein_modification_process	0	0	0	0	0		0	1	0	0	0
GO:0032268~regulation_of_cellular_protein_metabolic_process	0	0	0	0	0		0	1	0	0	0
GO:0050657~nucleic_acid_transport	0	0	0	0	0		0	1	0	0	0
GO:0050658~RNA_transport	0	0	0	0	0		0	1	0	0	0
GO:0051028~mRNA_transport	0	0	0	0	0		0	1	0	0	0
GO:0051236~establishment_of_RNA_localization	0	0	0	0	0		0	1	0	0	0
GO:0051340~regulation_of_ligase_activity	0	0	0	0	0		0	1	0	0	0
GO:0051351~positive_regulation_of_ligase_activity	0	0	0	0	0		0	1	0	0	0
GO:0051436~negative_regulation_of_ubiquitin-protein_ligase_activity_during_mitotic_cell_cycle	0	0	0	0	0		0	1	0	0	0
GO:0051438~regulation_of_ubiquitin-protein_ligase_activity	0	0	0	0	0		0	1	0	0	0
GO:0051439~regulation_of_ubiquitin-protein_ligase_activity_during_mitotic_cell_cycle	0	0	0	0	0		0	1	0	0	0
GO:0051443~positive_regulation_of_ubiquitin-protein_ligase_activity	0	0	0	0	0		0	1	0	0	0
GO:0001501~skeletal_system_development	0	0	1	0	0		0	0	0	0	0
GO:0006886~intracellular_protein_transport	0	0	1	0	0		0	0	0	0	0
GO:0030199~collagen_fibril_organization	0	0	1	0	0		0	0	0	0	0
GO:0043254~regulation_of_protein_complex_assembly	0	0	0	0	0		0	0	1	0	0
GO:0055114~oxidation_reduction	0	0	0	0	0		0	0	0	1	0
GO:0006508~proteolysis	0	0	0	0	1		0	0	0	0	0
GO:0019941~modification-dependent_protein_catabolic_process	0	0	0	0	1		0	0	0	0	0
GO:0043632~modification-dependent_macromolecule_catabolic_process	0	0	0	0	1		0	0	0	0	0
