# Supplementary material for: Transcriptomic responses to environmental temperature by turtles with temperature-dependent and genotypic sex determination assessed by RNAseq inform the genetic architecture of embryonic gonadal development
Source: PLoS One. 2017 Mar 15;12(3):e0172044. doi: 10.1371/journal.pone.0172044 (PMC5352168; doi:10.1371/journal.pone.0172044)
Supplement: S5 Table — (XLSX) [file pone.0172044.s008.xlsx]

## Sheet: S5-Androgen-Estrogen-related
Gene symbol	Gene name
Amh	Anti-mullerian hormone
Apc	Adenomatous Polyposis Coli
AR	Androgen receptor
Bcr	breakpoint cluster region protein
Calr	Calreticulin
Casp1	Caspase 1
Cbx2	Chromobox protein homolog 2
Ck1	Casein kinase 1
cyp19a	Aromatase
Crabp2	Cellular Retinoic Acid Binding Protein 2
Ctnnb1	Beta catenin1
Dax1	dosage-sensitive sex reversal, adrenal hypoplasia critical region, on chromosome X, gene 1
Dcn	Decorin
Dmrt1	Doublesex and mab-3 related transcription factor 1
Dmrt2	Doublesex and mab-3 related transcription factor 2
Ep300	E1A Binding Protein P300
Emx2	Empty Spiracles Homeobox 2
Esr2	Estrogen receptor 2
Fgf9	Fibroblast growth factor 9
Fgfr2	Fibroblast growth factor receptor 2
Fhl2	Four And A Half LIM Domains 2
Fog2	Friend of Gata Protein 2
Foxl2	Forkhead box L2
Fst	Follistatin
Gata2	Gata binding protein 2
Git2	G Protein-Coupled Receptor Kinase Interacting ArfGAP 2
Gsk3	Glycogen Synthase Kinase 3
HspX	Heat-shock protein x
Igf1r	Insulin like growth factor 1 receptor
Insr	Insulin receptor
Kdm3a	(Lysine (K)-Specific Demethylase 3A
Lhx1	Lim homoeobox 1
Mapk	Mitogen activated protein kinase
Nfk-B	nuclear factor kappa-light-chain-enhancer of activated B cells
Ptch1	Patched1
Rps6	Ribosomal protein s6
Rspo1	R-spondin1
Serpinh1	serpin peptidase inhibitor, clade H (heat shock protein 47), member 1 (also called Cbp1, or collagen binding protein 1)
Six1	SIX Homeobox 1
Six4	SIX Homeobox 4
Sf1	Steroidogenic factor 1
Sox9	SRY (sex determining region Y)-box 9
Srd5a2	Steroid-5-Alpha-Reductase, Alpha Polypeptide 2
Tcf21	transcription factor 21
Vegf	Vascular endothelial growth factor
Wnt4	Wingless-Type MMTV Integration Site Family, Member 4
Wt1	Wilms tumor protein 1
