# Supplementary material for: Transcriptomic responses to environmental temperature by turtles with temperature-dependent and genotypic sex determination assessed by RNAseq inform the genetic architecture of embryonic gonadal development
Source: PLoS One. 2017 Mar 15;12(3):e0172044. doi: 10.1371/journal.pone.0172044 (PMC5352168; doi:10.1371/journal.pone.0172044)
Supplement: S6 Table — (XLSX) [file pone.0172044.s009.xlsx]

## Sheet: S6-AMI-FPT
		Chrysemys picta					Apalone spinifera
Gene	FPT-biased genes in Alligator mississippiensis	Stage 9	Stage 12	Stage 15	Stage 19	Stage 22	Stage 9	Stage 12	Stage 15	Stage 19	Stage 22
XM_005310944	cellular_retinoic_acid_binding_protein_2_(CRABP2)_mRNA	2.64e-16	2.31e-42	-0.00462	3.6e-197	3.01e-140	6.73e-08	0.107	3.04e-52	3.75e-104	2.03e-49
XM_005279147	lumican_(LUM)_mRNA	1.03e-28	2.43e-05	2.41e-15	8.06e-31	2.07e-77	1.64e-11	0.654	4e-88	1.13e-20	0.0112
XM_005283506	hemogen_(HEMGN)_transcript_variant_X1_mRNA	2.37e-11	-0.000755	-3.2e-07	1.28e-17	9.66e-64	-0.427	0.773	-0.256	0.0546	7.36e-10
XM_005285160	neurofilament_medium_polypeptide_(NEFM)_mRNA	1.21e-11	0.862	-1.1e-06	3.65e-23	1.55e-08	0.0088	0.834	8.39e-78	-1.1e-36	0.041
XM_005285161	neurofilament_light_polypeptide_(NEFL)_mRNA	1.66e-13	-0.278	-0.000813	9.81e-10	2.37e-18	0.0227	6.81e-24	2.28e-44	2.2e-35	1.52e-26
XM_005289717	fibronectin_1_(FN1)_transcript_variant_X1_mRNA	-4.7e-197	6.9e-11	5.89e-14	3.6e-197	-4.25e-14	-4.41e-72	1.15e-10	1.06e-84	-0.0213	0.206
XM_005303950	thrombospondin_2_(THBS2)_transcript_variant_X1_mRNA	0.617	-1	1.59e-131	3.43e-49	1.59e-127	-0.00492	1.81e-35	6.44e-135	2.1e-197	-0.0169
XM_005304199	angiopoietin-like_1_(ANGPTL1)_mRNA	0.805	1	3.65e-36	3.17e-13	1.06e-20	0.0193	3.36e-08	3.71e-81	0.442	5.37e-19
XM_005311499	collagen_type_VI_alpha_3_(COL6A3)_mRNA	0.833	0.116	1.24e-17	2.51e-54	4.69e-42	0.0238	1.99e-17	-7.31e-188	-0.0328	-7.96e-138
XM_005290061	solute_carrier_family_6_(neutral_amino_acid_transporter)_member_19_(SLC6A19)_transcript_variant_X1_mRNA	-1	-1	3.19e-11	-2.5e-48	2.82e-110	-0.0078	2.76e-11	1.15e-27	-2.72e-07	0.381
XM_005284363	protocadherin_18_(PCDH18)_transcript_variant_X1_mRNA	1	0.81	1.31e-11	0.61	0.0117	-6.63e-05	0.000655	6.68e-106	-7.8e-20	-0.629
XM_005285449	collagen_type_XI_alpha_1_(COL11A1)_transcript_variant_X1_mRNA	-0.0153	0.0649	4.29e-116	-4.5e-08	-2.45e-197	0.00116	3.07e-22	2.09e-197	-2.1e-197	2.8e-197
XM_005299651	early_B-cell_factor_3_(EBF3)_transcript_variant_X1_mRNA	1	1	4.21e-12	0.0028	0.13	0.0044	2.11e-05	2.09e-197	1.07e-14	4.96e-30
XM_005304123	solute_carrier_family_4_(sodium_bicarbonate_cotransporter)_member_4_(SLC4A4)_transcript_variant_X1_mRNA	-1.2e-14	0.465	1.7e-12	-7.5e-17	-9.74e-10	0.00143	0.764	0.183	2.1e-53	-0.675
XM_005306948	transforming_growth_factor_beta_2_(TGFB2)_mRNA	0.29	0.165	2.1e-13	0.00611	9.93e-08	0.278	0.0494	1.39e-47	-2.51e-25	-0.675
XM_005284435	heat_shock_27kDa_protein_1_(HSPB1)_mRNA	0.00134	-0.287	-0.937	9.46e-60	5.06e-35	-0.000519	7.06e-09	0.0271	0.156	7.02e-65
XM_005303911	ADAM_metallopeptidase_with_thrombospondin_type_1_motif_15_(ADAMTS15)_mRNA	-0.00228	0.000835	0.00135	1.26e-39	1.04e-15	0.307	2.79e-05	0.00116	5.94e-31	4.17e-12
XM_005309561	collagen_type_XX_alpha_1_(COL20A1)_mRNA	0.877	0.722	5.2e-05	2.93e-12	1.76e-13	1	-0.395	-0.0863	-1	5.89e-07
XM_005310370	transforming_growth_factor_beta-induced_68kDa_(TGFBI)_mRNA	1.07e-05	-0.00931	0.0642	5e-14	2.14e-89	-0.674	0.0256	1.18e-59	-0.000684	4.58e-06
XM_005287499	thrombomodulin_(THBD)_mRNA	1	-0.82	0.0088	1.9e-12	7.41e-05	-0.000935	0.448	0.656	0.977	0.126
XM_005283317	arylsulfatase_D_(ARSD)_mRNA	-9.26e-05	0.539	0.000225	-0.000261	2.3e-35	-0.71	0.0877	0.00465	-0.000461	0.355
XM_005293786	apolipoprotein_A-II_(APOA2)_mRNA	-5.32e-59	-4.06e-38	-3.96e-128	-0.657	1.01e-82	-1	1	1	-0.000363	-0.191
XM_005300596	ubiquitin_carboxyl-terminal_esterase_L1_(ubiquitin_thiolesterase)_(UCHL1)_mRNA	4.75e-05	-8.65e-18	-6.84e-23	0.0293	1.02e-25	-0.000295	0.154	2.49e-14	0.551	-1.28e-65
XM_005309345	HtrA_serine_peptidase_3_(HTRA3)_transcript_variant_X1_mRNA	0.0929	0.43	0.000547	0.000568	1.86e-11	-0.0505	0.000832	-4.13e-09	0.627	-1.81e-16
XM_005278460	hematopoietic_prostaglandin_D_synthase_(HPGDS)_mRNA	0.12	1	-0.697	0.825	9.52e-05	0.406	0.395	-3.17e-05	-1.95e-06	0.191
XM_005278646	copine_IV_(CPNE4)_transcript_variant_X1_mRNA	0.0159	1	0.0539	1	0.576	-0.83	-0.875	2.32e-09	-5.15e-10	-0.0787
XM_005279095	solute_carrier_family_6_(neutral_amino_acid_transporter)_member_15_(SLC6A15)_transcript_variant_X1_mRNA	-0.00497	-0.813	0.069	-0.3	-0.359	-0.227	-0.774	1.96e-05	0.0248	-0.0173
XM_005279482	lysine_(K)-specific_demethylase_6B_(KDM6B)_mRNA	-9.6e-09	-0.0535	-0.000204	1	-4.06e-07	-0.0589	0.25	-0.00384	0.578	2.14e-05
XM_005279633	transporter_2_ATP-binding_cassette_sub-family_B_(MDR/TAP)_(TAP2)_mRNA	0.573	0.452	0.857	0.0726	-0.0963	-5.54e-08	-0.808	0.00599	0.121	0.304
XM_005279698	unc-80_homolog_(C._elegans)_(UNC80)_mRNA	-0.00405	-0.219	0.00134	-0.448	0.59	-0.00566	1	-0.000893	3.31e-05	1.72e-07
XM_005280286	monooxygenase_DBH-like_1_(MOXD1)_mRNA	0.000379	-0.688	-0.497	-1.48e-25	-4.02e-133	0.516	-0.395	-2.36e-11	1.8e-05	-0.0577
XM_005281509	aristaless_related_homeobox_(ARX)_mRNA	0.146	0.729	-0.377	-0.000511	-6.46e-30	-0.454	0.224	-1	-2.2e-104	-2.19e-61
XM_005282142	complement_component_7_(C7)_mRNA	1	0.832	0.0266	0.767	4.01e-06	-0.406	0.507	-1.74e-39	1.26e-14	6.15e-23
XM_005282421	STEAP_family_member_4_(STEAP4)_mRNA	-1	-1	-1	0.168	0.717	0.818	0.826	-1.01e-15	-4.64e-08	0.342
XM_005282997	neuronal_pentraxin_I_(NPTX1)_mRNA	-0.92	-0.875	1	0.482	0.735	-0.0898	-0.156	1	1	0.342
XM_005284288	SMAD_family_member_1_(SMAD1)_mRNA	0.533	-0.984	0.178	1	-1	0.00663	3.98e-07	0.0192	0.473	5.94e-11
XM_005284319	TBC1_domain_family_member_9_(with_GRAM_domain)_(TBC1D9)_transcript_variant_X1_mRNA	-0.539	-0.638	0.137	-0.843	-1	-0.803	0.00833	-3.48e-10	-7.75e-10	-0.369
XM_005284873	proprotein_convertase_subtilisin/kexin_type_9_(PCSK9)_transcript_variant_X1_mRNA	0.884	0.00364	0.943	2.63e-05	9.87e-08	0.000118	0.0142	-0.0232	2.49e-16	0.399
XM_005286071	dynein_axonemal_heavy_chain_5_(DNAH5)_transcript_variant_X1_mRNA	-0.539	0.966	0.643	1	-0.0281	-0.515	0.013	-8.31e-22	0.191	-1.58e-15
XM_005287432	minichromosome_maintenance_complex_component_8_(MCM8)_transcript_variant_X1_mRNA	0.00215	-1	-1	-0.016	-1	9.05e-05	1.62e-08	0.831	0.000794	-0.0287
XM_005288530	contactin_4_(CNTN4)_transcript_variant_X1_mRNA	0.391	-0.83	3.78e-08	-0.000747	-4.31e-15	0.862	-0.418	0.000255	-1.06e-07	0.0652
XM_005289584	WD_repeat_domain_26_(WDR26)_transcript_variant_X1_mRNA	-0.0583	-1	0.151	-0.000234	-0.459	0.00235	-0.628	0.688	0.000485	1.13e-07
XM_005289857	V-set_and_transmembrane_domain_containing_2B_(VSTM2B)_transcript_variant_X1_mRNA	1	-0.932	-0.645	0.00721	-0.24	-0.0306	-0.0381	-1.87e-18	-0.442	-1
XM_005289968	ELMO/CED-12_domain_containing_1_(ELMOD1)_transcript_variant_X1_mRNA	-0.728	-0.389	0.832	-0.169	-0.51	-0.0997	-0.00727	0.0154	-0.142	-0.0053
XM_005290190	ceroid-lipofuscinosis_neuronal_3_(CLN3)_mRNA	-0.867	-0.997	-0.105	0.000588	-0.695	-1	-0.45	-0.0129	-9.02e-06	0.265
XM_005290354	fibroblast_activation_protein_alpha_(FAP)_mRNA	0.00323	-0.00931	0.819	-0.00683	1.4e-10	-0.0192	-0.015	-1.85e-05	3.34e-16	1.99e-07
XM_005290385	sodium_channel_voltage-gated_type_I_alpha_subunit_(SCN1A)_transcript_variant_X1_mRNA	0.74	1	0.000508	0.98	0.42	0.983	0.00674	-0.748	-0.00358	0.00201
XM_005291463	empty_spiracles_homeobox_1_(EMX1)_mRNA	0.867	-1	-0.208	0.000206	1.28e-05	-0.309	0.188	-4.59e-22	3.47e-23	-1.69e-27
XM_005293100	growth_regulation_by_estrogen_in_breast_cancer_1_(GREB1)_transcript_variant_X1_mRNA	-3.45e-06	0.00325	0.735	-0.175	-0.699	2.82e-08	0.877	2.78e-26	5.09e-39	-0.0109
XM_005295350	v-myb_avian_myeloblastosis_viral_oncogene_homolog-like_2_(MYBL2)_transcript_variant_X1_mRNA	0.281	0.0264	-0.000143	0.00188	-0.646	-3.6e-11	0.552	0.00698	0.0161	-0.93
XM_005295712	teneurin_transmembrane_protein_2_(TENM2)_mRNA	-0.14	0.714	0.725	-5.43e-05	-1	7.25e-11	-0.693	0.734	0.002	0.002
XM_005296233	dynein_axonemal_intermediate_chain_1_(DNAI1)_mRNA	0.974	1	-0.388	1	0.293	2.26e-12	3.07e-05	-5.36e-07	-0.0134	-0.000564
XM_005297063	ubiquitin-conjugating_enzyme_E2E_2_(UBE2E2)_mRNA	0.00262	0.579	0.902	-0.128	-0.355	6.27e-08	-5.38e-29	-4.19e-07	-7.53e-10	-1.18e-10
XM_005297778	MAM_domain_containing_2_(MAMDC2)_transcript_variant_X1_mRNA	0.03	1	4.41e-05	0.192	5.69e-07	0.16	0.00911	-0.118	-7.33e-48	-5.58e-08
XM_005297898	Ca++-dependent_secretion_activator_(CADPS)_mRNA	0.747	0.841	0.322	-0.098	-0.648	0.114	-0.236	-4.74e-09	1.62e-51	0.0204
XM_005297976	leucine-rich_repeats_and_immunoglobulin-like_domains_3_(LRIG3)_mRNA	-0.289	0.875	0.811	1	0.416	-0.113	4.26e-06	6.09e-18	0.933	0.000285
XM_005299089	RAS-like_family_11_member_B_(RASL11B)_mRNA	0.00362	-0.787	-0.96	-0.439	-2.2e-50	-0.0805	0.233	-0.0705	-5.53e-06	9.18e-10
XM_005300784	NUAK_family_SNF1-like_kinase_1_(NUAK1)_mRNA	-0.446	0.333	0.00384	0.351	-0.394	0.00341	0.107	3.19e-13	-2.58e-13	4.36e-11
XM_005301515	fatty_acid_binding_protein_4_adipocyte_(FABP4)_mRNA	0.000914	-0.155	-0.0154	-0.862	-0.261	0.0392	-0.0053	-7.2e-09	-0.0025	1.34e-11
XM_005301718	StAR-related_lipid_transfer_(START)_domain_containing_5_(STARD5)_mRNA	-1	-0.875	0.643	-0.972	-0.444	0.00063	-0.561	-0.0745	0.00413	-0.568
XM_005303200	WNT_inhibitory_factor_1_(WIF1)_mRNA	0.0766	-5.09e-12	-0.316	0.000685	0.0226	-0.000137	-6.16e-07	1.5e-20	-2.46e-38	-0.72
XM_005304651	junctophilin_2_(JPH2)_mRNA	-0.0122	0.291	0.00275	0.00894	0.00267	0.29	0.164	0.00247	4.21e-07	2.8e-197
XM_005304948	tubulin_tyrosine_ligase-like_family_member_9_(TTLL9)_mRNA	0.0333	0.872	0.902	1	0.633	0.0839	-0.458	-3.26e-08	0.00148	-1.31e-20
XM_005305313	dihydropyrimidinase-like_4_(DPYSL4)_transcript_variant_X1_mRNA	0.66	0.634	0.000952	-0.0166	1	0.227	0.0009	3.25e-21	6.44e-14	0.0691
XM_005305712	acetyl-CoA_acetyltransferase_2_(ACAT2)_mRNA	0.39	-0.0228	-3.56e-09	-0.278	0.0261	-5.69e-12	-0.954	-3.02e-30	-0.00226	-0.00497
XM_005305958	thioredoxin_domain_containing_5_(endoplasmic_reticulum)_(TXNDC5)_mRNA	0.107	-0.000104	-1.72e-11	-1.43e-74	-7.84e-128	0.127	-2.49e-15	-0.554	-3.66e-55	-0.00157
XM_005306042	ribonucleotide_reductase_M2_B_(TP53_inducible)_(RRM2B)_transcript_variant_X1_mRNA	1	0.176	0.0261	-0.378	-0.199	0.00455	0.408	-0.223	-4.72e-06	-3.96e-14
XM_005306470	solute_carrier_family_26_(anion_exchanger)_member_9_(SLC26A9)_mRNA	-7.24e-05	1	1	-1	-0.0123	0.00423	-0.525	-0.0576	1	1
XM_005306767	peptidase_inhibitor_15_(PI15)_mRNA	-1	1	0.0412	-1	0.0845	0.135	0.469	6.35e-07	3.33e-09	-9.22e-54
XM_005306793	retinol_dehydrogenase_10_(all-trans)_(RDH10)_transcript_variant_X1_mRNA	0.997	-0.959	-3.19e-06	-3.83e-08	0.00798	-4.38e-10	-1.07e-17	-2.22e-52	-0.102	-2.16e-36
XM_005307618	growth_hormone_regulated_TBC_protein_1_(GRTP1)_transcript_variant_X1_mRNA	0.74	-0.973	-1	-0.02	-0.0562	-0.819	-0.238	0.0897	-1.18e-113	-1.32e-18
XM_005307710	homeobox_C10_(HOXC10)_mRNA	1	-1	0.000578	0.00416	2.97e-06	-0.228	-0.00366	-6.7e-05	5.25e-11	-4.42e-06
XM_005309286	eyes_absent_homolog_1_(Drosophila)_(EYA1)_transcript_variant_X1_mRNA	-0.808	0.712	0.137	-0.146	0.146	-0.00181	-0.0175	-0.297	1.43e-70	4.86e-09
XM_005310810	cysteine_and_glycine-rich_protein_2_(CSRP2)_transcript_variant_X1_mRNA	7.14e-05	-4.57e-06	-1.31e-05	1	-1	0.748	0.0187	-3.02e-14	6.31e-23	-1.25e-74
XM_005310869	brain_expressed_associated_with_NEDD4_1_(BEAN1)_transcript_variant_X1_mRNA	1	-0.875	-0.0403	-2.21e-12	-0.118	0.763	-0.0534	0.23	-2.82e-11	0.446
XM_005310874	CKLF-like_MARVEL_transmembrane_domain_containing_3_(CMTM3)_mRNA	0.262	-1	-0.00957	-0.0277	1	-1	1.79e-06	0.00377	0.0288	0.609
XM_005311593	mannose_phosphate_isomerase_(MPI)_mRNA	-0.00447	0.000265	-0.000235	-0.846	-0.000229	-0.00408	0.00404	1.06e-15	2.19e-20	8.72e-06
XM_005307398	MAM_domain_containing_glycosylphosphatidylinositol_anchor_1_(MDGA1)_transcript_variant_X1_mRNA	-0.766	1	1	-1	-1	0.638	0.515	0.269	0.225	0.264
XM_005307756	troponin_I_type_2_(skeletal_fast)_(TNNI2)_transcript_variant_X1_mRNA	-0.924	-0.931	-0.84	0.675	-0.501	-0.825	0.916	-0.987	-0.586	0.00145
XM_005307830	tetraspanin_9_(TSPAN9)_transcript_variant_X1_mRNA	0.563	0.00196	5.07e-15	-0.0111	-0.471	0.00175	-5.64e-14	-0.594	-0.00546	2.98e-10
XM_005308439	desert_hedgehog_(DHH)_mRNA	-0.563	-1	-0.976	0.000926	0.405	-0.144	0.905	0.0519	1	0.00864
XM_005308510	uncoupling_protein_2_(mitochondrial_proton_carrier)_(UCP2)_mRNA	-0.342	-0.0463	1.12e-12	-0.00837	2.45e-197	-0.237	0.633	-1.11e-64	-2.8e-05	-0.739
XM_005308844	regulating_synaptic_membrane_exocytosis_1_(RIMS1)_transcript_variant_X1_mRNA	1	0.879	0.0406	0.318	0.102	1.17e-12	-0.755	0.154	0.000129	0.0216
XM_005309421	integrin_beta_6_(ITGB6)_mRNA	0.58	0.922	0.0121	0.152	-1	-0.146	-0.677	0.634	-1	0.0274
XM_005310158	erythropoietin_receptor_(EPOR)_mRNA	0.0793	-0.0538	-0.0497	1.6e-15	9.16e-07	-0.144	-0.139	1	0.345	0.00019
XM_005313400	myeloperoxidase_(MPO)_mRNA	1	1	0.695	-0.223	0.399	1	1	-0.103	1	0.342
XM_005313698	transmembrane_protease_serine_9_(TMPRSS9)_partial_mRNA	-1	-1	-0.96	1	-0.85	1	1	1	-0.0312	0.191
XM_005313920	N-acetylglucosaminidase_alpha_(NAGLU)_mRNA	-0.0121	0.229	-0.373	0.0068	-0.0103	-0.62	1	0.00111	0.275	5.4e-09
	Highlighted genes include genes in the categories referenced in Tables S2-S11
