# Supplementary material for: Transcriptomic responses to environmental temperature by turtles with temperature-dependent and genotypic sex determination assessed by RNAseq inform the genetic architecture of embryonic gonadal development
Source: PLoS One. 2017 Mar 15;12(3):e0172044. doi: 10.1371/journal.pone.0172044 (PMC5352168; doi:10.1371/journal.pone.0172044)
Supplement: S8 Table — (XLSX) [file pone.0172044.s011.xlsx]

## Sheet: S8-Germ-cell-related
	Supplementary Table S6: List of differentially expressed genes by category - Heat-shock related	Chrysemys picta						Apalone spinifera
Gene	Description	Stage 9	Stage 12	Stage 15	Stage 19	Stage 22		Stage 9	Stage 12	Stage 15	Stage 19	Stage 22
XM_005290519	serpin_peptidase_inhibitor_clade_H_(heat_shock_protein_47)_member_1_(collagen_binding_protein_1)_(SERPINH1)_transcript_variant_X1_mRNA	1.33835e-74	8.24182e-80	1.46003e-196	1.34506e-177	1.34569e-157		3.12006e-43	9.01044e-197	8.5197e-117	7.03095e-121	1.08178e-154
XM_005285789	heat_shock_protein_HSP_90-alpha-like_(LOC101939878)_mRNA	1.661e-112	1.38703e-196	1.72822e-105	3.07436e-38	6.15975e-78		1.20139e-196	9.01044e-197	2.08506e-197	3.50336e-154	-1.98501e-49
XM_005296324	heat_shock_protein_90kDa_alpha_(cytosolic)_class_B_member_1_(HSP90AB1)_mRNA	8.96675e-37	4.03746e-141	-3.42464e-33	3.60268e-197	2.53704e-192		0.938326	9.01044e-197	-7.08459e-192	2.91907e-07	4.40225e-31
XM_005303736	heat_shock_70kDa_protein_8_(HSPA8)_mRNA	1.65447e-21	6.79363e-184	-2.33978e-43	-1.24839e-09	-1.19582e-17		1.20139e-196	4.67609e-75	2.08506e-197	2.10244e-197	-7.5213e-28
XM_005310719	heat_shock_protein_90kDa_beta_(Grp94)_member_1_(HSP90B1)_mRNA	2.06865e-73	5.68008e-124	8.07287e-06	-0.865738	-2.82139e-133		1.20139e-196	1.85695e-132	5.4567e-20	3.94368e-123	0.765823
XM_005292301	heat_shock_factor_binding_protein_1_(HSBP1)_mRNA	2.58195e-40	-6.77195e-22	-2.13035e-09	0.0564234	0.000551481		-4.37962e-10	0.751217	-0.0944325	2.9581e-05	-0.00406434
XM_005286623	heat_shock_105kDa/110kDa_protein_1_(HSPH1)_transcript_variant_X1_mRNA	0.150252	4.51049e-12	0.0247375	-0.550342	1		3.20947e-94	7.07731e-22	2.45403e-10	2.81055e-80	6.29779e-08
XM_005312290	heat_shock_cognate_71_kDa_protein-like_(LOC101934958)_transcript_variant_X1_mRNA	4.94841e-06	0.000138635	4.7629e-13	3.60268e-197	3.0674e-146		0.00123786	1.08121e-51	8.09432e-101	3.52693e-123	3.7287e-158
XM_005284435	heat_shock_27kDa_protein_1_(HSPB1)_mRNA	0.00134206	-0.287481	-0.937107	9.46242e-60	5.06353e-35		-0.000518784	7.06016e-09	0.0270791	0.156392	7.01816e-65
XM_005291502	heat_shock_70kD_protein_12B_(HSPA12B)_mRNA	-0.0782077	0.000413633	0.84645	3.12408e-15	-0.615435		0.00740631	7.45813e-20	1.01384e-26	1.5552e-12	8.65921e-10
XM_005289465	HSPA_(heat_shock_70kDa)_binding_protein_cytoplasmic_cochaperone_1_(HSPBP1)_mRNA	-1	1	-6.2429e-44	1.66373e-63	-0.0340005		-8.86353e-09	0.531508	1.81647e-13	1.06486e-07	2.62007e-09
XM_005312391	heat_shock_70kDa_protein_9_(mortalin)_(HSPA9)_mRNA	0.453672	0.000791798	-2.26225e-33	-0.0118022	1.49007e-42		0.0816197	5.31293e-10	3.34613e-09	5.511e-05	-2.75838e-39
XM_005280175	heat_shock_transcription_factor_2_(HSF2)_transcript_variant_X1_mRNA	0.00463546	0.233033	0.530848	0.595361	0.00581876		5.82259e-15	0.0604692	0.108999	0.00593127	-0.516366
XM_005282771	heat_shock_70kDa_protein_4-like_(HSPA4L)_mRNA	-6.14474e-13	0.261129	0.000365416	-0.00459594	-2.21335e-06		9.92759e-31	2.28066e-06	0.000134553	1.08611e-08	-1.95095e-11
XM_005302841	heat_shock_70kDa_protein_4_(HSPA4)_transcript_variant_X1_mRNA	0.0627947	1.54978e-06	0.0138374	-0.268322	0.000901688		6.34762e-143	0.624636	-0.547758	-0.000848628	-3.25513e-14
XM_005282165	heat_shock_27kDa_protein_3_(HSPB3)_mRNA	0.886444	0.771175	0.347068	0.113091	0.00229762		0.507398	0.633005	0.0552673	-0.321974	8.45111e-31
XM_005291385	heat_shock_27kDa_protein_2_(HSPB2)_mRNA	0.676583	-0.346051	0.000210711	4.74773e-05	-0.739568		-0.0383058	1.82218e-05	0.000215343	-2.45433e-40	1.38958e-67
XM_005279523	heat_shock_factor_protein_3-like_(LOC101946340)_mRNA	0.0229602	0.123782	0.0810897	0.542412	0.633318		0.000251462	1	-0.0224352	-1	-0.0119545
XM_005279799	HSPB_(heat_shock_27kDa)_associated_protein_1_(HSPBAP1)_transcript_variant_X1_mRNA	0.697872	0.540145	-0.419423	0.364717	0.302345		0.455363	0.203729	-0.0670398	0.190956	-0.358488
XM_005286255	heat_shock_70_kDa_protein_1A/1B-like_(LOC101938352)_mRNA	0.563086	0.158239	0.209614	0.0552194	1		1	1	1	1	0.191232
XM_005293058	heat_shock_70_kDa_protein_12A-like_(LOC101936803)_mRNA	-0.808114	1	1	-0.716266	-0.849998		-1	1	1	1	1
XM_005294178	heat_shock_protein_beta-11-like_(LOC101941297)_mRNA	-1	1	-1	1	1		-0.406189	-0.957745	1	1	0.191232
XM_005299000	heat_shock_transcription_factor_Y-linked-like_(LOC101933341)_mRNA	0.314895	-0.214807	-0.0845985	-0.000156203	-0.802873		0.532566	-0.211978	-4.36023e-05	-9.91616e-16	-9.16423e-14
XM_005304484	heat_shock_70kDa_protein_14_(HSPA14)_mRNA	0.808114	-0.936204	-0.00011607	-0.409417	-0.905856		-0.495263	-0.430139	-0.506804	0.0484413	-3.20895e-30
XM_005306285	heat_shock_transcription_factor_4_(HSF4)_mRNA	1	1	1	0.838706	1		-1	-0.100443	-0.0023987	0.83528	-0.977575
XM_005310963	heat_shock_transcription_factor_2_binding_protein_(HSF2BP)_mRNA	0.816334	-0.368188	0.391537	-0.0324102	0.895876		1	0.242241	-1	-2.37528e-09	-1.74843e-09
XM_005314496	heat_shock_70_kDa_protein_4L-like_(LOC101941751)_mRNA	-0.0321346	-1	0.386233	-5.50478e-08	-1.8671e-10		0.197596	-2.86666e-14	0.633899	-7.50039e-08	-2.68647e-32
