# Supplementary material for: Transcriptomic responses to environmental temperature by turtles with temperature-dependent and genotypic sex determination assessed by RNAseq inform the genetic architecture of embryonic gonadal development
Source: PLoS One. 2017 Mar 15;12(3):e0172044. doi: 10.1371/journal.pone.0172044 (PMC5352168; doi:10.1371/journal.pone.0172044)
Supplement: S9 Table — (XLSX) [file pone.0172044.s012.xlsx]

## Sheet: Sheet1
Supplementary Table S14: List of genes differentially expressed by signaling pathway
RAS Signaling Pathway	Chrysemys picta					Apalone spinifera
Description	Stg9.cp	Stg12.cp	Stg15.cp	Stg19.cp	Stg22.cp	Stg9.as	Stg12.as	Stg15.as	Stg19.as	Stg22.as
insulin_receptor_(INSR)_transcript_variant_X1_mRNA	-1.86e-12	0.25	5.67e-10	-0.516	-0.228	-1	-0.366	-1.3e-08	1.66e-07	0.0201
v-ral_simian_leukemia_viral_oncogene_homolog_B_(RALB)_transcript_variant_X1_mRNA	-0.169	0.163	6.38e-09	-0.0166	-1.37e-09	0.0327	0.0336	0.309	2.85e-06	0.183
RAP1B_member_of_RAS_oncogene_family_(RAP1B)_mRNA	7.54e-08	-0.357	-0.419	-2.15e-12	-3.71e-05	1.91e-07	-1.78e-40	-8.04e-28	-1.96e-80	-4.66e-18
SHC_(Src_homology_2_domain_containing)_transforming_protein_1_(SHC1)_transcript_variant_X1_mRNA	-0.001	0.758	-0.00544	7.56e-07	-0.0336	-3.76e-10	0.104	0.0107	2.29e-08	4.39e-07
SHC_(Src_homology_2_domain_containing)_transforming_protein_2_(SHC2)_mRNA	1	-1	-0.738	0.026	0.186	-0.134	9.86e-06	-0.000197	-0.661	0.277
mitogen-activated_protein_kinase_kinase_2_(MAP2K2)_transcript_variant_X1_mRNA	-3.05e-12	0.264	0.921	-0.514	-5.04e-06	1	-0.524	0.0522	5.77e-05	3.13e-06
cell_division_cycle_42_(CDC42)_transcript_variant_X1_mRNA	9.82e-45	0.802	0.00919	-4.25e-05	3.68e-24	1.58e-11	0.463	5.63e-107	4.21e-23	-2.06e-06
EPH_receptor_A2_(EPHA2)_mRNA	-0.0364	0.475	-1	0.128	-2.85e-05	-0.283	0.295	0.351	0.468	0.0223
ralA_binding_protein_1_(RALBP1)_mRNA	0.766	0.758	-1	-0.133	-0.314	7.57e-20	-0.000158	0.523	0.0492	0.237
T-cell_lymphoma_invasion_and_metastasis_1_(TIAM1)_transcript_variant_X1_mRNA	-0.052	0.199	0.0388	-0.318	-0.151	-0.608	-0.277	-0.484	-0.658	0.000377
GRB2-associated_binding_protein_1_(GAB1)_transcript_variant_X1_mRNA	0.88	0.151	0.00506	-0.385	-0.0106	0.114	-0.227	-0.00053	-1.75e-09	0.636
RAS_p21_protein_activator_4_(RASA4)_mRNA	-0.812	0.864	-0.862	1	0.0667	0.995	0.395	-0.915	0.225	0.228
met_proto-oncogene_(MET)_transcript_variant_X1_mRNA	-0.687	1	1	-0.265	0.0518	0.19	-0.863	-8.29e-19	-2.62e-05	0.0651
guanine_nucleotide_binding_protein_(G_protein)_beta_polypeptide_4_(GNB4)_mRNA	-0.0014	0.133	1.57e-05	-0.0147	-0.282	1.57e-06	-7.34e-10	7.48e-24	1.3e-27	4.78e-29
fibroblast_growth_factor_receptor_1_(FGFR1)_transcript_variant_X1_mRNA	-6.43e-05	0.0286	0.0152	0.00389	0.327	-0.407	0.271	9.41e-07	2.61e-38	0.0251
fms-related_tyrosine_kinase_1_(FLT1)_mRNA	-0.812	1	0.744	-0.207	0.0226	0.255	0.379	-0.0213	0.0345	1.46e-13
epidermal_growth_factor_receptor_(EGFR)_transcript_variant_X1_mRNA	-0.0194	-0.103	6.67e-09	-7.17e-06	-7.3e-15	0.000345	0.937	-0.00471	2.31e-06	0.00015
v-ral_simian_leukemia_viral_oncogene_homolog_A_(ras_related)_(RALA)_mRNA	9.93e-10	-0.641	-1.42e-05	-3.5e-10	-0.192	0.0194	-2.65e-05	-0.000414	-0.0755	-2.81e-08
p21_protein_(Cdc42/Rac)-activated_kinase_7_(PAK7)_transcript_variant_X1_mRNA	-0.141	-1	0.305	-0.297	-1.2e-10	0.0387	-0.000223	0.523	6.96e-09	1.39e-10
Ras_protein-specific_guanine_nucleotide-releasing_factor_2_(RASGRF2)_transcript_variant_X1_mRNA	-0.987	-0.875	0.966	-0.0162	0.127	-0.0349	-0.072	-7.54e-12	-0.3	0.0095
GRB2-related_adaptor_protein_(GRAP)_transcript_variant_X1_mRNA	0.903	1	-0.627	0.526	0.92	-1	0.0234	-0.0392	-0.299	0.157
platelet-derived_growth_factor_alpha_polypeptide_(PDGFA)_transcript_variant_X1_mRNA	0.387	-0.888	1	-2.08e-06	-3.72e-42	-0.759	-3.8e-13	-1.21e-23	-1.2e-90	0.857
angiopoietin_2_(ANGPT2)_transcript_variant_X1_mRNA	0.572	0.939	0.0593	2.49e-05	3.34e-17	1.33e-11	0.0005	7.51e-05	-3.53e-11	1.43e-22
p21_protein_(Cdc42/Rac)-activated_kinase_1_(PAK1)_mRNA	-0.832	0.742	0.848	-0.428	0.0237	-1	0.613	1.91e-05	-0.0212	0.933
ral_guanine_nucleotide_dissociation_stimulator-like_1_(RGL1)_transcript_variant_X1_mRNA	-0.00785	0.0159	3.65e-06	-0.00276	-7.19e-10	3.47e-11	0.000711	6.12e-33	0.00259	7.8e-28
Rap_guanine_nucleotide_exchange_factor_(GEF)_5_(RAPGEF5)_mRNA	-0.571	0.339	0.000132	0.63	0.452	0.0526	-1	0.0905	-0.464	1.33e-05
p21_protein_(Cdc42/Rac)-activated_kinase_3_(PAK3)_transcript_variant_X1_mRNA	-0.0805	0.0113	1.1e-14	-0.455	-0.145	0.222	0.000325	0.0878	4.34e-08	8.81e-08
GRB2-associated_binding_protein_3_(GAB3)_transcript_variant_X1_mRNA	-1	0.973	0.266	0.95	0.901	0.826	0.395	0.0171	-0.102	0.0845
phospholipase_C_gamma_2_(phosphatidylinositol-specific)_(PLCG2)_transcript_variant_X1_mRNA	-0.158	0.692	0.096	-0.111	0.0169	-0.932	0.448	0.00141	0.028	-0.205
fibroblast_growth_factor_receptor_3_(FGFR3)_mRNA	-0.000692	-0.615	2.36e-06	-0.312	0.501	-0.108	-3.58e-11	-1.91e-40	-0.161	-1.15e-45
p21_protein_(Cdc42/Rac)-activated_kinase_4_(PAK4)_transcript_variant_X1_mRNA	-1.42e-05	0.231	0.767	0.0234	-0.316	-0.0424	0.00485	0.408	2.42e-09	1.39e-09
RAB5C_member_RAS_oncogene_family_(RAB5C)_transcript_variant_X1_mRNA	0.334	-1	-0.0935	0.406	-0.807	-8.39e-06	-0.547	-5.88e-10	-0.0027	-0.0307
TEK_tyrosine_kinase_endothelial_(TEK)_transcript_variant_X1_mRNA	-0.716	-1	0.425	-0.158	0.016	0.00298	-3.72e-05	-2.2e-44	-3.23e-39	-5.09e-17
insulin-like_growth_factor_1_receptor_(IGF1R)_transcript_variant_X1_mRNA	-1.7e-20	6.49e-05	1.7e-06	-1	-0.0168	9.68e-06	0.00609	0.955	0.000208	8.02e-39
neuroblastoma_RAS_viral_(v-ras)_oncogene_homolog_(NRAS)_mRNA	0.00783	1	0.486	0.51	0.149	0.00834	-0.0449	-0.000402	-0.000489	0.431
glutamate_receptor_ionotropic_N-methyl_D-aspartate_2A_(GRIN2A)_transcript_variant_X1_mRNA	-0.296	1	0.284	-0.842	-0.279	-0.643	-0.981	-0.000248	-0.00526	-0.484
serine/threonine_kinase_4_(STK4)_mRNA	-0.0974	0.799	-1	-0.000594	0.782	1.33e-05	-8.01e-23	-4.46e-12	1.71e-10	0.125
phospholipase_C_gamma_1_(PLCG1)_transcript_variant_X1_mRNA	-0.00193	0.539	-0.178	0.544	-0.000347	-0.0208	-0.979	8.64e-12	6.04e-14	-1.44e-06
colony_stimulating_factor_1_receptor_(CSF1R)_mRNA	-0.941	1	1	0.0351	-0.734	-0.519	0.0154	0.505	0.107	1.1e-19
RAS_p21_protein_activator_3_(RASA3)_transcript_variant_X1_mRNA	0.238	0.844	0.825	-0.0849	-0.226	0.0167	0.227	0.998	6.84e-13	0.0239
vascular_endothelial_growth_factor_A_(VEGFA)_transcript_variant_X1_mRNA	-1	-0.901	0.751	-0.662	0.751	-0.00047	0.71	-2.14e-08	2.55e-20	-0.896
Kirsten_rat_sarcoma_viral_oncogene_homolog_(KRAS)_transcript_variant_X1_mRNA	8.99e-08	-0.189	9.21e-08	-1.72e-26	-0.0554	0.0281	-1.1e-35	-0.000136	-3.57e-20	-2.23e-36
HRAS-like_suppressor_3-like_(LOC101931683)_mRNA	1	1	1	1	3.42e-05	1	1	0.103	-1	0.191
hepatocyte_growth_factor_(hepapoietin_A;_scatter_factor)_(HGF)_mRNA	-0.000211	-0.799	0.457	-0.00988	-0.0366	4.69e-09	-0.0213	6.08e-25	-3.37e-05	3.5e-05
protein_tyrosine_phosphatase_non-receptor_type_11_(PTPN11)_mRNA	-0.446	0.000674	0.063	-0.433	-0.00332	0.00406	0.938	0.0791	0.191	0.213
BRCA1_associated_protein_(BRAP)_mRNA	-0.0905	0.137	0.125	-1	-0.12	0.426	-0.0167	-0.157	-8.91e-05	2.55e-05
neurofibromin_1_(NF1)_transcript_variant_X1_mRNA	-1.03e-06	0.412	2.77e-06	-0.00309	-1.88e-10	0.00396	-1.15e-07	0.0013	2.71e-11	3.18e-05
kinase_suppressor_of_ras_1_(KSR1)_mRNA	-0.00228	0.368	0.0209	-0.136	-0.0643	-0.15	0.146	0.395	2.2e-18	7.16e-05
platelet-derived_growth_factor_receptor_alpha_polypeptide_(PDGFRA)_transcript_variant_X1_mRNA	-0.00532	0.734	2.98e-11	-0.000418	-0.0001	0.046	0.378	0.0638	0.332	5.21e-92
v-kit_Hardy-Zuckerman_4_feline_sarcoma_viral_oncogene_homolog_(KIT)_mRNA	1	-1	0.415	0.828	0.151	-0.923	-4.98e-05	-3.37e-23	-0.000118	-0.74
Ras_protein-specific_guanine_nucleotide-releasing_factor_1_(RASGRF1)_mRNA	-1	1	0.24	0.766	0.957	0.406	-0.842	0.129	-0.623	0.607
nerve_growth_factor_receptor_(NGFR)_mRNA	-2.81e-14	0.000923	7.25e-05	-0.0243	0.0029	1	-0.7	0.123	1.86e-09	1.88e-11
ras-related_C3_botulinum_toxin_substrate_2_(rho_family_small_GTP_binding_protein_Rac2)_(RAC2)_mRNA	1	-0.586	-0.00176	2.2e-06	0.479	0.004	0.00485	-5.79e-19	7.83e-35	4.48e-12
platelet-derived_growth_factor_beta_polypeptide_(PDGFB)_mRNA	-1	0.989	0.528	-0.0645	-5.47e-12	-0.644	0.0293	-0.299	-0.000955	0.0104
GRB2-related_adaptor_protein_2_(GRAP2)_mRNA	-0.972	1	-1	1	1	-0.406	1	1	1	0.191
HRAS-like_suppressor_(HRASLS)_transcript_variant_X1_mRNA	-0.273	-1	0.474	-1	-0.064	0.00067	-0.323	0.408	-9.89e-05	-0.0581
TANK-binding_kinase_1_(TBK1)_transcript_variant_X1_mRNA	-0.532	-1	1.46e-05	-1.31e-05	-0.131	0.036	-0.107	0.436	-0.00487	-1.8e-12
RAP1A_member_of_RAS_oncogene_family_(RAP1A)_transcript_variant_X1_mRNA	0.124	-0.183	-1	-0.562	0.991	0.0625	-0.000539	-7.78e-87	-2.51e-47	-3.17e-28
p21_protein_(Cdc42/Rac)-activated_kinase_2_(PAK2)_mRNA	-2.21e-10	0.839	0.00219	-0.00071	-0.000432	8.46e-10	-0.136	-0.000233	0.137	1
insulin-like_growth_factor_1_(somatomedin_C)_(IGF1)_mRNA	1	1	0.0266	-0.0192	-0.0115	0.314	1	-5.93e-16	-0.00416	0.396
SHC_(Src_homology_2_domain_containing)_family_member_4_(SHC4)_transcript_variant_X1_mRNA	0.00011	-0.000221	0.00136	-0.00242	-0.935	0.376	0.0322	-0.545	0.797	-0.0998
RAS_protein_activator_like_2_(RASAL2)_transcript_variant_X1_mRNA	-2.9e-05	0.174	6.33e-05	-0.674	-0.129	0.093	-0.346	-0.692	3.47e-11	5.88e-32
ras-related_C3_botulinum_toxin_substrate_1_(rho_family_small_GTP_binding_protein_Rac1)_(RAC1)_mRNA	0.187	-0.0011	-0.102	0.00737	8.33e-06	0.0173	0.419	0.0192	2.94e-06	0.0578
BCL2-like_1_(BCL2L1)_transcript_variant_X1_mRNA	1	0.00179	-0.116	1.62e-07	0.261	-0.177	0.319	1	1.77e-06	0.263
v-rel_avian_reticuloendotheliosis_viral_oncogene_homolog_A_(RELA)_mRNA	-0.712	0.453	-0.0231	0.000234	-0.661	-0.748	0.0987	0.215	0.223	1.19e-06
HRAS-like_suppressor_3-like_(LOC101950913)_transcript_variant_X1_mRNA	0.0719	-2.53e-08	-8.45e-06	1.49e-16	2.19e-20	-2.29e-09	-1	-8.58e-19	-0.000631	-0.43
HRAS-like_suppressor_3-like_(LOC101951554)_transcript_variant_X1_mRNA	-1	1	-0.902	0.893	-0.901	-1	1	0.00914	0.544	0.467
Ras_association_(RalGDS/AF-6)_domain_family_member_5_(RASSF5)_transcript_variant_X1_mRNA	-0.984	1	0.284	-0.678	-1	-0.204	-0.942	-0.636	-0.666	0.00223
exocyst_complex_component_2_(EXOC2)_mRNA	-0.203	1	0.0673	-0.34	1	-0.531	0.0195	9.78e-08	0.0773	-0.817
SHC_(Src_homology_2_domain_containing)_transforming_protein_3_(SHC3)_transcript_variant_X1_mRNA	1	0.228	0.158	1	0.85	0.0132	0.641	3.36e-08	4.39e-05	0.513
fibroblast_growth_factor_receptor_2_(FGFR2)_transcript_variant_X1_mRNA	-1	-0.0439	0.987	0.571	5.73e-05	-0.00281	-1.2e-06	-4.1e-46	-1.37e-15	-6.7e-38
RAS_guanyl_releasing_protein_2_(calcium_and_DAG-regulated)_(RASGRP2)_transcript_variant_X1_mRNA	0.836	0.935	-0.000543	0.000974	-1	0.116	0.274	-0.412	-0.0245	1.88e-13
Ras_association_(RalGDS/AF-6)_domain_family_member_1_(RASSF1)_transcript_variant_X1_mRNA	-1	1	1	0.261	-0.738	-0.746	0.0767	-0.836	0.0928	0.419
glutamate_receptor_ionotropic_N-methyl_D-aspartate_2B_(GRIN2B)_transcript_variant_X1_mRNA	-0.766	0.708	0.976	-0.739	-0.501	-0.482	0.875	-0.0984	0.0774	-0.431
v-raf-1_murine_leukemia_viral_oncogene_homolog_1_(RAF1)_transcript_variant_X1_mRNA	0.296	-0.19	0.715	-2.78e-05	9.6e-05	1.3e-06	-0.0275	-0.667	-6.67e-05	-4.5e-12
RAS_guanyl_releasing_protein_1_(calcium_and_DAG-regulated)_(RASGRP1)_transcript_variant_X1_mRNA	-0.673	0.98	0.221	-0.0515	-0.000812	1.96e-07	-0.187	-0.0281	0.873	0.622
RAB5B_member_RAS_oncogene_family_(RAB5B)_mRNA	-0.563	0.00351	-1	6.13e-06	0.305	0.00149	9.2e-05	9.04e-15	4.22e-23	2.26e-28
ELK1_member_of_ETS_oncogene_family_(ELK1)_mRNA	-0.0004	0.629	-0.0711	0.0632	-0.0684	-1	0.0231	-0.0132	-0.305	0.551
insulin_(INS)_mRNA	1	0.312	0.104	0.716	1	-0.519	1	1	1	1
Rap1 Signaling Pathway
Description	Stg9.cp	Stg12.cp	Stg15.cp	Stg19.cp	Stg22.cp	Stg9.as	Stg12.as	Stg15.as	Stg19.as	Stg22.as
catenin_(cadherin-associated_protein)_beta_1_88kDa_(CTNNB1)_mRNA	1.96e-45	2.56e-15	0.00738	-0.000298	5.55e-05	0.426	1.52e-28	4.45e-99	-5.55e-75	-2.8e-197
insulin_receptor_(INSR)_transcript_variant_X1_mRNA	-1.86e-12	0.25	5.67e-10	-0.516	-0.228	-1	-0.366	-1.3e-08	1.66e-07	0.0201
signal-induced_proliferation-associated_1_like_3_(SIPA1L3)_mRNA	-8.34e-12	0.000198	-0.596	4.6e-15	-0.00838	-0.000674	0.354	0.0787	4.98e-08	0.0711
v-ral_simian_leukemia_viral_oncogene_homolog_B_(RALB)_transcript_variant_X1_mRNA	-0.169	0.163	6.38e-09	-0.0166	-1.37e-09	0.0327	0.0336	0.309	2.85e-06	0.183
adenylate_cyclase_5_(ADCY5)_transcript_variant_X1_mRNA	-0.0112	1	-0.97	-0.724	-0.586	0.00085	-0.231	-9.91e-05	-0.0939	0.00367
RAP1B_member_of_RAS_oncogene_family_(RAP1B)_mRNA	7.54e-08	-0.357	-0.419	-2.15e-12	-3.71e-05	1.91e-07	-1.78e-40	-8.04e-28	-1.96e-80	-4.66e-18
mitogen-activated_protein_kinase_kinase_2_(MAP2K2)_transcript_variant_X1_mRNA	-3.05e-12	0.264	0.921	-0.514	-5.04e-06	1	-0.524	0.0522	5.77e-05	3.13e-06
cell_division_cycle_42_(CDC42)_transcript_variant_X1_mRNA	9.82e-45	0.802	0.00919	-4.25e-05	3.68e-24	1.58e-11	0.463	5.63e-107	4.21e-23	-2.06e-06
EPH_receptor_A2_(EPHA2)_mRNA	-0.0364	0.475	-1	0.128	-2.85e-05	-0.283	0.295	0.351	0.468	0.0223
regulator_of_G-protein_signaling_14_(RGS14)_transcript_variant_X1_mRNA	1	-0.701	-0.623	0.143	1	1	0.139	-0.0576	-0.191	0.0222
mitogen-activated_protein_kinase_kinase_6_(MAP2K6)_mRNA	-0.0413	1	-1	-1	-0.758	-0.958	0.0116	3.14e-05	0.000147	0.638
integrin_alpha_2b_(platelet_glycoprotein_IIb_of_IIb/IIIa_complex_antigen_CD41)_(ITGA2B)_mRNA	-1	-0.842	-0.503	0.157	0.0133	-1	1	0.000189	-0.107	0.107
T-cell_lymphoma_invasion_and_metastasis_1_(TIAM1)_transcript_variant_X1_mRNA	-0.052	0.199	0.0388	-0.318	-0.151	-0.608	-0.277	-0.484	-0.658	0.000377
met_proto-oncogene_(MET)_transcript_variant_X1_mRNA	-0.687	1	1	-0.265	0.0518	0.19	-0.863	-8.29e-19	-2.62e-05	0.0651
fibroblast_growth_factor_receptor_1_(FGFR1)_transcript_variant_X1_mRNA	-6.43e-05	0.0286	0.0152	0.00389	0.327	-0.407	0.271	9.41e-07	2.61e-38	0.0251
fms-related_tyrosine_kinase_1_(FLT1)_mRNA	-0.812	1	0.744	-0.207	0.0226	0.255	0.379	-0.0213	0.0345	1.46e-13
purinergic_receptor_P2Y_G-protein_coupled_1_(P2RY1)_transcript_variant_X1_mRNA	-0.992	-1	0.557	0.967	-0.902	-0.18	-0.839	-4.47e-31	-0.156	-0.118
epidermal_growth_factor_receptor_(EGFR)_transcript_variant_X1_mRNA	-0.0194	-0.103	6.67e-09	-7.17e-06	-7.3e-15	0.000345	0.937	-0.00471	2.31e-06	0.00015
v-ral_simian_leukemia_viral_oncogene_homolog_A_(ras_related)_(RALA)_mRNA	9.93e-10	-0.641	-1.42e-05	-3.5e-10	-0.192	0.0194	-2.65e-05	-0.000414	-0.0755	-2.81e-08
coagulation_factor_II_(thrombin)_receptor_(F2R)_mRNA	0.734	-1	-0.461	-0.000288	0.0865	0.000359	-4.86e-14	-6.61e-08	-0.000208	0.553
adenosine_A2a_receptor_(ADORA2A)_transcript_variant_X1_mRNA	-0.0779	0.651	0.388	-0.863	0.282	-0.443	1	0.522	-0.0141	7.33e-32
adenylate_cyclase_8_(brain)_(ADCY8)_mRNA	-1	-1	-1	-0.927	1	-0.000451	-1.67e-06	0.0334	0.221	-0.97
platelet-derived_growth_factor_alpha_polypeptide_(PDGFA)_transcript_variant_X1_mRNA	0.387	-0.888	1	-2.08e-06	-3.72e-42	-0.759	-3.8e-13	-1.21e-23	-1.2e-90	0.857
angiopoietin_2_(ANGPT2)_transcript_variant_X1_mRNA	0.572	0.939	0.0593	2.49e-05	3.34e-17	1.33e-11	0.0005	7.51e-05	-3.53e-11	1.43e-22
Rap_guanine_nucleotide_exchange_factor_(GEF)_5_(RAPGEF5)_mRNA	-0.571	0.339	0.000132	0.63	0.452	0.0526	-1	0.0905	-0.464	1.33e-05
amyloid_beta_(A4)_precursor_protein-binding_family_B_member_1_interacting_protein_(APBB1IP)_transcript_variant_X1_mRNA	-0.996	-0.786	-0.301	0.0217	1.16e-05	-0.0816	-0.00595	-0.000272	0.0587	-0.838
integrin_beta_1_(fibronectin_receptor_beta_polypeptide_antigen_CD29_includes_MDF2_MSK12)_(ITGB1)_transcript_variant_X1_mRNA	0.088	1.72e-05	1.28e-06	-3.59e-33	0.0664	6.18e-100	0.534	-0.000542	-4.98e-18	0.000134
signal-induced_proliferation-associated_1_like_2_(SIPA1L2)_transcript_variant_X1_mRNA	-0.00168	0.00674	0.00703	-5.87e-28	-2.92e-108	0.0504	-0.186	-2.41e-15	-3.7e-53	-3.33e-36
lysophosphatidic_acid_receptor_5_(LPAR5)_mRNA	-0.205	-0.771	-0.266	0.389	-0.352	NA	NA	NA	NA	NA
dopamine_receptor_D2_(DRD2)_mRNA	0.688	0.235	-0.334	-1	1	-1	0.305	0.00881	4.58e-37	2.09e-15
fibroblast_growth_factor_receptor_3_(FGFR3)_mRNA	-0.000692	-0.615	2.36e-06	-0.312	0.501	-0.108	-3.58e-11	-1.91e-40	-0.161	-1.15e-45
Rap_guanine_nucleotide_exchange_factor_(GEF)_1_(RAPGEF1)_transcript_variant_X1_mRNA	-5.17e-12	0.00121	0.000785	1.41e-05	-0.000453	0.0816	0.208	8.93e-05	2.94e-05	1.68e-10
lysophosphatidic_acid_receptor_3_(LPAR3)_mRNA	1	-0.481	-1	-8.13e-06	-2.15e-30	0.827	-0.835	-0.000146	-5.02e-87	1.28e-48
adenylate_cyclase_2_(brain)_(ADCY2)_transcript_variant_X1_mRNA	1	1	0.029	-0.378	0.0737	-0.714	-0.165	0.0547	-0.0223	1.52e-05
TEK_tyrosine_kinase_endothelial_(TEK)_transcript_variant_X1_mRNA	-0.716	-1	0.425	-0.158	0.016	0.00298	-3.72e-05	-2.2e-44	-3.23e-39	-5.09e-17
insulin-like_growth_factor_1_receptor_(IGF1R)_transcript_variant_X1_mRNA	-1.7e-20	6.49e-05	1.7e-06	-1	-0.0168	9.68e-06	0.00609	0.955	0.000208	8.02e-39
neuroblastoma_RAS_viral_(v-ras)_oncogene_homolog_(NRAS)_mRNA	0.00783	1	0.486	0.51	0.149	0.00834	-0.0449	-0.000402	-0.000489	0.431
catenin_(cadherin-associated_protein)_delta_1_(CTNND1)_transcript_variant_X1_mRNA	-4.79e-08	6.66e-09	0.454	2.62e-09	-0.804	0.000427	2.76e-05	2.83e-16	-0.75	7.8e-06
glutamate_receptor_ionotropic_N-methyl_D-aspartate_2A_(GRIN2A)_transcript_variant_X1_mRNA	-0.296	1	0.284	-0.842	-0.279	-0.643	-0.981	-0.000248	-0.00526	-0.484
v-src_avian_sarcoma_(Schmidt-Ruppin_A-2)_viral_oncogene_homolog_(SRC)_transcript_variant_X1_mRNA	-4e-08	0.0756	0.766	-0.611	-2.88e-10	-0.253	1.93e-06	8.93e-18	5.81e-14	0.00809
phospholipase_C_gamma_1_(PLCG1)_transcript_variant_X1_mRNA	-0.00193	0.539	-0.178	0.544	-0.000347	-0.0208	-0.979	8.64e-12	6.04e-14	-1.44e-06
FERM_RhoGEF_and_pleckstrin_domain_protein_2_(FARP2)_transcript_variant_X1_mRNA	-0.136	0.151	0.217	-0.925	-0.436	0.0222	0.000144	2.47e-09	0.000119	9.58e-06
colony_stimulating_factor_1_receptor_(CSF1R)_mRNA	-0.941	1	1	0.0351	-0.734	-0.519	0.0154	0.505	0.107	1.1e-19
vascular_endothelial_growth_factor_A_(VEGFA)_transcript_variant_X1_mRNA	-1	-0.901	0.751	-0.662	0.751	-0.00047	0.71	-2.14e-08	2.55e-20	-0.896
Kirsten_rat_sarcoma_viral_oncogene_homolog_(KRAS)_transcript_variant_X1_mRNA	8.99e-08	-0.189	9.21e-08	-1.72e-26	-0.0554	0.0281	-1.1e-35	-0.000136	-3.57e-20	-2.23e-36
HRAS-like_suppressor_3-like_(LOC101931683)_mRNA	1	1	1	1	3.42e-05	1	1	0.103	-1	0.191
hepatocyte_growth_factor_(hepapoietin_A;_scatter_factor)_(HGF)_mRNA	-0.000211	-0.799	0.457	-0.00988	-0.0366	4.69e-09	-0.0213	6.08e-25	-3.37e-05	3.5e-05
guanine_nucleotide_binding_protein_(G_protein)_q_polypeptide_(GNAQ)_transcript_variant_X1_mRNA	-0.39	0.695	0.00475	-0.00106	-0.0441	0.00982	1.12e-06	0.00018	1.07e-25	3.52e-06
platelet-derived_growth_factor_receptor_alpha_polypeptide_(PDGFRA)_transcript_variant_X1_mRNA	-0.00532	0.734	2.98e-11	-0.000418	-0.0001	0.046	0.378	0.0638	0.332	5.21e-92
v-kit_Hardy-Zuckerman_4_feline_sarcoma_viral_oncogene_homolog_(KIT)_mRNA	1	-1	0.415	0.828	0.151	-0.923	-4.98e-05	-3.37e-23	-0.000118	-0.74
cannabinoid_receptor_1_(brain)_(CNR1)_transcript_variant_X1_mRNA	1	1	1.07e-07	-0.0368	-0.000379	1	-0.0699	2.19e-08	0.000189	0.352
polycystin_(PKD)_family_receptor_for_egg_jelly_(PKDREJ)_mRNA	-0.0162	-0.381	-0.754	-0.184	-0.000845	-0.247	1	1	1	-0.107
adenylate_cyclase_1_(brain)_(ADCY1)_transcript_variant_X1_mRNA	-0.0788	1	0.468	-0.694	-1	-0.721	-6.5e-06	-0.000862	2.26e-06	0.0572
Rap_guanine_nucleotide_exchange_factor_(GEF)_4_(RAPGEF4)_transcript_variant_X1_mRNA	0.974	-0.13	0.442	-0.223	0.734	-0.00431	0.0343	-0.0123	3.68e-13	0.01
src_kinase_associated_phosphoprotein_1_(SKAP1)_transcript_variant_X1_mRNA	-0.505	-0.86	-0.989	0.769	0.074	-0.247	1	1	0.345	-0.191
nerve_growth_factor_receptor_(NGFR)_mRNA	-2.81e-14	0.000923	7.25e-05	-0.0243	0.0029	1	-0.7	0.123	1.86e-09	1.88e-11
ras-related_C3_botulinum_toxin_substrate_2_(rho_family_small_GTP_binding_protein_Rac2)_(RAC2)_mRNA	1	-0.586	-0.00176	2.2e-06	0.479	0.004	0.00485	-5.79e-19	7.83e-35	4.48e-12
platelet-derived_growth_factor_beta_polypeptide_(PDGFB)_mRNA	-1	0.989	0.528	-0.0645	-5.47e-12	-0.644	0.0293	-0.299	-0.000955	0.0104
HRAS-like_suppressor_(HRASLS)_transcript_variant_X1_mRNA	-0.273	-1	0.474	-1	-0.064	0.00067	-0.323	0.408	-9.89e-05	-0.0581
RAP1A_member_of_RAS_oncogene_family_(RAP1A)_transcript_variant_X1_mRNA	0.124	-0.183	-1	-0.562	0.991	0.0625	-0.000539	-7.78e-87	-2.51e-47	-3.17e-28
insulin-like_growth_factor_1_(somatomedin_C)_(IGF1)_mRNA	1	1	0.0266	-0.0192	-0.0115	0.314	1	-5.93e-16	-0.00416	0.396
ras-related_C3_botulinum_toxin_substrate_1_(rho_family_small_GTP_binding_protein_Rac1)_(RAC1)_mRNA	0.187	-0.0011	-0.102	0.00737	8.33e-06	0.0173	0.419	0.0192	2.94e-06	0.0578
inhibitor_of_DNA_binding_1_dominant_negative_helix-loop-helix_protein_(ID1)_transcript_variant_X1_mRNA	4.81e-24	-4.16e-15	-1.13e-36	6.7e-22	1.52e-09	-1.8e-24	-0.0101	-0.269	0.000351	6.01e-24
HRAS-like_suppressor_3-like_(LOC101950913)_transcript_variant_X1_mRNA	0.0719	-2.53e-08	-8.45e-06	1.49e-16	2.19e-20	-2.29e-09	-1	-8.58e-19	-0.000631	-0.43
HRAS-like_suppressor_3-like_(LOC101951554)_transcript_variant_X1_mRNA	-1	1	-0.902	0.893	-0.901	-1	1	0.00914	0.544	0.467
Ras_association_(RalGDS/AF-6)_domain_family_member_5_(RASSF5)_transcript_variant_X1_mRNA	-0.984	1	0.284	-0.678	-1	-0.204	-0.942	-0.636	-0.666	0.00223
fibroblast_growth_factor_receptor_2_(FGFR2)_transcript_variant_X1_mRNA	-1	-0.0439	0.987	0.571	5.73e-05	-0.00281	-1.2e-06	-4.1e-46	-1.37e-15	-6.7e-38
RAS_guanyl_releasing_protein_2_(calcium_and_DAG-regulated)_(RASGRP2)_transcript_variant_X1_mRNA	0.836	0.935	-0.000543	0.000974	-1	0.116	0.274	-0.412	-0.0245	1.88e-13
signal-induced_proliferation-associated_1_(SIPA1)_mRNA	-0.109	0.605	-0.659	0.0532	-0.632	-0.0192	1	1.1e-07	1.61e-06	3.03e-05
adenylate_cyclase_6_(ADCY6)_mRNA	-0.0853	0.0514	-1	1.03e-07	-0.000147	-0.108	9.77e-06	5.89e-22	1.41e-19	1.03e-12
glutamate_receptor_ionotropic_N-methyl_D-aspartate_2B_(GRIN2B)_transcript_variant_X1_mRNA	-0.766	0.708	0.976	-0.739	-0.501	-0.482	0.875	-0.0984	0.0774	-0.431
v-raf-1_murine_leukemia_viral_oncogene_homolog_1_(RAF1)_transcript_variant_X1_mRNA	0.296	-0.19	0.715	-2.78e-05	9.6e-05	1.3e-06	-0.0275	-0.667	-6.67e-05	-4.5e-12
signal-induced_proliferation-associated_1_like_1_(SIPA1L1)_transcript_variant_X1_mRNA	-5.52e-06	0.157	1.58e-07	1	-0.901	0.000754	0.0388	7.6e-07	0.000108	6.25e-10
lymphocyte_cytosolic_protein_2_(SH2_domain_containing_leukocyte_protein_of_76kDa)_(LCP2)_mRNA	-1	-1	-1	1	1	0.406	-0.842	-1	0.302	0.000336
integrin_beta_3_(platelet_glycoprotein_IIIa_antigen_CD61)_(ITGB3)_mRNA	-0.0305	0.446	-0.513	6.23e-54	2.97e-07	-0.221	3.44e-11	3.69e-10	0.00619	0.304
lysophosphatidic_acid_receptor_2_(LPAR2)_transcript_variant_X1_mRNA	1	-0.875	0.565	-0.0632	-1	0.598	0.0196	0.109	0.681	-0.0384
insulin_(INS)_mRNA	1	0.312	0.104	0.716	1	-0.519	1	1	1	1
breast_cancer_anti-estrogen_resistance_1_(BCAR1)_transcript_variant_X1_mRNA	-0.0476	0.355	-0.000578	5.09e-07	0.336	-0.00145	-0.147	8.92e-05	0.0675	0.000144
Akt Signaling Pathway
Description	Stg9.cp	Stg12.cp	Stg15.cp	Stg19.cp	Stg22.cp	Stg9.as	Stg12.as	Stg15.as	Stg19.as	Stg22.as
eukaryotic_translation_initiation_factor_4E_(EIF4E)_mRNA	6.49e-41	0.83	0.000342	-0.00354	0.0649	0.00349	-1.5e-29	-1.32e-08	-3.03e-05	-6.77e-31
cyclin_D1_(CCND1)_transcript_variant_X1_mRNA	0.00357	0.812	0.0294	-1.31e-05	-0.59	7.26e-09	-2.66e-66	-2.27e-34	-3.16e-23	-3.02e-23
Janus_kinase_3_(JAK3)_mRNA	-0.357	0.312	-0.266	0.956	-0.516	0.00205	-0.469	0.285	0.0166	0.000868
insulin_receptor_(INSR)_transcript_variant_X1_mRNA	-1.86e-12	0.25	5.67e-10	-0.516	-0.228	-1	-0.366	-1.3e-08	1.66e-07	0.0201
tumor_protein_p53_(TP53)_mRNA	0.01	0.245	-1.39e-11	2.18e-31	1.22e-06	-1	1	1	1	-0.107
integrin_beta_5_(ITGB5)_mRNA	0.08	-0.303	-0.00314	0.591	0.915	0.671	0.011	-0.0182	0.771	1.17e-12
MDM2_oncogene_E3_ubiquitin_protein_ligase_(MDM2)_transcript_variant_X1_mRNA	0.943	-9.18e-06	-0.158	-0.47	-0.264	0.135	-0.557	-0.0007	-0.000633	-0.575
CREB_regulated_transcription_coactivator_2_(CRTC2)_transcript_variant_X1_mRNA	-0.234	1	-0.266	3.02e-06	-0.061	1	0.00262	0.401	0.0446	0.0016
mitogen-activated_protein_kinase_kinase_2_(MAP2K2)_transcript_variant_X1_mRNA	-3.05e-12	0.264	0.921	-0.514	-5.04e-06	1	-0.524	0.0522	5.77e-05	3.13e-06
EPH_receptor_A2_(EPHA2)_mRNA	-0.0364	0.475	-1	0.128	-2.85e-05	-0.283	0.295	0.351	0.468	0.0223
DNA-damage-inducible_transcript_4_(DDIT4)_transcript_variant_X1_mRNA	0.000115	0.00219	-0.615	0.102	-0.055	-0.534	0.875	5.5e-09	-6.92e-22	-4.43e-20
integrin_alpha_2_(CD49B_alpha_2_subunit_of_VLA-2_receptor)_(ITGA2)_mRNA	-0.487	-1	0.19	-0.0264	-0.00271	-0.489	-0.108	-6.27e-05	-1.73e-06	-1.84e-08
integrin_alpha_1_(ITGA1)_mRNA	-1	0.363	5.81e-05	-0.638	0.178	0.0723	0.392	-3.26e-05	6.91e-07	0.022
growth_hormone_receptor_(GHR)_mRNA	-1	-0.761	0.0045	-0.396	-4.07e-13	7.86e-11	-5.16e-05	-8.04e-18	-2.32e-31	1.13e-12
integrin_alpha_8_(ITGA8)_mRNA	-0.178	0.509	1.18e-07	-0.716	1.03e-05	1.7e-11	0.0873	0.000984	-0.0626	2.8e-197
insulin_receptor_substrate_1_(IRS1)_mRNA	-0.123	0.465	0.178	0.00164	1	0.508	0.121	-0.75	1.96e-15	4.41e-21
integrin_alpha_2b_(platelet_glycoprotein_IIb_of_IIb/IIIa_complex_antigen_CD41)_(ITGA2B)_mRNA	-1	-0.842	-0.503	0.157	0.0133	-1	1	0.000189	-0.107	0.107
CDK2-associated_cullin_domain_1_(CACUL1)_mRNA	-1	1	1	0.704	-0.448	0.000131	-0.0133	-0.302	-0.43	-0.0118
GRB2-associated_binding_protein_1_(GAB1)_transcript_variant_X1_mRNA	0.88	0.151	0.00506	-0.385	-0.0106	0.114	-0.227	-0.00053	-1.75e-09	0.636
met_proto-oncogene_(MET)_transcript_variant_X1_mRNA	-0.687	1	1	-0.265	0.0518	0.19	-0.863	-8.29e-19	-2.62e-05	0.0651
guanine_nucleotide_binding_protein_(G_protein)_beta_polypeptide_4_(GNB4)_mRNA	-0.0014	0.133	1.57e-05	-0.0147	-0.282	1.57e-06	-7.34e-10	7.48e-24	1.3e-27	4.78e-29
eukaryotic_translation_initiation_factor_4E_binding_protein_1_(EIF4EBP1)_mRNA	9.15e-10	-4.56e-10	-9.97e-06	1.52e-05	0.000211	-3.71e-41	-0.0249	-0.000161	-2.12e-09	-2.43e-06
fibroblast_growth_factor_receptor_1_(FGFR1)_transcript_variant_X1_mRNA	-6.43e-05	0.0286	0.0152	0.00389	0.327	-0.407	0.271	9.41e-07	2.61e-38	0.0251
fms-related_tyrosine_kinase_1_(FLT1)_mRNA	-0.812	1	0.744	-0.207	0.0226	0.255	0.379	-0.0213	0.0345	1.46e-13
epidermal_growth_factor_receptor_(EGFR)_transcript_variant_X1_mRNA	-0.0194	-0.103	6.67e-09	-7.17e-06	-7.3e-15	0.000345	0.937	-0.00471	2.31e-06	0.00015
laminin_alpha_4_(LAMA4)_mRNA	-0.45	6.79e-05	1.11e-18	1	-0.000588	0.000291	1.28e-13	-5.01e-47	1	1.78e-73
forkhead_box_O3_(FOXO3)_transcript_variant_X1_mRNA	-0.587	0.0346	9.47e-05	0.342	-0.417	5.34e-10	-1	-0.0206	-3e-11	0.000191
serum/glucocorticoid_regulated_kinase_family_member_3_(SGK3)_transcript_variant_X1_mRNA	-0.735	-0.0645	-0.0108	-0.0383	-0.068	-0.538	0.413	-1.17e-05	-0.0131	-6.64e-22
coagulation_factor_II_(thrombin)_receptor_(F2R)_mRNA	0.734	-1	-0.461	-0.000288	0.0865	0.000359	-4.86e-14	-6.61e-08	-0.000208	0.553
v-myc_avian_myelocytomatosis_viral_oncogene_homolog_(MYC)_transcript_variant_X1_mRNA	0.0421	0.0221	-0.598	0.00067	6.32e-22	-1.81e-06	-0.962	-0.000244	0.0295	0.0505
3-phosphoinositide_dependent_protein_kinase-1_(PDPK1)_transcript_variant_X1_mRNA	-0.0117	1	0.0317	-0.0213	-0.042	0.0775	-2.8e-09	-1.99e-09	-0.282	-0.584
GRB2-related_adaptor_protein_(GRAP)_transcript_variant_X1_mRNA	0.903	1	-0.627	0.526	0.92	-1	0.0234	-0.0392	-0.299	0.157
BRCA1-associated_ATM_activator_1_(BRAT1)_transcript_variant_X1_mRNA	0.907	-0.813	0.357	-1	-0.332	-1	0.0108	0.0113	-0.644	-0.401
platelet-derived_growth_factor_alpha_polypeptide_(PDGFA)_transcript_variant_X1_mRNA	0.387	-0.888	1	-2.08e-06	-3.72e-42	-0.759	-3.8e-13	-1.21e-23	-1.2e-90	0.857
angiopoietin_2_(ANGPT2)_transcript_variant_X1_mRNA	0.572	0.939	0.0593	2.49e-05	3.34e-17	1.33e-11	0.0005	7.51e-05	-3.53e-11	1.43e-22
retinoblastoma-like_2_(p130)_(RBL2)_mRNA	-0.351	-1	0.00233	-0.869	1	0.0172	-0.000511	-7.84e-05	6.49e-05	1
cyclin-dependent_kinase_inhibitor_1B_(p27_Kip1)_(CDKN1B)_mRNA	0.47	-0.333	0.152	9.43e-05	0.107	-0.151	0.00354	-6.01e-10	-0.393	2.1e-07
MYC-associated_zinc_finger_protein_(purine-binding_transcription_factor)_(MAZ)_mRNA	1	0.0216	-0.00593	5.83e-30	0.0635	-9.97e-06	0.000749	-6.09e-30	0.000105	0.000136
integrin_alpha_6_(ITGA6)_transcript_variant_X1_mRNA	-0.0202	0.234	0.00759	-8.63e-06	-0.0333	0.99	-3.74e-06	-0.0638	0.722	-1.51e-86
laminin_gamma_1_(formerly_LAMB2)_(LAMC1)_mRNA	-1.73e-47	9.26e-20	1.65e-13	0.00145	-1.44e-19	0.00237	0.835	-5.04e-27	1.02e-43	5.53e-10
laminin_gamma_2_(LAMC2)_mRNA	-0.478	0.867	1	0.0652	0.413	-0.00993	0.274	-1	-1.16e-05	-0.0331
integrin_beta_1_(fibronectin_receptor_beta_polypeptide_antigen_CD29_includes_MDF2_MSK12)_(ITGB1)_transcript_variant_X1_mRNA	0.088	1.72e-05	1.28e-06	-3.59e-33	0.0664	6.18e-100	0.534	-0.000542	-4.98e-18	0.000134
lysophosphatidic_acid_receptor_5_(LPAR5)_mRNA	-0.205	-0.771	-0.266	0.389	-0.352	NA	NA	NA	NA	NA
GRB2-associated_binding_protein_3_(GAB3)_transcript_variant_X1_mRNA	-1	0.973	0.266	0.95	0.901	0.826	0.395	0.0171	-0.102	0.0845
eukaryotic_translation_initiation_factor_4B_(EIF4B)_transcript_variant_X1_mRNA	-0.0788	0.909	-2.02e-05	8.27e-47	3.02e-22	-0.176	2.8e-06	-3.54e-59	-2.52e-05	0.00381
integrin_beta_7_(ITGB7)_mRNA	-0.449	-1	-1	0.0138	-1	0.791	-0.617	0.00776	0.00361	0.0047
fibroblast_growth_factor_receptor_3_(FGFR3)_mRNA	-0.000692	-0.615	2.36e-06	-0.312	0.501	-0.108	-3.58e-11	-1.91e-40	-0.161	-1.15e-45
phosphatase_and_tensin_homolog_(PTEN)_mRNA	0.637	0.662	0.0419	-1.47e-05	-0.0371	2.8e-16	-7.73e-10	-0.153	-4.25e-12	0.75
glycogen_synthase_kinase_3_beta_(GSK3B)_transcript_variant_X1_mRNA	-3.48e-11	0.000312	0.0582	-0.556	-8.2e-10	0.00938	-0.268	0.000614	6.65e-09	2.54e-14
caspase_9_apoptosis-related_cysteine_peptidase_(CASP9)_mRNA	0.184	-1	-0.0372	0.0601	0.058	0.743	-0.0194	-0.000298	0.875	-0.775
tuberous_sclerosis_1_(TSC1)_transcript_variant_X1_mRNA	-1.75e-07	0.127	2.85e-11	-0.114	-0.0359	0.00748	0.258	-0.0632	1.4e-08	0.000182
laminin_gamma_3_(LAMC3)_mRNA	-1	-0.111	-0.934	0.13	-7.81e-08	-0.0664	0.0802	0.00468	0.847	0.00894
BCL2-like_11_(apoptosis_facilitator)_(BCL2L11)_transcript_variant_X1_mRNA	-0.0206	-0.232	0.0128	-0.248	-0.219	-1.02e-05	0.0415	-0.00196	0.242	0.00638
integrin_alpha_10_(ITGA10)_mRNA	1	0.703	2.92e-05	0.00902	9.19e-07	-1	0.33	0.103	0.0873	-0.796
thioesterase_superfamily_member_4_(THEM4)_mRNA	-0.802	0.136	0.317	0.154	0.088	1	-0.509	-1	-0.274	-0.0265
lysophosphatidic_acid_receptor_3_(LPAR3)_mRNA	1	-0.481	-1	-8.13e-06	-2.15e-30	0.827	-0.835	-0.000146	-5.02e-87	1.28e-48
TEK_tyrosine_kinase_endothelial_(TEK)_transcript_variant_X1_mRNA	-0.716	-1	0.425	-0.158	0.016	0.00298	-3.72e-05	-2.2e-44	-3.23e-39	-5.09e-17
insulin-like_growth_factor_1_receptor_(IGF1R)_transcript_variant_X1_mRNA	-1.7e-20	6.49e-05	1.7e-06	-1	-0.0168	9.68e-06	0.00609	0.955	0.000208	8.02e-39
neuroblastoma_RAS_viral_(v-ras)_oncogene_homolog_(NRAS)_mRNA	0.00783	1	0.486	0.51	0.149	0.00834	-0.0449	-0.000402	-0.000489	0.431
serum/glucocorticoid_regulated_kinase_2_(SGK2)_transcript_variant_X1_mRNA	-1	-0.18	-0.243	-0.0954	0.000207	0.88	-0.312	3.56e-16	0.214	-0.0293
colony_stimulating_factor_1_receptor_(CSF1R)_mRNA	-0.941	1	1	0.0351	-0.734	-0.519	0.0154	0.505	0.107	1.1e-19
laminin_beta_2_(laminin_S)_(LAMB2)_mRNA	-2.83e-06	-0.597	-0.0517	3.78e-12	-0.056	-0.00093	0.937	-0.359	0.0237	0.0578
vascular_endothelial_growth_factor_A_(VEGFA)_transcript_variant_X1_mRNA	-1	-0.901	0.751	-0.662	0.751	-0.00047	0.71	-2.14e-08	2.55e-20	-0.896
cholinergic_receptor_muscarinic_2_(CHRM2)_mRNA	-0.00112	0.813	0.0145	-0.678	0.0945	-0.295	1	2.69e-05	-0.000524	-0.883
Kirsten_rat_sarcoma_viral_oncogene_homolog_(KRAS)_transcript_variant_X1_mRNA	8.99e-08	-0.189	9.21e-08	-1.72e-26	-0.0554	0.0281	-1.1e-35	-0.000136	-3.57e-20	-2.23e-36
von_Willebrand_factor_(VWF)_mRNA	-0.181	0.0226	0.538	1.44e-07	6.98e-05	-0.78	0.352	0.188	-0.616	4.42e-07
HRAS-like_suppressor_3-like_(LOC101931683)_mRNA	1	1	1	1	3.42e-05	1	1	0.103	-1	0.191
hepatocyte_growth_factor_(hepapoietin_A;_scatter_factor)_(HGF)_mRNA	-0.000211	-0.799	0.457	-0.00988	-0.0366	4.69e-09	-0.0213	6.08e-25	-3.37e-05	3.5e-05
Ras_homolog_enriched_in_brain_(RHEB)_mRNA	3.19e-06	-0.0285	-0.0008	0.251	0.41	-1.93e-18	-0.0321	0.636	-9.91e-16	-1.24e-32
chondroadherin_(CHAD)_mRNA	1	-1	0.0266	1	1	0.967	1	1	-1	-0.107
integrin_beta_4_(ITGB4)_mRNA	-1	1	0.128	0.000411	-0.00356	0.381	0.0596	1.52e-07	-1.46e-05	0.893
platelet-derived_growth_factor_receptor_alpha_polypeptide_(PDGFRA)_transcript_variant_X1_mRNA	-0.00532	0.734	2.98e-11	-0.000418	-0.0001	0.046	0.378	0.0638	0.332	5.21e-92
v-kit_Hardy-Zuckerman_4_feline_sarcoma_viral_oncogene_homolog_(KIT)_mRNA	1	-1	0.415	0.828	0.151	-0.923	-4.98e-05	-3.37e-23	-0.000118	-0.74
Janus_kinase_1_(JAK1)_transcript_variant_X1_mRNA	0.661	0.0728	5e-12	-1.88e-06	0.000324	3.91e-15	0.00297	7.24e-06	-0.623	8.67e-22
integrin_alpha_11_(ITGA11)_mRNA	1	1	8.64e-18	1.7e-16	1.47e-16	0.106	0.017	1.52e-08	1.83e-07	0.267
BRCA1/BRCA2-containing_complex_subunit_3_(BRCC3)_mRNA	0.459	-0.605	-0.98	0.747	0.411	-0.958	0.0368	0.0472	0.0764	0.567
toll-like_receptor_4_(TLR4)_mRNA	-1	1	1	0.839	1	0.406	1	-0.0165	0.345	0.0312
nerve_growth_factor_receptor_(NGFR)_mRNA	-2.81e-14	0.000923	7.25e-05	-0.0243	0.0029	1	-0.7	0.123	1.86e-09	1.88e-11
integrin_alpha_3_(antigen_CD49C_alpha_3_subunit_of_VLA-3_receptor)_(ITGA3)_transcript_variant_X1_mRNA	-1.52e-07	0.00156	-0.342	1.1e-08	-0.000458	-3.56e-08	1.24e-06	5.57e-11	1.71e-06	8.86e-05
platelet-derived_growth_factor_beta_polypeptide_(PDGFB)_mRNA	-1	0.989	0.528	-0.0645	-5.47e-12	-0.644	0.0293	-0.299	-0.000955	0.0104
activating_transcription_factor_4_(ATF4)_mRNA	8.67e-30	-4.68e-11	8.08e-13	4.28e-151	2.45e-197	-0.455	5.01e-28	-2.09e-197	-1.24e-06	2.96e-48
GRB2-related_adaptor_protein_2_(GRAP2)_mRNA	-0.972	1	-1	1	1	-0.406	1	1	1	0.191
integrin_alpha_9_(ITGA9)_transcript_variant_X1_mRNA	-0.000145	0.0105	5.15e-11	0.743	0.0411	0.489	0.000126	0.915	5.02e-116	1.09e-48
HRAS-like_suppressor_(HRASLS)_transcript_variant_X1_mRNA	-0.273	-1	0.474	-1	-0.064	0.00067	-0.323	0.408	-9.89e-05	-0.0581
integrin_beta_8_(ITGB8)_transcript_variant_X1_mRNA	-1	-0.932	2.68e-06	-0.00455	-5.97e-06	-0.29	-0.272	-6.19e-05	-2.74e-07	-0.372
prolactin_receptor_(PRLR)_mRNA	-0.875	1	0.0371	-3.4e-08	0.589	0.361	-1	-0.717	-7.65e-10	-0.738
insulin-like_growth_factor_1_(somatomedin_C)_(IGF1)_mRNA	1	1	0.0266	-0.0192	-0.0115	0.314	1	-5.93e-16	-0.00416	0.396
ras-related_C3_botulinum_toxin_substrate_1_(rho_family_small_GTP_binding_protein_Rac1)_(RAC1)_mRNA	0.187	-0.0011	-0.102	0.00737	8.33e-06	0.0173	0.419	0.0192	2.94e-06	0.0578
BCL2-like_1_(BCL2L1)_transcript_variant_X1_mRNA	1	0.00179	-0.116	1.62e-07	0.261	-0.177	0.319	1	1.77e-06	0.263
v-rel_avian_reticuloendotheliosis_viral_oncogene_homolog_A_(RELA)_mRNA	-0.712	0.453	-0.0231	0.000234	-0.661	-0.748	0.0987	0.215	0.223	1.19e-06
HRAS-like_suppressor_3-like_(LOC101950913)_transcript_variant_X1_mRNA	0.0719	-2.53e-08	-8.45e-06	1.49e-16	2.19e-20	-2.29e-09	-1	-8.58e-19	-0.000631	-0.43
HRAS-like_suppressor_3-like_(LOC101951554)_transcript_variant_X1_mRNA	-1	1	-0.902	0.893	-0.901	-1	1	0.00914	0.544	0.467
cAMP_responsive_element_binding_protein_1_(CREB1)_mRNA	-0.00243	0.214	0.00246	0.0192	0.547	0.0994	0.431	0.0265	4.61e-14	2.21e-05
integrin_alpha_V_(ITGAV)_transcript_variant_X1_mRNA	-8.45e-06	0.000827	8.62e-30	-0.0767	-0.513	0.0146	-0.0457	1.28e-29	1	3.21e-44
spleen_tyrosine_kinase_(SYK)_transcript_variant_X1_mRNA	-0.0875	0.773	0.0965	-1	0.126	1.24e-05	-0.323	-0.0183	0.0589	0.413
fibroblast_growth_factor_receptor_2_(FGFR2)_transcript_variant_X1_mRNA	-1	-0.0439	0.987	0.571	5.73e-05	-0.00281	-1.2e-06	-4.1e-46	-1.37e-15	-6.7e-38
cyclin_D2_(CCND2)_mRNA	0.836	0.609	0.976	-0.000596	-9.4e-17	0.433	-1.88e-08	-0.2	0.0144	-2.56e-09
cyclin_D3_(CCND3)_transcript_variant_X1_mRNA	-1	-0.166	-0.282	0.00269	4.71e-06	0.00966	0.469	0.456	0.136	-0.913
nuclear_receptor_subfamily_4_group_A_member_1_(NR4A1)_transcript_variant_X1_mRNA	0.0325	3.57e-15	0.573	0.00285	0.007	-0.1	9.03e-10	-0.705	0.111	2.73e-10
integrin_alpha_7_(ITGA7)_mRNA	-0.0902	0.692	-1.81e-07	9.35e-46	0.0425	-0.0153	0.107	0.683	0.375	1.2e-07
v-raf-1_murine_leukemia_viral_oncogene_homolog_1_(RAF1)_transcript_variant_X1_mRNA	0.296	-0.19	0.715	-2.78e-05	9.6e-05	1.3e-06	-0.0275	-0.667	-6.67e-05	-4.5e-12
integrin_beta_6_(ITGB6)_mRNA	0.58	0.922	0.0121	0.152	-1	-0.146	-0.677	0.634	-1	0.0274
erythropoietin_receptor_(EPOR)_mRNA	0.0793	-0.0538	-0.0497	1.6e-15	9.16e-07	-0.144	-0.139	1	0.345	0.00019
integrin_beta_3_(platelet_glycoprotein_IIIa_antigen_CD61)_(ITGB3)_mRNA	-0.0305	0.446	-0.513	6.23e-54	2.97e-07	-0.221	3.44e-11	3.69e-10	0.00619	0.304
cyclin-dependent_kinase_2_(CDK2)_transcript_variant_X1_mRNA	-8.55e-07	0.247	-0.0302	0.00324	-4.23e-07	-0.0259	-9.72e-07	2.2e-06	0.00118	0.0318
lysophosphatidic_acid_receptor_2_(LPAR2)_transcript_variant_X1_mRNA	1	-0.875	0.565	-0.0632	-1	0.598	0.0196	0.109	0.681	-0.0384
insulin_(INS)_mRNA	1	0.312	0.104	0.716	1	-0.519	1	1	1	1
Mapk Signaling Pathway
Description	Stg9.cp	Stg12.cp	Stg15.cp	Stg19.cp	Stg22.cp	Stg9.as	Stg12.as	Stg15.as	Stg19.as	Stg22.as
tumor_protein_p53_(TP53)_mRNA	0.01	0.245	-1.39e-11	2.18e-31	1.22e-06	-1	1	1	1	-0.107
mitogen-activated_protein_kinase_kinase_kinase_2_(MAP3K2)_mRNA	-0.0671	0.948	0.0711	-0.678	-0.0396	-0.591	0.924	0.269	0.000558	-3.07e-10
RAP1B_member_of_RAS_oncogene_family_(RAP1B)_mRNA	7.54e-08	-0.357	-0.419	-2.15e-12	-3.71e-05	1.91e-07	-1.78e-40	-8.04e-28	-1.96e-80	-4.66e-18
mitogen-activated_protein_kinase_kinase_2_(MAP2K2)_transcript_variant_X1_mRNA	-3.05e-12	0.264	0.921	-0.514	-5.04e-06	1	-0.524	0.0522	5.77e-05	3.13e-06
nuclear_factor_of_activated_T-cells_cytoplasmic_calcineurin-dependent_1_(NFATC1)_transcript_variant_X1_mRNA	-0.92	-0.847	7.5e-05	0.804	0.733	0.175	0.849	4.05e-28	0.198	-0.198
cell_division_cycle_42_(CDC42)_transcript_variant_X1_mRNA	9.82e-45	0.802	0.00919	-4.25e-05	3.68e-24	1.58e-11	0.463	5.63e-107	4.21e-23	-2.06e-06
caspase_3_apoptosis-related_cysteine_peptidase_(CASP3)_transcript_variant_X1_mRNA	2.74e-21	-0.00129	1	-6.85e-23	4.36e-07	0.00108	0.154	0.0825	-0.621	0.035
mitogen-activated_protein_kinase_kinase_kinase_14_(MAP3K14)_transcript_variant_X1_mRNA	-0.801	0.903	0.0651	-1	0.695	-0.0707	-0.752	-0.587	0.0185	0.538
calcium_channel_voltage-dependent_gamma_subunit_4_(CACNG4)_mRNA	1	1	1	-0.378	0.85	-0.039	0.378	0.00063	0.00477	0.838
mitogen-activated_protein_kinase_kinase_6_(MAP2K6)_mRNA	-0.0413	1	-1	-1	-0.758	-0.958	0.0116	3.14e-05	0.000147	0.638
protein_phosphatase_5_catalytic_subunit_(PPP5C)_mRNA	-0.0365	0.000377	-3.2e-10	1.91e-08	-0.641	-0.027	0.0139	2.16e-23	5.28e-07	0.168
GRB2-associated_binding_protein_1_(GAB1)_transcript_variant_X1_mRNA	0.88	0.151	0.00506	-0.385	-0.0106	0.114	-0.227	-0.00053	-1.75e-09	0.636
heat_shock_27kDa_protein_1_(HSPB1)_mRNA	0.00134	-0.287	-0.937	9.46e-60	5.06e-35	-0.000519	7.06e-09	0.0271	0.156	7.02e-65
mitogen-activated_protein_kinase-activated_protein_kinase_3_(MAPKAPK3)_transcript_variant_X1_mRNA	1	0.0109	0.623	-0.557	-0.223	0.958	-0.0495	-0.725	0.00286	-0.653
nuclear_factor_of_kappa_light_polypeptide_gene_enhancer_in_B-cells_2_(p49/p100)_(NFKB2)_mRNA	0.811	0.196	-0.0769	0.00365	-0.97	-0.983	7.5e-12	0.677	1.48e-06	0.0448
fibroblast_growth_factor_receptor_1_(FGFR1)_transcript_variant_X1_mRNA	-6.43e-05	0.0286	0.0152	0.00389	0.327	-0.407	0.271	9.41e-07	2.61e-38	0.0251
epidermal_growth_factor_receptor_(EGFR)_transcript_variant_X1_mRNA	-0.0194	-0.103	6.67e-09	-7.17e-06	-7.3e-15	0.000345	0.937	-0.00471	2.31e-06	0.00015
calcium_channel_voltage-dependent_L_type_alpha_1C_subunit_(CACNA1C)_mRNA	-0.0339	0.634	0.00145	-1	-0.818	0.0791	8.98e-06	4e-16	5.2e-05	0.00512
myocyte_enhancer_factor_2C_(MEF2C)_transcript_variant_X1_mRNA	-1	0.406	3.27e-09	-0.316	-0.0458	0.0279	-2.07e-07	1.63e-06	-9.76e-22	2.8e-197
Ras_protein-specific_guanine_nucleotide-releasing_factor_2_(RASGRF2)_transcript_variant_X1_mRNA	-0.987	-0.875	0.966	-0.0162	0.127	-0.0349	-0.072	-7.54e-12	-0.3	0.0095
v-myc_avian_myelocytomatosis_viral_oncogene_homolog_(MYC)_transcript_variant_X1_mRNA	0.0421	0.0221	-0.598	0.00067	6.32e-22	-1.81e-06	-0.962	-0.000244	0.0295	0.0505
calcium_channel_voltage-dependent_gamma_subunit_3_(CACNG3)_partial_mRNA	-0.372	-0.591	-0.0011	-0.365	0.812	0.285	0.344	0.543	1	-0.0393
calcium_channel_voltage-dependent_T_type_alpha_1H_subunit_(CACNA1H)_mRNA	-0.000876	1	0.315	0.713	-0.00174	-0.0477	0.242	-0.418	0.207	-0.598
GRB2-related_adaptor_protein_(GRAP)_transcript_variant_X1_mRNA	0.903	1	-0.627	0.526	0.92	-1	0.0234	-0.0392	-0.299	0.157
guanine_nucleotide_binding_protein_(G_protein)_alpha_12_(GNA12)_transcript_variant_X1_mRNA	-1	0.92	0.0202	-0.0982	-0.000122	-0.432	-0.00813	0.0617	-2.23e-11	2.31e-06
platelet-derived_growth_factor_alpha_polypeptide_(PDGFA)_transcript_variant_X1_mRNA	0.387	-0.888	1	-2.08e-06	-3.72e-42	-0.759	-3.8e-13	-1.21e-23	-1.2e-90	0.857
FOS-like_antigen_2_(FOSL2)_mRNA	-2.39e-05	0.00117	0.217	0.42	-0.0121	-0.208	-1	-9.21e-11	-0.034	0.00349
MYC-associated_zinc_finger_protein_(purine-binding_transcription_factor)_(MAZ)_mRNA	1	0.0216	-0.00593	5.83e-30	0.0635	-9.97e-06	0.000749	-6.09e-30	0.000105	0.000136
p21_protein_(Cdc42/Rac)-activated_kinase_1_(PAK1)_mRNA	-0.832	0.742	0.848	-0.428	0.0237	-1	0.613	1.91e-05	-0.0212	0.933
calcium_channel_voltage-dependent_R_type_alpha_1E_subunit_(CACNA1E)_transcript_variant_X1_mRNA	-0.00277	0.722	0.0024	0.75	1	-0.494	0.605	0.000121	0.847	0.173
cell_division_cycle_25B_(CDC25B)_mRNA	-1.98e-09	1.42e-10	0.0356	1.28e-05	0.378	0.413	0.469	0.043	3.84e-05	1.24e-07
GRB2-associated_binding_protein_3_(GAB3)_transcript_variant_X1_mRNA	-1	0.973	0.266	0.95	0.901	0.826	0.395	0.0171	-0.102	0.0845
fibroblast_growth_factor_receptor_3_(FGFR3)_mRNA	-0.000692	-0.615	2.36e-06	-0.312	0.501	-0.108	-3.58e-11	-1.91e-40	-0.161	-1.15e-45
calcium_channel_voltage-dependent_L_type_alpha_1D_subunit_(CACNA1D)_transcript_variant_X1_mRNA	-0.684	-1	1	-0.111	-0.766	0.728	0.754	-0.000536	0.0063	-7.98e-08
calcium_channel_voltage-dependent_alpha_2/delta_subunit_3_(CACNA2D3)_mRNA	0.0788	-0.395	2.1e-07	1	-0.45	0.569	0.0961	-1.57e-05	-0.433	-0.039
serum_response_factor_(c-fos_serum_response_element-binding_transcription_factor)_(SRF)_partial_mRNA	-8.02e-05	0.333	-0.000487	2.43e-06	-0.00103	-0.438	-0.00444	0.000222	-0.531	2.59e-07
mitogen-activated_protein_kinase_7_(MAPK7)_mRNA	-0.00134	0.162	-0.995	0.0351	-0.0198	0.386	0.000351	0.462	0.0121	1.56e-05
neuroblastoma_RAS_viral_(v-ras)_oncogene_homolog_(NRAS)_mRNA	0.00783	1	0.486	0.51	0.149	0.00834	-0.0449	-0.000402	-0.000489	0.431
serine/threonine_kinase_4_(STK4)_mRNA	-0.0974	0.799	-1	-0.000594	0.782	1.33e-05	-8.01e-23	-4.46e-12	1.71e-10	0.125
TNF_receptor-associated_factor_2_(TRAF2)_mRNA	-0.000238	0.887	0.952	1	-0.000245	-0.0533	1	2.83e-05	0.397	0.538
v-rel_avian_reticuloendotheliosis_viral_oncogene_homolog_B_(RELB)_transcript_variant_X1_mRNA	-1	0.812	-0.0185	0.232	-1	0.648	0.004	0.823	-0.04	-1
mitogen-activated_protein_kinase_kinase_7_(MAP2K7)_transcript_variant_X1_mRNA	-0.00277	0.807	0.0162	0.889	-0.126	0.942	0.272	1.39e-05	0.11	5.8e-12
calcium_channel_voltage-dependent_beta_4_subunit_(CACNB4)_transcript_variant_X1_mRNA	-1	-1	0.211	-0.278	-0.279	0.115	0.125	0.0305	0.0401	-0.062
neurotrophin_3_(NTF3)_transcript_variant_X1_mRNA	0.808	0.992	-0.685	1	0.695	0.133	-0.0137	-0.991	-0.228	-0.000313
Kirsten_rat_sarcoma_viral_oncogene_homolog_(KRAS)_transcript_variant_X1_mRNA	8.99e-08	-0.189	9.21e-08	-1.72e-26	-0.0554	0.0281	-1.1e-35	-0.000136	-3.57e-20	-2.23e-36
HRAS-like_suppressor_3-like_(LOC101931683)_mRNA	1	1	1	1	3.42e-05	1	1	0.103	-1	0.191
calcium_channel_voltage-dependent_alpha_2/delta_subunit_1_(CACNA2D1)_transcript_variant_X1_mRNA	-0.0219	0.089	1.55e-11	-0.00366	-0.606	0.115	-0.0668	0.00512	-9.77e-07	4.59e-34
DNA-damage-inducible_transcript_3_(DDIT3)_mRNA	0.644	-0.966	-1	0.122	-0.4	0.81	-0.75	0.857	-0.401	0.0276
calcium_channel_voltage-dependent_T_type_alpha_1G_subunit_(CACNA1G)_transcript_variant_X1_mRNA	-0.644	1	0.00698	0.000295	0.901	0.012	0.00504	3.28e-25	0.000144	0.0677
mitogen-activated_protein_kinase-activated_protein_kinase_5_(MAPKAPK5)_transcript_variant_X1_mRNA	-0.127	-1	-1	-0.253	-0.306	-0.00593	-0.195	-0.00808	-9.93e-10	0.0106
neurofibromin_1_(NF1)_transcript_variant_X1_mRNA	-1.03e-06	0.412	2.77e-06	-0.00309	-1.88e-10	0.00396	-1.15e-07	0.0013	2.71e-11	3.18e-05
nemo-like_kinase_(NLK)_mRNA	-0.0518	0.428	-0.077	-8.4e-06	-7e-11	0.116	-2.63e-25	-5.41e-80	-2.96e-30	-3.42e-35
platelet-derived_growth_factor_receptor_alpha_polypeptide_(PDGFRA)_transcript_variant_X1_mRNA	-0.00532	0.734	2.98e-11	-0.000418	-0.0001	0.046	0.378	0.0638	0.332	5.21e-92
mitogen-activated_protein_kinase_kinase_kinase_7_(MAP3K7)_transcript_variant_X1_mRNA	-0.000657	-0.572	-0.0656	-2.82e-05	-1.53e-06	2.43e-07	-2.08e-13	-0.02	-0.04	0.463
Ras_protein-specific_guanine_nucleotide-releasing_factor_1_(RASGRF1)_mRNA	-1	1	0.24	0.766	0.957	0.406	-0.842	0.129	-0.623	0.607
transforming_growth_factor_beta_3_(TGFB3)_mRNA	0.944	-0.364	-1	6.61e-05	-0.0369	-0.491	0.147	1.74e-14	-0.406	6.49e-13
calcium_channel_voltage-dependent_beta_1_subunit_(CACNB1)_transcript_variant_X1_mRNA	-0.238	0.332	0.0294	0.000363	0.0298	0.43	0.0886	7.29e-06	6.69e-05	5.84e-07
microtubule-associated_protein_tau_(MAPT)_mRNA	-0.439	0.112	0.0266	9.32e-08	4.6e-05	0.0134	0.0104	4.06e-05	0.0481	7.32e-09
mitogen-activated_protein_kinase_kinase_kinase_6_(MAP3K6)_mRNA	-0.384	-1	-0.266	7.79e-09	-0.0551	0.00452	0.0525	0.0489	0.00773	1.01e-06
stathmin_1_(STMN1)_mRNA	4.7e-197	-0.0631	-9.19e-60	4.97e-23	6.69e-118	1.26e-21	2.13e-163	6.05e-43	3.27e-54	-2.06e-40
mitogen-activated_protein_kinase_8_interacting_protein_1_(MAPK8IP1)_transcript_variant_X1_mRNA	-1	1	0.216	0.0175	-0.203	0.0936	0.104	-0.0921	-1.75e-05	0.000109
ras-related_C3_botulinum_toxin_substrate_2_(rho_family_small_GTP_binding_protein_Rac2)_(RAC2)_mRNA	1	-0.586	-0.00176	2.2e-06	0.479	0.004	0.00485	-5.79e-19	7.83e-35	4.48e-12
platelet-derived_growth_factor_beta_polypeptide_(PDGFB)_mRNA	-1	0.989	0.528	-0.0645	-5.47e-12	-0.644	0.0293	-0.299	-0.000955	0.0104
activating_transcription_factor_4_(ATF4)_mRNA	8.67e-30	-4.68e-11	8.08e-13	4.28e-151	2.45e-197	-0.455	5.01e-28	-2.09e-197	-1.24e-06	2.96e-48
GRB2-related_adaptor_protein_2_(GRAP2)_mRNA	-0.972	1	-1	1	1	-0.406	1	1	1	0.191
HRAS-like_suppressor_(HRASLS)_transcript_variant_X1_mRNA	-0.273	-1	0.474	-1	-0.064	0.00067	-0.323	0.408	-9.89e-05	-0.0581
RAP1A_member_of_RAS_oncogene_family_(RAP1A)_transcript_variant_X1_mRNA	0.124	-0.183	-1	-0.562	0.991	0.0625	-0.000539	-7.78e-87	-2.51e-47	-3.17e-28
p21_protein_(Cdc42/Rac)-activated_kinase_2_(PAK2)_mRNA	-2.21e-10	0.839	0.00219	-0.00071	-0.000432	8.46e-10	-0.136	-0.000233	0.137	1
BDNF/NT-3_growth_factors_receptor-like_(LOC101953939)_mRNA	0.972	1	7.78e-08	-0.233	-1	-0.498	0.745	1.39e-10	0.201	0.979
TNF_receptor-associated_factor_6_E3_ubiquitin_protein_ligase_(TRAF6)_transcript_variant_X1_mRNA	-0.84	0.362	0.00981	0.662	1	0.561	0.253	0.206	-0.0497	-0.512
ras-related_C3_botulinum_toxin_substrate_1_(rho_family_small_GTP_binding_protein_Rac1)_(RAC1)_mRNA	0.187	-0.0011	-0.102	0.00737	8.33e-06	0.0173	0.419	0.0192	2.94e-06	0.0578
FOS-like_antigen_1_(FOSL1)_mRNA	1	0.875	-1	-1	1	NA	NA	NA	NA	NA
v-rel_avian_reticuloendotheliosis_viral_oncogene_homolog_A_(RELA)_mRNA	-0.712	0.453	-0.0231	0.000234	-0.661	-0.748	0.0987	0.215	0.223	1.19e-06
HRAS-like_suppressor_3-like_(LOC101950913)_transcript_variant_X1_mRNA	0.0719	-2.53e-08	-8.45e-06	1.49e-16	2.19e-20	-2.29e-09	-1	-8.58e-19	-0.000631	-0.43
HRAS-like_suppressor_3-like_(LOC101951554)_transcript_variant_X1_mRNA	-1	1	-0.902	0.893	-0.901	-1	1	0.00914	0.544	0.467
mitogen-activated_protein_kinase_kinase_kinase_4_(MAP3K4)_transcript_variant_X1_mRNA	-0.0291	0.0346	0.594	-0.223	-1.85e-06	3.39e-07	-0.371	0.326	-1.46e-05	0.571
brain-derived_neurotrophic_factor_(BDNF)_transcript_variant_X1_mRNA	1	1	0.297	0.141	0.0368	0.0471	-0.464	0.491	0.627	1.4e-07
ELK4_ETS-domain_protein_(SRF_accessory_protein_1)_(ELK4)_mRNA	-0.0227	-0.928	1.43e-05	-0.098	-7.61e-07	0.271	-0.101	-0.5	-0.0242	0.00189
mitogen-activated_protein_kinase-activated_protein_kinase_2_(MAPKAPK2)_mRNA	-0.0048	0.0118	0.323	2.75e-05	0.892	0.00169	0.000159	-4.76e-12	0.0651	4.75e-05
transforming_growth_factor_beta_2_(TGFB2)_mRNA	0.29	0.165	2.1e-13	0.00611	9.93e-08	0.278	0.0494	1.39e-47	-2.51e-25	-0.675
fibroblast_growth_factor_receptor_2_(FGFR2)_transcript_variant_X1_mRNA	-1	-0.0439	0.987	0.571	5.73e-05	-0.00281	-1.2e-06	-4.1e-46	-1.37e-15	-6.7e-38
mitogen-activated_protein_kinase_kinase_kinase_12_(MAP3K12)_mRNA	-1	-0.771	-0.595	0.705	0.85	-0.619	-0.436	0.00179	-0.205	-0.316
RAS_guanyl_releasing_protein_2_(calcium_and_DAG-regulated)_(RASGRP2)_transcript_variant_X1_mRNA	0.836	0.935	-0.000543	0.000974	-1	0.116	0.274	-0.412	-0.0245	1.88e-13
mitogen-activated_protein_kinase_kinase_kinase_kinase_2_(MAP4K2)_mRNA	-0.497	0.503	-0.463	0.129	-0.153	-0.235	-0.109	0.00481	-0.313	0.16
calcium_channel_voltage-dependent_beta_2_subunit_(CACNB2)_transcript_variant_X1_mRNA	0.688	0.725	0.74	-0.0187	-0.0402	0.0154	0.0238	-5.82e-11	-8.2e-44	-3.82e-50
nuclear_receptor_subfamily_4_group_A_member_1_(NR4A1)_transcript_variant_X1_mRNA	0.0325	3.57e-15	0.573	0.00285	0.007	-0.1	9.03e-10	-0.705	0.111	2.73e-10
calcium_channel_voltage-dependent_beta_3_subunit_(CACNB3)_transcript_variant_X1_mRNA	-0.137	-0.723	-0.000186	3.83e-05	-0.174	-0.00987	0.797	2.24e-10	0.000175	0.393
mitogen-activated_protein_kinase_kinase_kinase_13_(MAP3K13)_transcript_variant_X1_mRNA	-1	0.0928	0.211	-0.739	-0.672	-0.302	-0.261	0.449	0.345	0.158
v-raf-1_murine_leukemia_viral_oncogene_homolog_1_(RAF1)_transcript_variant_X1_mRNA	0.296	-0.19	0.715	-2.78e-05	9.6e-05	1.3e-06	-0.0275	-0.667	-6.67e-05	-4.5e-12
calcium_channel_voltage-dependent_N_type_alpha_1B_subunit_(CACNA1B)_mRNA	0.637	-1	0.0015	-0.95	0.791	0.31	0.000223	3.53e-08	9.26e-15	0.00106
mitogen-activated_protein_kinase_kinase_kinase_3_(MAP3K3)_mRNA	-9.87e-12	1	0.494	0.57	1	0.0706	-0.000123	-0.00467	6.18e-08	0.000178
RAS_guanyl_releasing_protein_1_(calcium_and_DAG-regulated)_(RASGRP1)_transcript_variant_X1_mRNA	-0.673	0.98	0.221	-0.0515	-0.000812	1.96e-07	-0.187	-0.0281	0.873	0.622
calcium_channel_voltage-dependent_P/Q_type_alpha_1A_subunit_(CACNA1A)_transcript_variant_X1_mRNA	-0.0415	0.682	0.000337	1	-0.113	-0.851	0.139	0.287	5.64e-15	-0.408
neurotrophic_tyrosine_kinase_receptor_type_1_(NTRK1)_mRNA	-1	0.916	0.00251	0.392	0.352	-1	-0.259	0.819	6.08e-37	1.07e-28
mitogen-activated_protein_kinase_kinase_kinase_kinase_3_(MAP4K3)_transcript_variant_X1_mRNA	0.933	-0.181	-0.889	-2.72e-08	-0.991	5.98e-11	-0.00069	-0.0481	-4.61e-12	-8.34e-07
mitogen-activated_protein_kinase_kinase_kinase_kinase_1_(MAP4K1)_mRNA	-1	1	-0.266	0.453	1	-0.406	0.395	0.103	-0.191	-1
BDNF/NT-3_growth_factors_receptor-like_(LOC101947563)_mRNA	0.166	0.593	1.33e-10	-0.00713	-0.755	-0.22	7.08e-11	9.35e-13	2.83e-24	-0.026
ELK1_member_of_ETS_oncogene_family_(ELK1)_mRNA	-0.0004	0.629	-0.0711	0.0632	-0.0684	-1	0.0231	-0.0132	-0.305	0.551
calcium_channel_voltage-dependent_gamma_subunit_8_(CACNG8)_mRNA	-0.29	0.875	0.262	0.0684	-1	0.333	0.015	0.00234	4.79e-11	-0.428
death-domain_associated_protein_(DAXX)_mRNA	0.969	0.875	-0.00139	9.45e-08	-0.374	-0.202	0.395	0.017	-0.743	-0.441
