# Supplementary material for: Transcriptomic responses to environmental temperature by turtles with temperature-dependent and genotypic sex determination assessed by RNAseq inform the genetic architecture of embryonic gonadal development
Source: PLoS One. 2017 Mar 15;12(3):e0172044. doi: 10.1371/journal.pone.0172044 (PMC5352168; doi:10.1371/journal.pone.0172044)
Supplement: S10 Table — The three biggest modules at each condition are indicated by turquoise, blue and brown colors in that order in S8 Fig. (XLSX) [file pone.0172044.s013.xlsx]

## Sheet: Sheet1
		Supplementary Table S10: Gene enrichment in the 3 biggest clusters at p=0.05 according to expression levels by species and temperature
		Genes were clustered by their expression level (species and temperature combination)
		Cp.26		Cp.31		As.26		As.31
						GO:0009259~ribonucleotide_metabolic_process		GO:0055114~oxidation_reduction
Cluster 1		GO:0008284~positive_regulation_of_cell_proliferation		GO:0046649~lymphocyte_activation		GO:0046034~ATP_metabolic_process		GO:0007169~transmembrane_receptor_protein_tyrosine_kinase_signaling_pathway
		GO:0006812~cation_transport		GO:0006260~DNA_replication		GO:0009150~purine_ribonucleotide_metabolic_process		GO:0000279~M_phase
		GO:0003006~reproductive_developmental_process		GO:0045321~leukocyte_activation		GO:0009260~ribonucleotide_biosynthetic_process		GO:0045765~regulation_of_angiogenesis
		GO:0045449~regulation_of_transcription		GO:0001775~cell_activation		GO:0000278~mitotic_cell_cycle		GO:0022403~cell_cycle_phase
		GO:0003018~vascular_process_in_circulatory_system		GO:0048285~organelle_fission		GO:0007059~chromosome_segregation
						GO:0007015~actin_filament_organization
						GO:0009199~ribonucleoside_triphosphate_metabolic_process
						GO:0009205~purine_ribonucleoside_triphosphate_metabolic_process
						GO:0051241~negative_regulation_of_multicellular_organismal_process
						GO:0006979~response_to_oxidative_stress
						GO:0022403~cell_cycle_phase
						GO:0009152~purine_ribonucleotide_biosynthetic_process
						GO:0022402~cell_cycle_process
		GO:0007264~small_GTPase_mediated_signal_transduction				GO:0009792~embryonic_development_ending_in_birth_or_egg_hatching		GO:0030900~forebrain_development
Cluster 2		GO:0001932~regulation_of_protein_amino_acid_phosphorylation		GO:0006412~translation		GO:0043009~chordate_embryonic_development		GO:0007166~cell_surface_receptor_linked_signal_transduction
		GO:0008104~protein_localization				GO:0007032~endosome_organization		GO:0030030~cell_projection_organization
						GO:0016192~vesicle-mediated_transport		GO:0032269~negative_regulation_of_cellular_protein_metabolic_process
						GO:0001701~in_utero_embryonic_development		GO:0051248~negative_regulation_of_protein_metabolic_process
						GO:0048610~reproductive_cellular_process		GO:0032268~regulation_of_cellular_protein_metabolic_process
								GO:0051270~regulation_of_cell_motion
								GO:0016044~membrane_organization
								GO:0007507~heart_development
								GO:0021537~telencephalon_development
								GO:0043588~skin_development
								GO:0048806~genitalia_development
								GO:0030539~male_genitalia_development
								GO:0007398~ectoderm_development
								GO:0030334~regulation_of_cell_migration
								GO:0050767~regulation_of_neurogenesis
								GO:0006508~proteolysis
								GO:0007229~integrin-mediated_signaling_pathway
								GO:0051495~positive_regulation_of_cytoskeleton_organization
								GO:0016358~dendrite_development
								GO:0010605~negative_regulation_of_macromolecule_metabolic_process
Cluster 3		GO:0006955~immune_response		GO:0055085~transmembrane_transport		GO:0006812~cation_transport		GO:0009260~ribonucleotide_biosynthetic_process
		GO:0022610~biological_adhesion		GO:0030182~neuron_differentiation				GO:0009259~ribonucleotide_metabolic_process
		GO:0007155~cell_adhesion		GO:0031667~response_to_nutrient_levels
		GO:0006909~phagocytosis
		GO:0070647~protein_modification_by_small_protein_conjugation_or_removal
		GO:0016579~protein_deubiquitination
		GO:0070646~protein_modification_by_small_protein_removal
