# Supplementary material for: Transcriptomic responses to environmental temperature by turtles with temperature-dependent and genotypic sex determination assessed by RNAseq inform the genetic architecture of embryonic gonadal development
Source: PLoS One. 2017 Mar 15;12(3):e0172044. doi: 10.1371/journal.pone.0172044 (PMC5352168; doi:10.1371/journal.pone.0172044)
Supplement: S11 Table — (XLSX) [file pone.0172044.s014.xlsx]

## Sheet: Sheet1
		Chrysemys picta						Apalone spinifera
	Supplementary Table S11: List of differentially expressed genes by category - XY & ZW-linked genes
Gene	Description	Stage 9	Stage 12	Stage 15	Stage 19	Stage 22		Stage 9	Stage 12	Stage 15	Stage 19	Stage 22
XM_005295238	glycine_dehydrogenase_(decarboxylating)_(GLDC)_partial_mRNA	-9.73e-19	-1.59e-06	-2.94e-33	-2.36e-30	0.11		0.0185	-9.4e-102	-2.09e-197	-2.1e-197	-4.57e-30
XM_005311686	Fanconi_anemia_complementation_group_G_(FANCG)_transcript_variant_X1_mRNA	-4.4e-11	1.14e-10	-2.4e-16	-0.0576	-2.32e-83		-0.195	-0.00389	0.000578	3.69e-10	0.0896
XM_005288226	transportin_1_(TNPO1)_transcript_variant_X1_mRNA	-2.6e-11	0.894	4.81e-08	-1.09e-30	-7.24e-15		0.000105	-7.49e-27	-1.8e-15	-0.844	-1.51e-35
XM_005307411	cullin_4B_(CUL4B)_mRNA	-3.17e-13	0.996	1.67e-08	-1.11e-27	-2.13e-16		1.1e-08	-2.09e-24	-0.741	-5.8e-12	-2.38e-34
XM_005288159	versican_(VCAN)_transcript_variant_X1_mRNA	-2.9e-13	0.000119	1.4e-15	-8.09e-06	-2.43e-71		1.8e-24	-4.66e-08	8.01e-14	-9.12e-31	3.89e-59
XM_005296207	ubiquitin-conjugating_enzyme_E2R_2_(UBE2R2)_mRNA	-5.54e-17	4.21e-05	-0.724	-4.13e-06	-2.92e-16		-0.136	-0.135	0.000505	-2.14e-15	0.566
XM_005281137	guanine_nucleotide_binding_protein_(G_protein)_alpha_11_(Gq_class)_(GNA11)_mRNA	-4.09e-17	0.00866	-0.411	-4.65e-05	-6.19e-16		0.0998	-1.64e-06	-0.394	0.00501	-2.53e-11
XM_005315573	forkhead_box_O4_(FOXO4)_mRNA	-1.23e-13	1.78e-06	-0.842	0.00619	-5.99e-48		0.466	-0.202	-0.161	-0.0636	0.00449
XM_005288670	malectin_(MLEC)_mRNA	-5.57e-17	2.87e-06	0.24	-0.0666	-2.16e-13		0.00287	0.329	2.44e-06	5.69e-09	8.75e-06
XM_005281283	host_cell_factor_C1_(VP16-accessory_protein)_(HCFC1)_partial_mRNA	-2.8e-83	0.0004	-1	9.21e-20	-0.000163		-6.68e-19	0.192	9.06e-66	1.77e-174	1.19e-77
XM_005282376	HECT_UBA_and_WWE_domain_containing_1_E3_ubiquitin_protein_ligase_(HUWE1)_mRNA	-4.44e-87	0.0998	-0.477	7.44e-39	-1.02e-06		-2.61e-14	5.32e-17	1.36e-57	1.17e-68	1.54e-53
XM_005281615	adenomatous_polyposis_coli_(APC)_transcript_variant_X1_mRNA	-1.17e-19	0.722	5.25e-21	-2.08e-06	-0.000106		1.09e-07	-1.5e-08	0.0867	-2.51e-17	-0.109
XM_005288869	talin_1_(TLN1)_mRNA	-1.53e-35	3.26e-16	-0.134	2.91e-88	-2.73e-08		-0.0227	1.37e-21	6.04e-25	1.15e-69	1.82e-65
XM_005309275	glucosamine_(UDP-N-acetyl)-2-epimerase/N-acetylmannosamine_kinase_(GNE)_transcript_variant_X1_mRNA	-7.83e-23	0.00035	0.0403	-0.368	-2.01e-08		4.67e-05	1.85e-05	0.605	1.5e-14	1.4e-07
XM_005279517	moesin_(MSN)_mRNA	-4.79e-19	0.00243	1.48e-16	-7.9e-07	0.000169		1.82e-11	-0.346	6.88e-27	5.85e-42	-4.59e-09
XM_005282353	WNK_lysine_deficient_protein_kinase_3_(WNK3)_transcript_variant_X1_mRNA	-1.75e-15	6.02e-07	0.0526	3.49e-06	-0.000345		-0.0951	1.81e-07	3.7e-05	-1	0.0479
XM_005286036	mediator_complex_subunit_12_(MED12)_mRNA	-4.33e-14	0.00029	0.219	0.00771	-0.000844		-2.1e-09	4.21e-09	2.58e-07	2.94e-06	0.0253
XM_005291827	collagen_type_IV_alpha_6_(COL4A6)_transcript_variant_X1_mRNA	-3.95e-25	1.35e-08	1.17e-08	4.52e-16	-2.22e-06		0.000488	0.0893	-1.01e-06	-2.24e-06	-0.000109
XM_005294605	ATPase_class_VI_type_11C_(ATP11C)_transcript_variant_X1_mRNA	-3.62e-12	0.0156	3.9e-22	-6.95e-07	-0.357		1.4e-08	-0.441	0.172	0.0591	0.0164
XM_005295666	APC_membrane_recruitment_protein_1_(AMER1)_mRNA	-3.31e-15	0.164	3.45e-12	-0.174	-0.986		0.612	-0.000739	2.93e-07	3.82e-05	1.28e-08
XM_005313819	TBC1_domain_family_member_25_(TBC1D25)_mRNA	-1.22e-17	0.011	0.536	0.1	-0.000102		-0.0519	0.000117	7.91e-05	2.79e-10	4.21e-14
XM_005278823	neurofibromin_2_(merlin)_(NF2)_transcript_variant_X1_mRNA	-6.8e-32	0.00242	0.00219	-0.0661	-7.89e-06		-0.767	0.576	-0.189	-0.000348	-1
XM_005299532	E1A_binding_protein_p400_(EP400)_transcript_variant_X1_mRNA	-1.37e-15	0.179	0.00015	-0.365	-0.00207		1.61e-23	-3.53e-06	0.104	0.00052	1.64e-92
XM_005298987	high_mobility_group_box_3_(HMGB3)_mRNA	4.86e-13	-3.39e-62	-5.71e-72	-4.95e-51	-1.89e-19		-0.0369	-9.01e-197	-0.206	-9.66e-174	-2.8e-197
XM_005282143	ribosomal_protein_L37_(RPL37)_mRNA	4.7e-197	-2.46e-110	-9.3e-94	3.6e-197	8.37e-138		-1.41e-83	4.4e-109	-2.09e-197	-2.1e-197	-1.33e-153
XM_005281544	spermidine/spermine_N1-acetyltransferase_1_(SAT1)_mRNA	0.000105	-6.32e-22	-5.94e-17	-0.101	4.7e-11		-2.7e-19	0.000168	-1.27e-162	-2.68e-05	0.0116
XM_005280135	ribosomal_protein_L10_(RPL10)_mRNA	1.08e-185	-1.39e-196	-1.46e-196	3.6e-197	2.45e-197		-1.2e-196	9.42e-179	0.0083	-4.19e-08	0.191
XM_005294797	tumor_suppressor_candidate_1_(TUSC1)_mRNA	0.0577	-1.98e-11	-3.01e-16	-0.857	-0.00852		-0.00823	-1.62e-06	-6.66e-14	-2.74e-09	-7.5e-05
XM_005288299	tubulin_folding_cofactor_A_(TBCA)_mRNA	2.28e-29	-6.31e-25	-3.19e-17	-1.67e-08	7.25e-09		-0.0182	-4.35e-06	-1.7e-05	-0.005	-7.83e-09
XM_005280142	B-cell_receptor-associated_protein_31_(BCAP31)_mRNA	1.59e-06	-8.27e-29	-4.61e-85	1.74e-61	0.000129		-1.39e-08	0.0983	-0.982	-0.816	-0.0275
XM_005291830	proteasome_(prosome_macropain)_26S_subunit_non-ATPase_10_(PSMD10)_mRNA	1.16e-06	-5.48e-17	-7.9e-35	-0.976	0.679		0.88	-0.00115	-4.97e-08	-0.516	-0.00993
XM_005281626	neuronal_regeneration_related_protein_(NREP)_transcript_variant_X1_mRNA	1.34e-74	-5.73e-91	6.76e-30	-1.15e-89	0.329		-2.57e-38	-5.29e-07	2.09e-197	-2.1e-197	-2.8e-197
XM_005282207	coiled-coil_domain_containing_152_(CCDC152)_mRNA	1.94e-07	-8.49e-49	1.18e-108	-3.6e-197	2.45e-197		-3.74e-09	-5.12e-06	-7.56e-26	-2.1e-197	-2.8e-197
XM_005291834	von_Hippel-Lindau_binding_protein_1_(VBP1)_mRNA	1.05e-09	-9.6e-16	-0.0109	-1.76e-14	0.113		1.76e-09	-2.99e-07	-0.389	-7.77e-11	-9.05e-15
XM_005287768	thymosin_beta_4_X-linked_(TMSB4X)_mRNA	8.98418e-122	-8.95247e-17	0.158273	-4.07507e-13	1.15685e-85		-1.21829e-07	3.99925e-132	4.78023e-107	5.84973e-180	2.79803e-22
XM_005287768	thymosin_beta_4_X-linked_(TMSB4X)_mRNA	8.98e-122	-8.95e-17	0.158	-4.08e-13	1.16e-85		-1.22e-07	4e-132	4.78e-107	5.85e-180	2.8e-22
XM_005288264	NSA2_ribosome_biogenesis_homolog_(S._cerevisiae)_(NSA2)_mRNA	4.68e-29	-4.21e-17	-1.85e-08	1.08e-09	3.63e-77		0.0552	0.119	-1.34e-73	-4.59e-40	-0.000617
XM_005282208	selenoprotein_P_plasma_1_(SEPP1)_mRNA	-0.213	-2.82e-11	1.46e-196	-0.0354	2.45e-197		-0.000461	-0.0658	0.000548	-2.1e-197	-3.97e-19
XM_005300140	autophagy_related_12_(ATG12)_mRNA	0.000455	-1.46e-11	-0.994	-0.458	0.404		-0.8	0.861	0.00541	0.00906	0.418
XM_005307410	malignant_T_cell_amplified_sequence_1_(MCTS1)_mRNA	4.91e-07	-3.27e-06	-1.25e-13	-5.02e-27	-0.0689		-1	-0.00401	-0.0484	-1.3e-20	-0.000818
XM_005288125	nuclear_receptor_subfamily_2_group_F_member_1_(NR2F1)_transcript_variant_X1_mRNA	0.0479	0.0969	-1.63e-12	-0.133	-2.04e-32		-2.76e-08	-0.0876	-2.09e-197	-0.585	-2.76e-145
XM_005287845	retinoblastoma_binding_protein_7_(RBBP7)_mRNA	0.00576	-2.01e-05	-1.09e-25	-7.21e-09	-0.763		-3.21e-44	-2.35e-15	-1.93e-17	0.895	-1.11e-166
XM_005298952	ribosomal_protein_L39_(RPL39)_mRNA	3.6e-80	-0.121	-1.48e-15	6.69e-84	7.55e-92		-5.92e-51	-0.239	-2.09e-197	-2.1e-197	-1.59e-40
XM_005298961	solute_carrier_family_25_(mitochondrial_carrier;_adenine_nucleotide_translocator)_member_5_(SLC25A5)_mRNA	2.84e-47	-0.419	-3.19e-17	3.15e-60	1.75e-126		-2.4e-43	5.09e-68	-3.76e-141	-0.00228	-2.8e-197
XM_005286046	non-POU_domain_containing_octamer-binding_(NONO)_transcript_variant_X1_mRNA	0.0732	-0.938	-1.93e-20	-0.615	1		-1.01e-06	-6.74e-19	-6.93e-82	-3.11e-15	-0.000291
XM_005305402	ATP_synthase_H+_transporting_mitochondrial_F1_complex_alpha_subunit_1_cardiac_muscle_(ATP5A1)_transcript_variant_X1_mRNA	2.72e-42	-1	-6.68e-24	0.023	7.67e-66		0.206	1.35e-163	2.09e-197	5.47e-27	0.791
XM_005280129	ubiquitin-like_4A_(UBL4A)_mRNA	1.45e-08	-0.683	-4.11e-13	2.46e-23	0.118		-0.0001	0.00181	-0.701	0.441	0.147
XM_005282363	translocase_of_inner_mitochondrial_membrane_17_homolog_B_(yeast)_(TIMM17B)_mRNA	1.07e-30	-2.01e-09	-1.51e-14	6.24e-15	1.17e-05		-0.0493	0.835	0.108	0.000319	0.399
XM_005281649	mannosidase_alpha_class_2A_member_1_(MAN2A1)_mRNA	-0.192	-0.255	0.00144	-1.61e-39	-7.27e-22		0.000152	-8.26e-21	-1.33e-33	-7.33e-20	-5.29e-18
XM_005281534	spermine_synthase_(SMS)_mRNA	-0.973	-0.532	-0.143	-2.1e-44	-8.92e-161		0.487	-8.18e-14	-2.17e-52	-2.09e-177	0.000214
XM_005312103	polypyrimidine_tract_binding_protein_3_(PTBP3)_mRNA	-0.000226	0.702	0.0069	-1.17e-16	-1.6e-27		4.23e-07	-3.32e-12	-9.43e-45	-6.79e-08	-8.18e-33
XM_005303845	golgi_phosphoprotein_3_(coat-protein)_(GOLPH3)_transcript_variant_X1_mRNA	0.501	0.771	-0.0533	-3.32e-13	-4.38e-19		0.155	-2.84e-13	-6.96e-08	-6.77e-12	-3.64e-29
XM_005291792	alpha_thalassemia/mental_retardation_syndrome_X-linked_(ATRX)_transcript_variant_X1_mRNA	-1.44282e-07	-1	7.52799e-57	-4.61377e-42	-1.59646e-16		8.97763e-30	-1.26165e-35	3.50261e-18	6.91247e-20	-0.00556008
XM_005291792	alpha_thalassemia/mental_retardation_syndrome_X-linked_(ATRX)_transcript_variant_X1_mRNA	-1.44e-07	-1	7.53e-57	-4.61e-42	-1.6e-16		8.98e-30	-1.26e-35	3.5e-18	6.91e-20	-0.00556
XM_005307643	sema_domain_immunoglobulin_domain_(Ig)_transmembrane_domain_(TM)_and_short_cytoplasmic_domain_(semaphorin)_4D_(SEMA4D)_transcript_variant_X1_mRNA	-0.0526	0.373	0.199	-2.76e-16	-8.1e-29		0.00247	-0.0129	-9.66e-12	-5.62e-12	-2.9e-10
XM_005282166	ADP-ribosylation_factor-like_15_(ARL15)_transcript_variant_X1_mRNA	-0.0802	-0.0411	1	-1.73e-15	-5.62e-21		-0.361	-0.395	-1.3e-38	-0.765	-2.4e-20
XM_005303066	ADAM_metallopeptidase_with_thrombospondin_type_1_motif_19_(ADAMTS19)_transcript_variant_X1_mRNA	-0.215	0.387	8.16e-15	-1.16e-12	-4.28e-19		0.429	-0.000631	-0.777	-2.74e-85	-7.96e-112
XM_005282153	leukemia_inhibitory_factor_receptor_alpha_(LIFR)_transcript_variant_X1_mRNA	-0.07	0.828	3.72e-18	-3.08e-46	-3.81e-60		0.562	-0.106	-1.44e-09	-3.31e-26	0.146
XM_005296740	tight_junction_protein_2_(TJP2)_transcript_variant_X1_mRNA	-0.000245	0.0715	0.0253	-6.54e-22	-6.56e-180		5e-10	-0.395	-5.6e-09	-3.84e-72	7.66e-05
XM_005303360	dystrophin_(DMD)_transcript_variant_X1_mRNA	-0.0441	-1	0.072	-3.53e-13	-2.44e-52		2.49e-06	-0.00159	-4.66e-09	-4.09e-41	-8.35e-09
XM_005301029	SREK1-interacting_protein_1_(SREK1IP1)_mRNA	0.0318	-0.00011	-0.0372	-1.79e-29	-5.47e-18		0.243	0.362	-7.39e-06	1	-6.4e-11
XM_005286422	serine_incorporator_5_(SERINC5)_transcript_variant_X1_mRNA	-0.000432	-1	0.000425	-3.46e-20	-4.46e-48		0.406	-0.87	0.198	0.048	7.51e-20
XM_005288268	glucosaminyl_(N-acetyl)_transferase_4_core_2_(GCNT4)_transcript_variant_X1_mRNA	-2.57e-05	0.573	0.0987	-7.41e-20	-9.16e-73		1	0.115	-1	0.454	0.0297
XM_005294791	UDP-glucose_ceramide_glucosyltransferase_(UGCG)_mRNA	0.664	-0.468	-0.731	-9.81e-21	-1.58e-12		-0.823	-5.49e-05	-1.91e-07	1.54e-06	-0.00439
XM_005301031	tripartite_motif_containing_23_(TRIM23)_mRNA	0.876	-0.701	-0.766	-2.87e-19	-5.99e-18		0.487	0.921	-0.135	-0.0247	-1
XM_005291799	ATPase_Cu++_transporting_alpha_polypeptide_(ATP7A)_mRNA	-1	0.789	1.28e-05	-1.74e-18	-6.57e-49		0.73	-0.0324	0.0437	7.25e-37	0.00797
XM_005295004	DGCR8_microprocessor_complex_subunit_(DGCR8)_transcript_variant_X1_mRNA	-3.76e-05	-0.243	-0.39	-3.59e-17	-3.99e-05		-1.48e-14	-5.09e-151	-6.03e-82	-8.69e-60	-1.56e-09
XM_005301074	glypican_4_(GPC4)_mRNA	0.000217	1	7.07e-06	-1.3e-21	8.83e-06		-0.0189	-1.59e-37	6.36e-05	-8.79e-42	-0.435
XM_005308230	natriuretic_peptide_receptor_C/guanylate_cyclase_C_(atrionatriuretic_peptide_receptor_C)_(NPR3)_transcript_variant_X1_mRNA	-0.218	0.911	0.977	-3.67e-13	-5.28e-06		0.0204	-0.42	-4.47e-48	-1.95e-26	-1.67e-22
XM_005301749	ATPase_H+_transporting_lysosomal_accessory_protein_2_(ATP6AP2)_mRNA	0.279	-8.25e-10	-3.93e-07	-2.78e-14	-0.283		-0.00116	-0.085	-1.55e-62	-6.21e-39	-1.5e-41
XM_005288195	zinc_finger_FYVE_domain_containing_16_(ZFYVE16)_transcript_variant_X1_mRNA	-0.0412	0.0653	3.81e-14	-5.72e-11	0.228		0.465	0.0257	-5.01e-11	-2.25e-07	-1.94e-06
XM_005297750	aldehyde_dehydrogenase_1_family_member_A1_(ALDH1A1)_mRNA	0.00842	0.156	5.15e-32	-1.62e-71	3.07e-110		1	1.06e-80	2.09e-197	-4.97e-54	-5.09e-70
XM_005288234	FCH_domain_only_2_(FCHO2)_transcript_variant_X1_mRNA	-0.714	-0.000526	0.00889	-7.1e-11	1		-1	-0.00713	-3.92e-09	-0.219	-2.52e-11
XM_005288270	3-hydroxy-3-methylglutaryl-CoA_reductase_(HMGCR)_transcript_variant_X1_mRNA	0.549	0.458	0.0365	-3.04e-15	-3.09e-08		3.44e-21	-0.00446	-9.29e-08	1.18e-08	-5.91e-12
XM_005303596	alanine--glyoxylate_aminotransferase_2_(AGXT2)_transcript_variant_X1_mRNA	-1	-1	4e-09	-2.28e-18	3.45e-74		-0.0486	0.141	-6.78e-06	-1.15e-07	-2.94e-11
XM_005301072	hypoxanthine_phosphoribosyltransferase_1_(HPRT1)_mRNA	-0.882	-1.16e-08	-1.07e-07	-7.99e-17	-1.03e-06		-5.89e-06	0.639	-4e-07	-0.0384	-9.25e-13
XM_005301758	DEAD_(Asp-Glu-Ala-Asp)_box_helicase_3_X-linked_(DDX3X)_transcript_variant_X1_mRNA	-1	1.45167e-31	1.83768e-20	-1.19917e-17	0.615583		1.20139e-196	-0.184067	0.277496	9.39176e-37	-0.0240987
XM_005281598	YTH_domain_containing_2_(YTHDC2)_mRNA	-3.03e-07	0.932	0.976	-1.59e-16	-4.82e-05		0.0304	0.956	-4.6e-08	0.000885	-0.000386
XM_005282144	protein_kinase_AMP-activated_alpha_1_catalytic_subunit_(PRKAA1)_transcript_variant_X1_mRNA	-0.355	-0.00393	0.889	-2.09e-27	-3.22e-06		1.66e-08	-0.209	-0.585	0.000935	-0.000651
XM_005287774	leucine_rich_repeat_containing_2_(LRRC2)_transcript_variant_X1_mRNA	0.0548	-0.101	0.0222	-1.48e-11	2.62e-06		0.406	0.74	1	0.345	6.66e-27
XM_005288171	acyl-CoA_thioesterase_12_(ACOT12)_transcript_variant_X1_mRNA	-0.0496	-0.0128	-0.000854	-5.67e-15	0.684		-1	-0.795	0.0169	-0.0206	-4.01e-10
XM_005294744	leucine_rich_repeat_containing_19_(LRRC19)_mRNA	-0.502	-0.00168	7.9e-05	-1.02e-81	6.51e-19		-0.0816	-0.395	0.543	-0.107	0.45
XM_005281500	pyruvate_dehydrogenase_kinase_isozyme_3_(PDK3)_mRNA	-0.842	-1	0.00527	-1.62e-11	1		-1	-1	5.78e-08	1.07e-05	0.835
XM_005281512	ribosomal_protein_S6_kinase_90kDa_polypeptide_3_(RPS6KA3)_transcript_variant_X1_mRNA	-4.98e-08	0.107	0.19	-2.29e-20	-5.91e-05		2.93e-34	-0.596	-0.926	6.59e-15	0.13
XM_005291821	nuclear_transport_factor_2-like_export_factor_2_(NXT2)_mRNA	1.64e-06	0.933	3.94e-05	-1.63e-11	0.00274		0.00841	0.135	0.353	-0.687	0.251
XM_005294656	dynein_light_chain_Tctex-type_3_(DYNLT3)_transcript_variant_X1_mRNA	4e-05	-2.68e-06	0.638	-5.71e-33	0.0246		0.443	0.267	-5.42e-07	-0.527	-0.000654
XM_005298945	zinc_finger_and_BTB_domain_containing_33_(ZBTB33)_transcript_variant_X1_mRNA	0.433	1	0.391	-6.85e-12	-4.05e-09		0.0488	-0.000375	6.41e-12	0.00384	-0.0829
XM_005301758	DEAD_(Asp-Glu-Ala-Asp)_box_helicase_3_X-linked_(DDX3X)_transcript_variant_X1_mRNA	-1	1.45e-31	1.84e-20	-1.2e-17	0.616		1.2e-196	-0.184	0.277	9.39e-37	-0.0241
XM_005303795	peptidylglycine_alpha-amidating_monooxygenase_(PAM)_transcript_variant_X1_mRNA	1	0.507	0.283	-0.0131	-7.1e-12		1.42e-39	-1.55e-11	-1.9e-77	-1.46e-126	0.685
XM_005288605	sperm_antigen_with_calponin_homology_and_coiled-coil_domains_1-like_(SPECC1L)_mRNA	-1.2e-06	0.000186	2.45e-19	-6.56e-06	-2.01e-13		0.0544	-3.53e-16	-1.4e-49	-2.59e-34	5.75e-52
XM_005296783	regulatory_factor_X_3_(influences_HLA_class_II_expression)_(RFX3)_mRNA	-0.0927	1	0.000325	-4.36e-06	-5.62e-11		0.00412	-1.27e-20	-1.08e-65	-0.000771	-2.03e-13
XM_005282209	growth_hormone_receptor_(GHR)_mRNA	-1	-0.761	0.0045	-0.396	-4.07e-13		7.86e-11	-5.16e-05	-8.04e-18	-2.32e-31	1.13e-12
XM_005282152	RPTOR_independent_companion_of_MTOR_complex_2_(RICTOR)_mRNA	-5.44e-06	-1	3.87e-07	-4.33e-10	-1.03e-11		0.959	-0.313	-9.8e-16	-0.093	-2.23e-05
XM_005315627	nuclear_receptor_subfamily_0_group_B_member_1_(NR0B1)_mRNA	0.683	0.603	0.00875	-0.00527	-4.14e-12		0.0201	-0.419	-1.2e-24	-0.000243	-2.24e-05
XM_005281509	aristaless_related_homeobox_(ARX)_mRNA	0.146	0.729	-0.377	-0.000511	-6.46e-30		-0.454	0.224	-1	-2.2e-104	-2.19e-61
Chrysemys_picta_Dmrt1	Dmrt1	1	1	-1	-0.00152	-3.87e-24		-0.643	0.677	-1	-4.43e-104	5.93e-65
XM_005295173	nuclear_factor_I/B_(NFIB)_transcript_variant_X1_mRNA	0.126	-0.343	4.97e-29	-0.734	-8.33e-27		0.248	-0.0224	0.00637	-2.8e-73	1.45e-34
XM_005283283	retinitis_pigmentosa_2_(X-linked_recessive)_(RP2)_mRNA	0.115004	-1	0.0758763	-1.78026e-10	-5.6273e-14		-0.000184175	-0.609157	-0.000113795	-0.00149087	-0.588494
XM_005296764	SWI/SNF_related_matrix_associated_actin_dependent_regulator_of_chromatin_subfamily_a_member_2_(SMARCA2)_transcript_variant_X1_mRNA	-0.972	1.49e-06	1.74e-16	-0.00909	-8.13e-24		3.8e-39	1.45e-23	3.26e-35	0.142	-0.00359
XM_005296883	lipase_endothelial_(LIPG)_mRNA	0.0657	-1	0.623	-0.0207	-3.57e-47		1	-0.724	-0.092	0.297	-7.15e-05
XM_005303060	solute_carrier_family_12_(sodium/potassium/chloride_transporter)_member_2_(SLC12A2)_transcript_variant_X1_mRNA	-0.113	0.992	6.23e-05	-6.01e-05	-1.48e-13		-1	-0.0294	-0.987	0.308	-1.46e-05
XM_005309190	DDB1_and_CUL4_associated_factor_10_(DCAF10)_mRNA	-8.81e-05	-0.368	-1.58e-05	-2.62e-05	-3.83e-11		0.232	-1.85e-06	-0.0594	0.59	-0.88
XM_005279514	zinc_finger_CCCH-type_containing_12B_(ZC3H12B)_transcript_variant_X1_mRNA	1	-0.36	0.261	-0.000408	-9.12e-11		-0.386	-0.00572	-2.17e-06	-0.923	-0.00235
XM_005279527	androgen_receptor_(AR)_mRNA	1	0.919	0.00813	-0.000141	-1.58e-11		-0.728	0.136	0.322	-0.493	-1
XM_005283283	retinitis_pigmentosa_2_(X-linked_recessive)_(RP2)_mRNA	0.115	-1	0.0759	-1.78e-10	-5.63e-14		-0.000184	-0.609	-0.000114	-0.00149	-0.588
XM_005289996	MID1_interacting_protein_1_(MID1IP1)_mRNA	-1	1	-0.266	0.00198	-1.21e-16		-0.247	0.539	-0.0218	0.0152	0.00218
XM_005301076	muscleblind-like_splicing_regulator_3_(MBNL3)_transcript_variant_X1_mRNA	-0.0366	1	5.85e-05	-0.0696	-9.12e-11		0.000745	-0.028	-0.734	2.37e-08	1.21e-08
XM_005304293	fructose-16-bisphosphatase_1_(FBP1)_transcript_variant_X1_mRNA	-0.0328	-6.98e-08	-1.02e-06	8.8e-08	1.33e-58		-5.27e-19	-0.252	-4.49e-133	-2.1e-197	-2.06e-32
XM_005309270	clathrin_light_chain_A_(CLTA)_transcript_variant_X1_mRNA	6.93e-27	-0.00744	-1.07e-07	4.84e-14	1e-16		-7.19e-40	-0.532	-3.74e-128	-1.04e-06	-2.26e-28
XM_005279940	CCAAT/enhancer_binding_protein_(C/EBP)_delta_(CEBPD)_mRNA	0.0472	1.61e-07	-1	1.71e-27	1.4e-13		-8.77e-15	2.68e-10	-2.17e-162	0.00684	0.00214
XM_005304303	growth_arrest-specific_1_(GAS1)_mRNA	0.575	-0.12	-1.26e-08	7.89e-06	-0.00065		-2.49e-19	0.335	7.66e-11	-4.58e-87	-9.86e-36
XM_005282219	NADH_dehydrogenase_(ubiquinone)_Fe-S_protein_4_18kDa_(NADH-coenzyme_Q_reductase)_(NDUFS4)_partial_mRNA	0.00227	-6.56e-05	-7.38e-06	-0.573	0.221		-2.21e-17	7.31e-08	1.41e-08	0.263	0.736
XM_005283475	inhibitor_of_kappa_light_polypeptide_gene_enhancer_in_B-cells_kinase_complex-associated_protein_(IKBKAP)_transcript_variant_X1_mRNA	-0.466	0.000837	-1	0.771	1		-3.88e-26	-0.00138	1.2e-05	1.88e-28	-0.925
XM_005288162	transmembrane_protein_167A_(TMEM167A)_mRNA	1.05e-22	-0.39	1.56e-07	0.0418	0.000321		-2.36e-26	3.8e-06	0.23	0.729	-0.615
XM_005294789	guanine_nucleotide_binding_protein_(G_protein)_gamma_10_(GNG10)_mRNA	2.97e-18	-0.279	9.89e-08	-0.0984	1.18e-07		-3.02e-11	-1	-6.5e-05	-7.93e-05	0.877
XM_005280131	glucose-6-phosphate_dehydrogenase_(G6PD)_mRNA	-0.756	-0.939	-1.13e-06	0.0508	0.647		-3.94e-14	3.92e-13	7.38e-11	0.001	0.000136
XM_005281285	interleukin-1_receptor-associated_kinase_1_(IRAK1)_mRNA	-0.174	-0.219	-1.6e-07	0.0088	-0.892		-8.35e-11	0.0946	-0.953	0.143	0.0712
XM_005285663	galactosidase_alpha_(GLA)_transcript_variant_X1_mRNA	-1	-1	0.742	0.122	0.0788		-1.83e-15	1.77e-05	0.00105	2.78e-05	5.01e-06
XM_005301330	dyskeratosis_congenita_1_dyskerin_(DKC1)_transcript_variant_X1_mRNA	6.31e-05	0.765	-0.266	3.89e-09	0.000393		-2.04e-11	-0.106	0.00357	1.32e-08	0.746
XM_005300138	adaptor-related_protein_complex_3_sigma_1_subunit_(AP3S1)_transcript_variant_X1_mRNA	1.12e-05	-0.135	-0.00102	-0.0016	-0.234		-0.983	-6.37e-15	-2.73e-28	-4.71e-40	-1.02e-52
XM_005301059	membrane_magnesium_transporter_1_(MMGT1)_mRNA	0.00966	-1.26e-05	-0.115	-4.36e-05	-0.262		4.51e-05	-3.04e-12	-6.58e-18	-4.37e-11	-4.22e-11
XM_005301765	calcium/calmodulin-dependent_serine_protein_kinase_(MAGUK_family)_(CASK)_transcript_variant_X1_mRNA	-0.467	-0.983	0.175	-0.386	0.8		0.000312	-1.44e-23	-2.09e-197	-2.1e-197	-2.39e-167
XM_005296911	frataxin_(FXN)_mRNA	5.72e-05	-4.34e-06	-0.000424	-2.82e-06	-0.00512		1.1e-05	-2.92e-11	-6.3e-29	-1.21e-29	-6.63e-05
XM_005299008	fragile_X_mental_retardation_1_(FMR1)_transcript_variant_X1_mRNA	1	0.503	-1	-0.00186	-0.227		1.66e-22	-3.39e-11	-2.4e-20	-1.98e-05	-8.6e-38
XM_005307434	THO_complex_2_(THOC2)_mRNA	-0.113	-0.995	8.71e-07	-6.06e-07	-0.122		2.1e-12	-1e-19	-3.52e-18	-0.611	-4.02e-24
XM_005296752	COBW_domain_containing_1_(CBWD1)_transcript_variant_X1_mRNA	0.0664	-0.0708	-0.158	-0.176	0.0884		-0.357	-7.98e-18	-1.35e-12	-1.54e-08	-5.73e-10
XM_005304278	hyaluronan_binding_protein_4_(HABP4)_transcript_variant_X1_mRNA	0.0099	-0.511	-5.01e-07	0.347	-0.399		-0.0126	-6.18e-11	-1.4e-05	-5.99e-12	-7.12e-30
XM_005287846	taxilin_gamma_(TXLNG)_transcript_variant_X1_mRNA	-0.24	-1	-1	-2.95e-05	-0.122		0.131	-1.89e-13	-0.000955	-0.000472	-8.88e-16
XM_005291852	SWI/SNF_related_matrix_associated_actin_dependent_regulator_of_chromatin_subfamily_a_member_1_(SMARCA1)_mRNA	-1	-0.0439	-0.0182	-8.95e-07	-0.0384		3.12e-10	-1.88e-28	-0.00171	-0.0188	-3.43e-14
XM_005288287	coagulation_factor_II_(thrombin)_receptor_(F2R)_mRNA	0.734	-1	-0.461	-0.000288	0.0865		0.000359	-4.86e-14	-6.61e-08	-0.000208	0.553
XM_005296837	transcription_factor_4_(TCF4)_transcript_variant_X1_mRNA	-0.000525	-1	1.78e-19	-0.0227	-0.0102		0.0347	-2.97e-11	3.5e-48	-0.29	1.11e-98
XM_005283266	protein_phosphatase_2_regulatory_subunit_B''_beta_(PPP2R3B)_transcript_variant_X1_mRNA	1	-0.0961	-0.919	-0.204	0.129		-0.00728	-2.54e-12	-5.22e-06	-8.79e-10	2.1e-27
XM_005298572	squamous_cell_carcinoma_antigen_recognized_by_T_cells_3_(SART3)_mRNA	-0.259	0.0477	-0.851	-0.953	-0.0783		4.04e-06	-3.81e-14	0.392	-2.15e-06	9.41e-20
XM_005294748	TEK_tyrosine_kinase_endothelial_(TEK)_transcript_variant_X1_mRNA	-0.716	-1	0.425	-0.158	0.016		0.00298	-3.72e-05	-2.2e-44	-3.23e-39	-5.09e-17
XM_005296820	G_kinase_anchoring_protein_1_(GKAP1)_transcript_variant_X1_mRNA	0.189	-0.939	0.848	-0.0312	0.276		1	-0.158	-9.37e-131	-3.52e-36	-2.75e-27
XM_005296835	thioredoxin-like_1_(TXNL1)_transcript_variant_X1_mRNA	0.000173	-0.0689	-0.132	-0.508	0.0156		8.58e-18	-1.69e-05	-5.85e-20	-2.49e-13	-9.57e-13
XM_005303853	SEC11_homolog_C_(S._cerevisiae)_(SEC11C)_transcript_variant_X1_mRNA	1.99e-23	-3.14e-09	-0.00144	0.162	6.88e-16		0.0019	-4.04e-05	-8.08e-71	-3.42e-60	-5.71e-119
XM_005305149	sorting_nexin_2_(SNX2)_transcript_variant_X1_mRNA	6.64e-27	0.647	8.65e-08	-0.172	2.17e-82		0.00188	-2.25e-06	-1.96e-13	-1.01e-27	-3.62e-142
XM_005291823	collagen_type_IV_alpha_5_(COL4A5)_transcript_variant_X1_mRNA	-0.306	8.05e-10	0.0446	5.46e-21	-0.514		0.0328	-1.96e-09	-5.12e-193	-2.1e-197	-2.8e-197
XM_005282212	complement_component_6_(C6)_mRNA	-0.00933	0.966	-0.842	-0.657	0.048		-0.679	0.234	-3.63e-20	-8.5e-57	-0.000686
XM_005283480	Kruppel-like_factor_4_(gut)_(KLF4)_mRNA	0.263	0.215	0.695	0.000245	1.36e-06		0.412	-0.21	-1.72e-15	-1.56e-17	-1.08e-09
XM_005288131	arrestin_domain_containing_3_(ARRDC3)_mRNA	0.378	0.188	6.64e-10	0.479	0.0256		0.000655	-2.18e-05	-2.64e-30	-8.89e-23	-0.0373
XM_005296745	phosphatidylinositol-4-phosphate_5-kinase_type_I_beta_(PIP5K1B)_transcript_variant_X1_mRNA	0.563	-0.137	-0.802	-0.00379	-0.0306		-0.719	-0.204	-4.16e-43	-3.28e-39	-5.23e-05
XM_005305164	zinc_finger_protein_608_(ZNF608)_transcript_variant_X1_mRNA	-7.39e-08	0.985	0.22	-0.266	-0.00272		2.09e-07	-0.000262	-5.93e-11	-1.61e-12	-1.2e-06
XM_005306606	GC-rich_promoter_binding_protein_1_(GPBP1)_transcript_variant_X1_mRNA	0.24	0.43	-0.203	-0.371	0.481		2.86e-07	-3.27e-07	-1.6e-13	-3.54e-11	-1.79e-08
XM_005282359	6-phosphofructo-2-kinase/fructose-26-biphosphatase_1_(PFKFB1)_transcript_variant_X1_mRNA	0.296	0.728	-0.465	5.82e-07	2.77e-07		-0.643	-0.842	-7.39e-20	-3.84e-17	-1
XM_005283261	acetylserotonin_O-methyltransferase-like_(ASMTL)_mRNA	-0.779	-0.313	-0.0737	-0.00015	-0.342		1.02e-11	0.0502	-7.69e-25	-6.93e-24	0.623
XM_005287848	synapse_associated_protein_1_(SYAP1)_mRNA	0.0035	-1.58e-06	-0.0237	-9.85e-08	-0.252		-0.406	-8.88e-08	-2.07e-33	-9.46e-15	-0.00173
XM_005298977	ring_finger_protein_128_E3_ubiquitin_protein_ligase_(RNF128)_mRNA	0.278	-0.466	-0.735	-0.00108	1		0.991	-0.503	-6.51e-45	-9.86e-14	-0.000478
XM_005298570	transmembrane_protein_119_(TMEM119)_mRNA	1.08e-06	-0.248	0.695	0.276	-0.0174		-0.157	-2.14e-05	-3.5e-18	-2.45e-38	0.209
XM_005281017	ELOVL_fatty_acid_elongase_7_(ELOVL7)_transcript_variant_X1_mRNA	0.528	-0.291	-0.21	-5.19e-06	0.295		0.000831	0.0086	-9.99e-26	0.809	-1.75e-31
XM_005288252	ankyrin_repeat_family_A_(RFXANK-like)_2_(ANKRA2)_transcript_variant_X1_mRNA	6.71e-10	-8.44e-06	-0.0349	-0.0181	0.179		-0.019	1	-2.54e-22	-3.2e-08	-2.78e-11
XM_005297732	glucosaminyl_(N-acetyl)_transferase_1_core_2_(GCNT1)_mRNA	0.00736	-1	0.0142	-0.843	-0.454		0.113	-1	-8.49e-24	-0.912	-9.7e-36
XM_005297751	zinc_finger_AN1-type_domain_5_(ZFAND5)_transcript_variant_X1_mRNA	0.931	-0.936	-0.0284	-0.000152	-0.000479		0.684	-9.58e-05	-1.26e-30	-5.62e-07	-8.17e-50
XM_005281547	kelch-like_family_member_15_(KLHL15)_transcript_variant_X1_mRNA	-0.0615	-0.726	0.00667	-1.09e-09	-0.000157		-0.174	-8.85e-05	-1.45e-13	-0.359	-2.75e-17
XM_005301778	EF-hand_domain_(C-terminal)_containing_2_(EFHC2)_mRNA	0.0322	-0.184	-0.179	-0.00826	0.671		0.0347	-0.454	-6.29e-44	0.000485	-9.33e-90
XM_005281551	zinc_finger_protein_X-linked_(ZFX)_transcript_variant_X1_mRNA	0.850426	-1	0.053199	-3.6546e-05	-0.768368		0.030621	-0.000123189	-2.1301e-17	0.764103	-0.191232
XM_005301782	ubiquitously_transcribed_tetratricopeptide_repeat_containing_Y-linked_(UTY)_transcript_variant_X1_mRNA	-0.0359687	0.0334972	1.03195e-05	-0.0219912	-0.0016759		0.56509	-0.686011	-5.70443e-31	-0.0248533	-0.968488
XM_005278877	farnesyltransferase_CAAX_box_alpha_(FNTA)_mRNA	2.31e-11	-1	-0.0163	-0.0284	3.18e-23		1.03e-05	-0.0796	-1.42e-14	0.945	-2.49e-07
XM_005281621	erythrocyte_membrane_protein_band_4.1_like_4A_(EPB41L4A)_transcript_variant_X1_mRNA	-0.812	0.693	0.843	-0.482	-0.315		0.834	-0.255	-4.22e-28	-2e-08	-4.72e-06
XM_005282142	complement_component_7_(C7)_mRNA	1	0.832	0.0266	0.767	4.01e-06		-0.406	0.507	-1.74e-39	1.26e-14	6.15e-23
XM_005284036	calpastatin_(CAST)_transcript_variant_X1_mRNA	-0.00402	0.478	0.398	-0.0153	-0.373		0.693	0.562	-4.02e-15	-0.000347	3.57e-06
XM_005288182	Ras_protein-specific_guanine_nucleotide-releasing_factor_2_(RASGRF2)_transcript_variant_X1_mRNA	-0.987	-0.875	0.966	-0.0162	0.127		-0.0349	-0.072	-7.54e-12	-0.3	0.0095
XM_005295151	coiled-coil_domain_containing_171_(CCDC171)_mRNA	-0.16	0.551	0.184	-0.581	-0.242		0.236	-0.00117	-3.02e-15	0.112	-1.24e-05
XM_005295201	protein_tyrosine_phosphatase_receptor_type_D_(PTPRD)_transcript_variant_X1_mRNA	-0.0135	-0.102	3.05e-08	-0.000345	-7.79e-08		0.406	-2.5e-10	-1.71e-27	5.89e-07	5.58e-06
XM_005297772	Kruppel-like_factor_9_(KLF9)_transcript_variant_X1_mRNA	0.952	-1	0.399	-0.248	-0.157		1	-0.182	-1.61e-23	-0.257	-0.162
XM_005300989	erbb2_interacting_protein_(ERBB2IP)_transcript_variant_X1_mRNA	-0.117	1	1.98e-20	-7.03e-10	-0.000641		5.15e-19	-1.5e-07	-4.43e-11	0.00354	0.825
XM_005303071	CDC42_small_effector_2_(CDC42SE2)_transcript_variant_X1_mRNA	0.155	-1	-0.113	-0.00994	-0.0682		0.871	-0.0152	-2.89e-13	-0.000971	-3.49e-09
XM_005303084	AU_RNA_binding_protein/enoyl-CoA_hydratase_(AUH)_mRNA	1.2e-07	0.226	6.94e-07	0.00603	5.88e-09		1	0.00467	-1.67e-12	-0.0157	-2.28e-06
XM_005306593	phosphodiesterase_4D_cAMP-specific_(PDE4D)_transcript_variant_X1_mRNA	1	-1	0.00211	-0.0551	1		8.35e-08	1	-8.63e-18	-5.63e-05	0.25
XM_005306890	Rieske_(Fe-S)_domain_containing_(RFESD)_transcript_variant_X1_mRNA	0.746	-0.0461	-0.148	-0.000341	-2.63e-07		-0.109	-0.242	-6.76e-20	-0.212	-0.00102
XM_005306900	arylsulfatase_family_member_K_(ARSK)_mRNA	1	-0.714	0.455	-0.00244	-0.117		0.422	0.00116	-9.33e-26	-6.56e-05	-0.567
XM_005306917	calcyphosine-like_(CAPSL)_transcript_variant_X1_mRNA	-0.756	-1	0.515	-0.105	0.756		0.4	0.77	-2.64e-32	-0.00674	-0.081
XM_005309279	tripartite_motif_containing_14_(TRIM14)_mRNA	-1	-1	-0.627	-0.51	0.802		-1	0.905	-9.67e-15	-9.44e-09	-0.0531
XM_005281549	eukaryotic_translation_initiation_factor_2_subunit_3_gamma_52kDa_(EIF2S3)_transcript_variant_X1_mRNA	1.08e-18	-0.00913	-0.767	2.07e-08	1.84e-40		0.977	0.693	-9.16e-11	-0.00302	0.0172
XM_005281551	zinc_finger_protein_X-linked_(ZFX)_transcript_variant_X1_mRNA	0.85	-1	0.0532	-3.65e-05	-0.768		0.0306	-0.000123	-2.13e-17	0.764	-0.191
XM_005281571	mitogen-activated_protein_kinase_kinase_kinase_15_(MAP3K15)_mRNA	1	0.987	0.725	-0.943	0.5		0.726	0.0276	-2.97e-12	5.61e-16	-5.44e-05
XM_005283327	patatin-like_phospholipase_domain_containing_4_(PNPLA4)_transcript_variant_X1_mRNA	0.181	-0.287	0.0996	-0.426	0.518		0.133	-0.0048	-8.99e-11	-4.15e-05	-2.78e-07
XM_005284514	immunoglobulin_(CD79A)_binding_protein_1_(IGBP1)_transcript_variant_X1_mRNA	0.508	-0.000111	-2.2e-07	-1	-0.223		0.822	-1.22e-06	-6.85e-15	-0.00156	-2.58e-07
XM_005286042	gap_junction_protein_beta_1_32kDa_(GJB1)_transcript_variant_X1_mRNA	-0.637	-0.989	-0.0534	-0.768	0.0464		-0.0188	0.526	-2.51e-36	-0.00947	0.0648
XM_005286062	O-linked_N-acetylglucosamine_(GlcNAc)_transferase_(OGT)_transcript_variant_X1_mRNA	-0.425	-2.34e-10	0.0179	-0.0271	1.4e-13		-0.94	-0.217	-3.43e-12	-9.8e-06	3.34e-07
XM_005289916	CCAAT/enhancer_binding_protein_(C/EBP)_gamma_(CEBPG)_transcript_variant_X1_mRNA	0.000234	-1	0.367	-0.226	0.0318		-0.00194	-0.399	-4.51e-11	-0.0667	-0.0262
XM_005291787	ATP-binding_cassette_sub-family_B_(MDR/TAP)_member_7_(ABCB7)_transcript_variant_X1_mRNA	0.361	1	-0.0418	-0.0465	-1		0.811	-0.94	-2.73e-11	-0.248	-0.0037
XM_005294652	synaptotagmin-like_5_(SYTL5)_transcript_variant_X1_mRNA	-0.002	0.844	0.0479	-0.212	0.00816		0.00169	-0.0941	-8.32e-14	0.138	-6.93e-07
XM_005301782	ubiquitously_transcribed_tetratricopeptide_repeat_containing_Y-linked_(UTY)_transcript_variant_X1_mRNA	-0.036	0.0335	1.03e-05	-0.022	-0.00168		0.565	-0.686	-5.7e-31	-0.0249	-0.968
XM_005281094	stromal_cell-derived_factor_2-like_1_(SDF2L1)_mRNA	1.64e-07	-0.00296	-0.0142	-0.0455	-0.00918		0.000833	-0.000351	-6.96e-17	-1.24e-06	5.45e-26
XM_005298627	WD_repeat_domain_66_(WDR66)_transcript_variant_X1_mRNA	0.804	0.834	-0.336	0.134	0.973		0.0078	1	-9.32e-14	-0.452	-0.0276
XM_005299000	heat_shock_transcription_factor_Y-linked-like_(LOC101933341)_mRNA	0.314895	-0.214807	-0.0845985	-0.000156203	-0.802873		0.532566	-0.211978	-4.36023e-05	-9.91616e-16	-9.16423e-14
XM_005286432	PAP_associated_domain_containing_4_(PAPD4)_transcript_variant_X1_mRNA	-1	-0.961	-1	-0.00311	-0.0867		-0.2	-0.252	-5.13e-09	-9.43e-13	-1.07e-25
XM_005288138	centrin_EF-hand_protein_3_(CETN3)_mRNA	2.54e-20	-0.181	-0.0126	-0.0118	-0.726		0.329	-2.31e-05	-9.69e-10	-1.44e-16	-1.43e-45
XM_005294738	ELAV_(embryonic_lethal_abnormal_vision_Drosophila)-like_2_(Hu_antigen_B)_(ELAVL2)_transcript_variant_X1_mRNA	0.0031	-0.61	0.00103	-0.132	0.425		0.0214	-0.000188	2.88e-12	-1.12e-23	-1.36e-103
XM_005296735	amyloid_beta_(A4)_precursor_protein-binding_family_A_member_1_(APBA1)_transcript_variant_X1_mRNA	-0.362	1	0.00176	-0.485	-0.0537		-0.514	-0.00129	-0.374	-2.78e-28	-8.9e-14
XM_005305151	sorting_nexin_24_(SNX24)_mRNA	0.238	0.98	0.198	-0.6	2.24e-05		0.0264	-0.793	-0.0367	-9.57e-15	-2.65e-18
XM_005310723	aldehyde_dehydrogenase_7_family_member_A1_(ALDH7A1)_mRNA	1.97e-05	0.876	1	-0.0017	5.16e-15		0.0709	2.67e-63	2.09e-197	-9.2e-81	-8.45e-80
XM_005281541	peroxiredoxin_4_(PRDX4)_transcript_variant_X1_mRNA	2.8e-34	-2.1e-05	-0.00103	8.97e-06	1.48e-23		-0.105	0.0141	-0.038	-2.44e-84	-2.28e-80
XM_005283363	GTP_binding_protein_6_(putative)_(GTPBP6)_mRNA	6.24e-06	-0.0399	-0.81	-0.011	0.0222		-1	-0.336	-1.18e-06	-6.11e-13	-1.09e-13
XM_005285690	MORC_family_CW-type_zinc_finger_4_(MORC4)_transcript_variant_X1_mRNA	-1	1	0.967	0.413	-0.18		0.0402	-0.00411	-3.3e-07	-5.52e-13	-4.96e-32
XM_005298950	UPF3_regulator_of_nonsense_transcripts_homolog_B_(yeast)_(UPF3B)_mRNA	0.615	-0.0397	-0.0874	-0.0138	-0.83		9.82e-11	-2.79e-09	-7.7e-07	-9.51e-38	-1.37e-47
XM_005307412	C1GALT1-specific_chaperone_1_(C1GALT1C1)_transcript_variant_X1_mRNA	0.306	-0.001	-0.328	-0.00302	0.639		-0.0589	-0.0491	-0.000192	-6.76e-14	-4.71e-16
XM_005294651	sushi-repeat_containing_protein_X-linked_(SRPX)_partial_mRNA	0.118339	1	0.00064905	1.58715e-07	1		0.548409	0.416899	-1.47823e-06	-3.63237e-17	-0.000102949
XM_005283502	xeroderma_pigmentosum_complementation_group_A_(XPA)_transcript_variant_X1_mRNA	0.00128	-2.13e-06	-0.000777	0.042	0.261		-0.0176	-0.157	-2.42e-10	-3.71e-22	-0.000218
XM_005288139	myocyte_enhancer_factor_2C_(MEF2C)_transcript_variant_X1_mRNA	-1	0.406	3.27e-09	-0.316	-0.0458		0.0279	-2.07e-07	1.63e-06	-9.76e-22	2.8e-197
XM_005288862	unc-13_homolog_B_(C._elegans)_(UNC13B)_transcript_variant_X1_mRNA	-0.00949	0.936	-0.52	-1	-9.03e-08		0.643	-0.0888	0.17	-1.3e-18	-3.61e-08
XM_005296830	one_cut_homeobox_2_(ONECUT2)_mRNA	-2.19e-07	0.973	0.103	-0.139	-0.45		1	1	-0.118	-1.59e-12	-1
XM_005297714	phosphoserine_aminotransferase_1_(PSAT1)_transcript_variant_X1_mRNA	-0.057	-0.00779	0.00137	-5.04e-08	1.03e-21		-0.524	0.113	3.04e-47	-9.33e-11	-0.0234
XM_005297778	MAM_domain_containing_2_(MAMDC2)_transcript_variant_X1_mRNA	0.03	1	4.41e-05	0.192	5.69e-07		0.16	0.00911	-0.118	-7.33e-48	-5.58e-08
XM_005299354	mitochondrial_ribosomal_protein_S36_(MRPS36)_transcript_variant_X1_mRNA	1.32e-05	-0.895	-0.00135	1	0.0108		-0.946	-0.87	-0.14	-8.7e-11	-2.66e-05
XM_005300125	tripartite_motif_containing_36_(TRIM36)_transcript_variant_X1_mRNA	1	-0.376	0.708	-1	-0.695		-0.000175	-0.45	0.885	-1.27e-12	5.13e-08
XM_005304332	iron-sulfur_cluster_assembly_1_(ISCA1)_mRNA	0.03	-0.0561	-0.794	-1.66e-06	0.411		7.86e-08	-3.05e-05	-0.000148	-9.16e-14	0.412
XM_005307633	nucleoredoxin-like_2_(NXNL2)_transcript_variant_X1_mRNA	0.353	-0.984	-0.308	-1	-0.00164		-3.76e-08	1	0.276	-2.78e-15	-0.357
XM_005310727	membrane-associated_ring_finger_(C3HC4)_3_E3_ubiquitin_protein_ligase_(MARCH3)_partial_mRNA	1	-0.601	-0.911	-0.818	0.27		-0.0203	-0.809	-9.96e-09	-4.01e-13	-0.000265
XM_005281575	SH3-domain_kinase_binding_protein_1_(SH3KBP1)_transcript_variant_X1_mRNA	-0.495	0.973	-0.477	-0.0797	-0.278		0.000145	-0.411	0.000132	-2.83e-21	0.0308
XM_005287826	glycoprotein_M6B_(GPM6B)_transcript_variant_X1_mRNA	1.07e-21	-1	7.27e-05	-0.119	6.41e-05		6.82e-07	3.91e-07	7.31e-48	-1.65e-132	2.8e-197
XM_005294651	sushi-repeat_containing_protein_X-linked_(SRPX)_partial_mRNA	0.118	1	0.000649	1.59e-07	1		0.548	0.417	-1.48e-06	-3.63e-17	-0.000103
XM_005299013	SLIT_and_NTRK-like_family_member_4_(SLITRK4)_transcript_variant_X1_mRNA	1	-0.758	2.04e-06	-0.376	0.26		0.0033	-0.000315	0.132	-4.33e-41	6.07e-05
XM_005308998	ornithine_carbamoyltransferase_(OTC)_mRNA	-2.43e-05	0.165	-2.38e-06	-4.13e-07	8.84e-09		-0.0777	0.000485	1.27e-48	-5.8e-138	-0.0903
XM_005295047	tRNA_methyltransferase_2_homolog_A_(S._cerevisiae)_(TRMT2A)_mRNA	0.482	-1	-0.805	-0.741	0.0546		-1	-0.297	-0.264	-1.95e-11	0.67
XM_005307362	F-box_and_WD_repeat_domain_containing_7_E3_ubiquitin_protein_ligase_(FBXW7)_transcript_variant_X1_mRNA	-0.937	-0.503	-0.553	-0.0794	0.231		5.68e-06	-0.00054	-0.0128	-1.87e-27	-0.0254
XM_005282168	follistatin_(FST)_transcript_variant_X1_mRNA	0.0346	-0.278	-0.394	-0.218	3.97e-16		-0.0243	-0.247	0.00384	-0.603	-3.85e-34
XM_005288154	EGF-like_repeats_and_discoidin_I-like_domains_3_(EDIL3)_mRNA	-0.973	0.165	0.165	-0.216	2.73e-08		0.862	-0.148	0.796	-5.23e-09	-1.88e-55
XM_005288221	mitochondrial_ribosomal_protein_S27_(MRPS27)_transcript_variant_X1_mRNA	1.19e-07	-0.973	-0.0258	0.0662	1.63e-10		0.00179	0.647	0.164	-0.000674	-5.12e-11
XM_005294745	intraflagellar_transport_74_homolog_(Chlamydomonas)_(IFT74)_transcript_variant_X1_mRNA	0.242	-0.101	-0.788	-0.0298	-0.0377		1.72e-05	-1.24e-06	-9.85e-07	-0.00014	-9.6e-25
XM_005294798	caspase_activity_and_apoptosis_inhibitor_1_(CAAP1)_partial_mRNA	0.208	-0.079	-0.0416	-5.21e-05	-0.019		0.327	-6.33e-09	-2.29e-05	0.298	-9.6e-21
XM_005296817	kinesin_family_member_27_(KIF27)_transcript_variant_X1_mRNA	-0.578	0.585	0.00969	1	-0.858		6.64e-09	0.989	-0.123	0.327	-2.16e-15
XM_005296882	acetyl-CoA_acyltransferase_2_(ACAA2)_mRNA	2e-11	1.26e-08	-0.0132	0.0216	3.01e-17		0.666	0.000375	1.83e-12	0.487	-1.52e-18
XM_005300162	hydroxysteroid_(17-beta)_dehydrogenase_4_(HSD17B4)_mRNA	0.623	-1	0.0213	-0.208	1.05e-78		0.0436	0.00293	1.17e-47	-0.0234	-3.11e-34
XM_005300845	DEAD_(Asp-Glu-Ala-Asp)_box_polypeptide_4_(DDX4)_mRNA	-0.136	1	-0.695	-0.5	-0.0106		0.37	-0.677	-1	-3.94e-10	-1.97e-34
XM_005303063	fibrillin_2_(FBN2)_mRNA	-7.38e-06	0.742	9.2e-06	0.0171	-0.158		0.445	0.0796	5.4e-47	2.1e-197	-8.61e-44
XM_005303812	diphosphoinositol_pentakisphosphate_kinase_2_(PPIP5K2)_transcript_variant_X1_mRNA	-0.66	0.113	0.00301	-4.19e-05	-0.695		0.0149	-0.493	0.621	-4.25e-05	-8.97e-25
XM_005303859	neural_precursor_cell_expressed_developmentally_down-regulated_4-like_E3_ubiquitin_protein_ligase_(NEDD4L)_transcript_variant_X1_mRNA	-0.303	-1	8.32e-12	-4.51e-06	0.0162		0.000332	3.16e-05	0.474	-0.0114	-1.65e-16
XM_005304307	golgi_membrane_protein_1_(GOLM1)_mRNA	-1	-0.875	0.241	-6.53e-08	-0.00035		-1	-0.00424	-0.254	-1.14e-07	-5.85e-16
XM_005305418	haloacid_dehalogenase-like_hydrolase_domain_containing_2_(HDHD2)_transcript_variant_X1_mRNA	3.51e-05	-1	0.807	-0.918	0.0355		0.32	0.418	-0.000339	1.08e-21	-1.22e-14
XM_005278664	SH3-domain_binding_protein_5_(BTK-associated)_(SH3BP5)_mRNA	0.321	-0.585	-0.617	0.97	1.56e-07		-0.00441	-0.161	2.14e-38	-0.000434	-4e-65
XM_005281581	Nance-Horan_syndrome_(congenital_cataracts_and_dental_anomalies)_(NHS)_transcript_variant_X1_mRNA	-0.00252	-0.166	0.00131	-0.0563	-0.253		0.512	-0.275	-0.259	-0.000104	-4.49e-22
XM_005281593	polymerase_(DNA_directed)_alpha_1_catalytic_subunit_(POLA1)_mRNA	-0.0065	0.26	0.735	-0.281	-0.0037		2.91e-16	-0.000218	2.77e-06	0.091	-3.6e-11
XM_005283370	shroom_family_member_2_(SHROOM2)_mRNA	-0.206	-0.96	0.00665	-0.368	-0.0901		0.421	-0.0153	-0.000173	0.000131	-3.47e-11
XM_005284568	premature_ovarian_failure_1B_(POF1B)_mRNA	-0.15	-0.548	-1	-0.0175	0.862		-1	-0.000353	-0.0693	-4.43e-05	-4.15e-21
XM_005285686	PIH1_domain_containing_3_(PIH1D3)_transcript_variant_X1_mRNA	0.121	1	-0.126	0.604	0.433		-0.000104	0.0277	-4.51e-06	0.692	-2.42e-26
XM_005287779	zinc_finger_(CCCH_type)_RNA-binding_motif_and_serine/arginine_rich_2_(ZRSR2)_mRNA	0.255	0.826	-0.27	-0.00126	-0.0666		-0.938	-1.89e-08	-3.69e-10	-1.12e-05	-1.9e-16
XM_005287849	CTP_synthase_2_(CTPS2)_transcript_variant_X1_mRNA	0.137	0.89	0.119	0.772	0.365		0.0157	-0.863	-2.12e-10	-3.38e-05	-1.94e-33
XM_005289998	BCL6_corepressor_(BCOR)_mRNA	-0.256	1	0.732	-1	1		0.000323	-0.00219	-1.37e-05	-0.923	-3.02e-23
XM_005298964	progesterone_receptor_membrane_component_1_(PGRMC1)_mRNA	-0.441	-1	-0.2	-0.000471	0.00287		-0.0759	-1.81e-05	0.00181	-0.011	-2.48e-15
XM_005301117	WD_repeat_domain_44_(WDR44)_mRNA	-1	-0.0129	0.188	-6.12e-05	1		0.0425	-4.18e-09	-1.35e-09	-3.03e-05	-5.47e-11
XM_005281525	small_muscle_protein_X-linked_(SMPX)_transcript_variant_X1_mRNA	0.271675	-1	-0.738558	0.586715	0.15123		0.371044	-1	0.00467536	-0.0311658	5.10255e-37
XM_005283340	neuroligin_4_X-linked_(NLGN4X)_transcript_variant_X1_mRNA	-1	0.972585	1.34834e-05	-0.00115957	-1.57571e-05		0.000471264	-0.054203	6.11764e-05	0.00252114	5.88307e-09
XM_005283346	transducin_(beta)-like_1X-linked_(TBL1X)_mRNA	-0.0889815	0.0796939	0.0866712	0.488766	0.415451		2.67925e-08	3.08786e-06	1.06056e-05	5.08638e-08	5.2714e-13
XM_005283357	dehydrogenase/reductase_(SDR_family)_X-linked_(DHRSX)_mRNA	0.0299954	-0.353047	-0.00183604	0.766711	0.000742651		-0.410047	-0.421199	-1.4824e-07	-0.455789	-0.0153523
XM_005288308	protocadherin-11_X-linked-like_(LOC101941082)_transcript_variant_X1_mRNA	-0.656879	-1	0.056142	0.525569	0.0443867		0.000167434	-0.725947	-1	-0.190956	-9.53273e-06
XM_005288331	sushi-repeat_containing_protein_X-linked_2_(SRPX2)_mRNA	1	0.81567	7.5803e-06	0.00227231	-4.28824e-05		0.247496	1.13484e-08	0.124305	0.0311658	0.408538
XM_005294660	X-linked_Kx_blood_group_(McLeod_syndrome)_(XK)_mRNA	-0.166526	0.965534	0.28367	0.101914	0.523999		0.613772	-0.161747	-0.00467536	-0.732497	0.913291
XM_005298971	family_with_sequence_similarity_199_X-linked_(FAM199X)_mRNA	0.865815	-0.880983	0.115969	-1.1229e-08	-1		0.45519	-3.38737e-07	-0.00474881	0.00365527	-0.000170247
XM_005301039	RNA_binding_motif_protein_X-linked_(RBMX)_transcript_variant_X1_mRNA	1.11659e-25	0.00223542	-0.00532315	3.09042e-06	1.93395e-18		-0.000466974	2.28611e-35	1.13374e-165	2.10244e-197	2.32445e-15
XM_005307419	X-linked_inhibitor_of_apoptosis_(XIAP)_transcript_variant_X1_mRNA	0.413389	-1	0.0205611	-6.71574e-05	-0.000818206		0.316296	-0.626729	-0.000505256	0.33247	-0.104916
XM_005310933	RNA-binding_motif_protein_X-linked_2-like_(LOC101944431)_mRNA	1	-1	-0.265807	1	-0.120921		-0.0066065	0.188014	1	-0.21868	-0.763379
Chrysemys_picta_Dmrt3	Dmrt3	-0.688	-0.862	-0.904	-0.223	-0.299		0.247	0.395	-1	-0.0505	-1
XM_005278879	hook_homolog_3_(Drosophila)_(HOOK3)_transcript_variant_X1_mRNA	-0.093	0.346	0.00838	-0.788	-0.172		0.000513	0.761	0.0353	-0.604	0.145
XM_005278887	cholinergic_receptor_nicotinic_beta_3_(neuronal)_(CHRNB3)_transcript_variant_X1_mRNA	1	0.939	0.000631	0.967	0.00582		1	-0.025	1	1	1
XM_005278894	cholinergic_receptor_nicotinic_alpha_6_(neuronal)_(CHRNA6)_mRNA	1	1	0.848	1	0.735		-1	1	-0.188	-0.887	0.191
XM_005281015	DEP_domain_containing_1B_(DEPDC1B)_transcript_variant_X1_mRNA	1	-1	-2.24e-05	-0.00131	-0.223		0.00279	-0.681	-0.00041	0.00224	-0.143
XM_005281021	excision_repair_cross-complementing_rodent_repair_deficiency_complementation_group_8_(ERCC8)_transcript_variant_X1_mRNA	0.00954	-1	0.579	-1	0.118		0.7	-0.351	-0.726	0.479	-0.105
XM_005281041	NADH_dehydrogenase_(ubiquinone)_complex_I_assembly_factor_2_(NDUFAF2)_mRNA	0.101	-0.114	-0.104	0.0726	0.756		1.72e-05	0.513	-3.04e-10	-0.363	-9.37e-09
XM_005281605	decapping_mRNA_2_(DCP2)_transcript_variant_X1_mRNA	0.314	0.238	0.581	-0.000628	-0.000947		6.91e-12	0.00764	0.011	7.27e-36	8.93e-14
XM_005281610	receptor_accessory_protein_5_(REEP5)_transcript_variant_X1_mRNA	0.00146	-0.00103	-0.707	-0.566	0.00238		-0.0136	2.77e-16	5.07e-10	0.0736	0.00225
XM_005281632	calcium/calmodulin-dependent_protein_kinase_IV_(CAMK4)_transcript_variant_X1_mRNA	-0.042	0.499	0.0659	1	-0.0155		0.645	-0.922	0.000272	-1	-0.198
XM_005281634	WD_repeat_domain_36_(WDR36)_mRNA	0.849	-0.815	-0.988	-4.94e-09	-1		8.36e-23	-0.0194	-0.51	0.713	-8.2e-09
XM_005281640	fer_(fps/fes_related)_tyrosine_kinase_(FER)_transcript_variant_X1_mRNA	-0.132	0.00149	0.000666	-0.0004	-0.812		2.04e-06	-0.825	-0.207	0.197	0.306
XM_005282123	WD_repeat_domain_70_(WDR70)_transcript_variant_X1_mRNA	-0.487	1	1	-0.96	-0.57		2.88e-07	0.00236	0.0155	-0.65	0.0794
XM_005282146	tetratricopeptide_repeat_domain_33_(TTC33)_mRNA	1	-0.26	0.839	-1.28e-07	-0.0365		-0.125	-0.04	-0.593	-1	-0.159
XM_005282148	Dab_mitogen-responsive_phosphoprotein_homolog_2_(Drosophila)_(DAB2)_transcript_variant_X1_mRNA	0.965	0.132	2.11e-07	-0.191	1.82e-52		5.43e-19	6.99e-24	3.37e-124	0.00561	-0.000106
XM_005282151	FYN_binding_protein_(FYB)_mRNA	-1	-0.392	-0.422	-0.835	0.928		-0.0258	0.576	-0.00247	0.147	2.94e-05
XM_005282161	EGF-like_fibronectin_type_III_and_laminin_G_domains_(EGFLAM)_mRNA	-0.217	-0.949	-0.0216	-0.0519	0.0016		-0.00809	0.00011	-0.0904	0.0103	0.609
XM_005282162	3-oxoacid_CoA_transferase_1_(OXCT1)_transcript_variant_X1_mRNA	0.848	0.0954	0.000371	-6.48e-08	-8.07e-09		8.38e-15	8.87e-12	7.99e-16	1.58e-62	8.48e-09
XM_005282165	heat_shock_27kDa_protein_3_(HSPB3)_mRNA	0.886	0.771	0.347	0.113	0.0023		0.507	0.633	0.0553	-0.322	8.45e-31
XM_005282170	molybdenum_cofactor_synthesis_2_(MOCS2)_transcript_variant_X1_mRNA	0.769	-0.262	1	-0.43	0.288		-0.541	-0.306	-2.66e-08	-0.611	-0.000271
XM_005282174	integrin_alpha_2_(CD49B_alpha_2_subunit_of_VLA-2_receptor)_(ITGA2)_mRNA	-0.487	-1	0.19	-0.0264	-0.00271		-0.489	-0.108	-6.27e-05	-1.73e-06	-1.84e-08
XM_005282176	integrin_alpha_1_(ITGA1)_mRNA	-1	0.363	5.81e-05	-0.638	0.178		0.0723	0.392	-3.26e-05	6.91e-07	0.022
XM_005282179	poly_(ADP-ribose)_polymerase_family_member_8_(PARP8)_transcript_variant_X1_mRNA	-1	-0.875	-0.215	-0.268	0.859		0.354	0.654	-0.000253	-8.84e-05	-0.804
XM_005282182	hyperpolarization_activated_cyclic_nucleotide-gated_potassium_channel_1_(HCN1)_transcript_variant_X1_mRNA	-0.615	-0.959	0.336	1	1		0.314	1	-0.581	-1	0.782
XM_005282199	3-hydroxy-3-methylglutaryl-CoA_synthase_1_(soluble)_(HMGCS1)_transcript_variant_X1_mRNA	0.0194	0.875	0.133	-0.0631	0.984		3.3e-51	9.93e-10	6.27e-07	0.0103	0.303
XM_005282211	F-box_protein_4_(FBXO4)_mRNA	0.81	0.966	0.0105	-0.226	-0.279		0.108	-0.0062	-0.48	0.688	0.191
XM_005283461	fukutin_(FKTN)_transcript_variant_X1_mRNA	0.306	-0.966	0.107	-0.198	-0.776		0.788	-0.00177	1	0.241	0.724
XM_005283464	fibronectin_type_III_and_SPRY_domain_containing_1-like_(FSD1L)_transcript_variant_X1_mRNA	-0.375	0.353	0.00211	-0.373	-0.816		0.0863	0.899	-0.0265	0.686	-0.000155
XM_005283468	solute_carrier_family_44_(choline_transporter)_member_1_(SLC44A1)_transcript_variant_X1_mRNA	-4.53e-06	0.0596	2.8e-05	-0.0848	-0.000125		1.72e-05	-0.395	4.89e-06	-0.274	3.25e-28
XM_005283470	aprataxin_(APTX)_transcript_variant_X1_mRNA	0.405	-1	-0.382	0.864	0.0025		0.264	0.288	-0.0627	-0.887	0.0157
XM_005283491	thiosulfate_sulfurtransferase_(rhodanese)-like_domain_containing_2_(TSTD2)_transcript_variant_X1_mRNA	-0.0383	1	-1	1	-0.414		-0.729	0.279	-1	-0.61	-0.818
XM_005283495	tropomodulin_1_(TMOD1)_transcript_variant_X1_mRNA	0.563	-0.279	0.326	0.0409	0.0338		-0.22	-0.00162	-0.00736	-0.0677	1.8e-06
XM_005283500	nuclear_cap_binding_protein_subunit_1_80kDa_(NCBP1)_transcript_variant_X1_mRNA	0.0671	-1	-0.0809	-1.36e-10	0.0748		7.57e-17	0.688	-0.475	1.46e-15	-0.000887
XM_005283506	hemogen_(HEMGN)_transcript_variant_X1_mRNA	2.37e-11	-0.000755	-3.2e-07	1.28e-17	9.66e-64		-0.427	0.773	-0.256	0.0546	7.36e-10
XM_005283514	TBC1_domain_family_member_2_(TBC1D2)_mRNA	-1	1	1	0.76	-1		-1	0.718	-1	0.754	-1
XM_005284002	proprotein_convertase_subtilisin/kexin_type_1_(PCSK1)_mRNA	-1	-1	0.783	1	-1		0.501	0.083	-1	2.17e-06	0.704
XM_005284045	leucyl/cystinyl_aminopeptidase_(LNPEP)_mRNA	-0.00115	0.1	0.000142	-0.311	-0.59		3.83e-05	-0.133	0.139	0.673	0.000649
XM_005284059	RGM_domain_family_member_B_(RGMB)_mRNA	0.458	-0.88	-0.0228	0.745	0.735		-0.867	-0.773	8.52e-12	-0.00164	0.244
XM_005286424	thrombospondin_4_(THBS4)_mRNA	-1	0.0013	0.00197	-0.00967	-4.41e-07		-9.5e-05	-2.64e-07	2.3e-10	1.42e-12	1.62e-10
XM_005286428	cardiomyopathy_associated_5_(CMYA5)_transcript_variant_X1_mRNA	-0.3	0.973	0.848	-0.675	0.157		0.406	1	-1	1	0.000363
XM_005286437	junction_mediating_and_regulatory_protein_p53_cofactor_(JMY)_mRNA	-0.808	-0.341	0.85	-2.6e-10	-0.000443		0.0462	-0.195	0.18	-0.596	0.477
XM_005286442	lipoma_HMGIC_fusion_partner-like_2_(LHFPL2)_partial_mRNA	-0.791	1	-0.515	0.322	-0.123		0.412	-0.442	7.29e-06	0.00187	0.148
XM_005287442	GDNF-inducible_zinc_finger_protein_1_(GZF1)_transcript_variant_X1_mRNA	-1	0.94	-1	-0.00458	1		-0.839	-0.0383	0.0327	6.01e-05	1
XM_005287445	GDNF-inducible_zinc_finger_protein_1-like_(LOC101937412)_transcript_variant_X1_mRNA	1	-1	-1	0.96	0.458		-0.474	0.0301	-0.376	-0.787	0.653
XM_005288135	polymerase_(RNA)_III_(DNA_directed)_polypeptide_G_(32kD)_(POLR3G)_mRNA	-1	-0.842	-0.937	-1	-0.606		-0.243	-0.561	0.779	1	-0.23
XM_005288136	metallo-beta-lactamase_domain_containing_2_(MBLAC2)_transcript_variant_X1_mRNA	0.741	-1	0.174	-0.0374	-0.533		-4.21e-06	0.118	0.0206	0.349	0.0549
XM_005288146	transmembrane_protein_161B_(TMEM161B)_transcript_variant_X1_mRNA	-1	-1	0.835	-0.044	-0.74		0.925	-0.819	-0.0301	0.262	-1.07e-10
XM_005288163	X-ray_repair_complementing_defective_repair_in_Chinese_hamster_cells_4_(XRCC4)_transcript_variant_X1_mRNA	1	-0.325	-0.735	-0.216	0.315		-0.997	1	0.0363	-0.0386	0.904
XM_005288165	ATPase_H+_transporting_lysosomal_accessory_protein_1-like_(ATP6AP1L)_transcript_variant_X1_mRNA	0.00956	0.782	0.818	-1	0.104		-1.19e-06	-0.00329	0.0861	0.87	-0.0509
XM_005288173	single-stranded_DNA_binding_protein_2_(SSBP2)_transcript_variant_X1_mRNA	-0.397	0.376	4.37e-06	-0.00298	-0.683		0.000139	0.171	5.53e-10	0.0752	5.18e-05
XM_005288180	creatine_kinase_mitochondrial_2_(sarcomeric)_(CKMT2)_transcript_variant_X1_mRNA	1	1	-1	-1	-1		1	1	1	1	5.01e-27
XM_005288184	dihydrofolate_reductase_(DHFR)_mRNA	0.00141	-9.78e-05	-3.37e-07	0.266	0.22		0.000188	-0.753	-0.00193	0.054	-8.46e-06
XM_005288185	mutS_homolog_3_(E._coli)_(MSH3)_transcript_variant_X1_mRNA	0.971	0.667	0.747	-0.526	0.0826		-1	0.624	-0.00107	0.989	-0.0166
XM_005288190	ankyrin_repeat_domain_34B_(ANKRD34B)_transcript_variant_X1_mRNA	-0.766	0.548	0.158	-0.333	-0.399		-0.695	-0.121	0.162	0.000155	0.203
XM_005288199	coiled-coil_domain_containing_125_(CCDC125)_transcript_variant_X1_mRNA	-0.915	1	0.121	-0.33	0.735		0.217	-0.958	0.892	-0.143	-0.00237
XM_005288201	RAD17_homolog_(S._pombe)_(RAD17)_transcript_variant_X1_mRNA	0.0337	-0.253	-0.59	-1.03e-05	-0.935		0.966	-0.00317	-0.5	-0.000471	0.855
XM_005288206	MARVEL_domain_containing_2_(MARVELD2)_transcript_variant_X1_mRNA	0.205	-0.0177	-0.0577	-0.0212	8.21e-06		-0.0643	-0.695	-0.00897	0.369	-1
XM_005288216	methylcrotonoyl-CoA_carboxylase_2_(beta)_(MCCC2)_mRNA	0.162	-0.39	-0.143	-0.555	0.205		1.96e-10	0.0186	5.77e-09	0.0554	0.805
XM_005288223	zinc_finger_protein_366_(ZNF366)_transcript_variant_X1_mRNA	-1	0.536	0.945	-0.422	-0.829		0.393	-1	0.0327	-0.00531	1.48e-10
XM_005288243	transmembrane_protein_171_(TMEM171)_mRNA	-0.539	0.917	0.162	-0.622	-0.00564		-0.78	1	0.58	-1.43e-06	-0.000642
XM_005288244	transmembrane_protein_174_(TMEM174)_mRNA	-1	-1	-0.735	-0.716	-0.85		NA	NA	NA	NA	NA
XM_005288255	Rho_guanine_nucleotide_exchange_factor_(GEF)_28_(ARHGEF28)_transcript_variant_X1_mRNA	-1	0.973	0.0168	-0.972	0.19		0.617	0.627	-0.228	3.13e-05	0.192
XM_005288259	ectodermal-neural_cortex_1_(with_BTB_domain)_(ENC1)_transcript_variant_X1_mRNA	-0.639	0.173	1	-0.397	-0.564		-1.74e-10	0.0046	-0.0467	0.0833	9.74e-38
XM_005288261	hexosaminidase_B_(beta_polypeptide)_(HEXB)_mRNA	-0.404	-0.273	-1	-0.0112	0.0031		-0.411	1.42e-09	3.11e-14	-0.000237	-0.105
XM_005288262	family_with_sequence_similarity_169_member_A_(FAM169A)_transcript_variant_X1_mRNA	-0.00377	0.764	0.382	-0.0365	-1.37e-06		0.0811	0.558	1	-1.25e-06	1
XM_005288273	collagen_type_IV_alpha_3_(Goodpasture_antigen)_binding_protein_(COL4A3BP)_transcript_variant_X1_mRNA	-0.598	-0.0411	0.0328	-1.72e-06	-0.093		0.0822	-1.58e-09	-2.03e-09	-1.47e-08	-1.08e-09
XM_005288282	POC5_centriolar_protein_(POC5)_transcript_variant_X1_mRNA	0.667	-0.283	-0.725	-0.839	0.906		-0.278	-0.013	-0.678	0.102	-1.02e-09
XM_005288284	synaptic_vesicle_glycoprotein_2C_(SV2C)_transcript_variant_X1_mRNA	-0.615	0.862	0.016	-0.245	-0.000853		0.768	-0.575	0.00234	-1	0.0524
XM_005288289	S100_calcium_binding_protein_Z_(S100Z)_transcript_variant_X1_mRNA	1	1	1	1	0.0845		-0.00114	1	-0.00587	-0.406	-0.0047
XM_005288297	phosphodiesterase_8B_(PDE8B)_mRNA	-0.0828	-0.332	1	-0.429	1		-0.000858	-0.00769	-0.0197	5.57e-07	0.165
XM_005288298	orthopedia_homeobox_(OTP)_mRNA	0.92	-1	-0.399	1	1		-0.768	0.0071	0.103	0.00477	0.000691
XM_005288300	adaptor-related_protein_complex_3_beta_1_subunit_(AP3B1)_transcript_variant_X1_mRNA	0.657	0.0257	1	-0.291	0.936		2.16e-09	1	0.0905	0.322	-0.171
XM_005288305	B_double_prime_1_subunit_of_RNA_polymerase_III_transcription_initiation_factor_IIIB_(BDP1)_mRNA	-0.00285	0.951	0.0408	-0.316	-0.288		0.658	-0.319	-0.296	0.118	1.71e-06
XM_005288307	ankyrin_repeat_domain_31_(ANKRD31)_mRNA	-1	-0.722	0.74	-0.223	-0.696		1	1	-0.188	-0.0263	-0.202
XM_005288782	fer-1-like_6_(C._elegans)_(FER1L6)_mRNA	-0.3	0.875	0.848	0.722	0.42		-0.955	-0.457	0.00914	-5.92e-08	4.17e-08
XM_005288845	RGP1_retrograde_golgi_transport_homolog_(S._cerevisiae)_(RGP1)_mRNA	-0.195	-0.677	-3.29e-07	3.74e-05	-1		-0.0301	9.29e-23	9.66e-06	5.9e-09	0.0156
XM_005288865	microseminoprotein_prostate_associated_(MSMP)_mRNA	1	-1	1	1	1		1	1	1	1	-0.191
XM_005288871	RUN_and_SH3_domain_containing_2_(RUSC2)_mRNA	1	0.373	0.84	1.38e-05	0.975		-0.0236	0.0375	-1	0.538	0.128
XM_005292140	glutamate_receptor_ionotropic_N-methyl-D-aspartate_3A_(GRIN3A)_transcript_variant_X1_mRNA	1	0.462	0.396	1	-1		-0.247	1.57e-07	0.0165	0.191	1
XM_005292142	ring_finger_protein_20_E3_ubiquitin_protein_ligase_(RNF20)_mRNA	-0.0316	0.212	-0.48	0.00355	-1		-0.000185	0.405	2.71e-05	4.74e-06	0.774
XM_005292144	transmembrane_protein_246_(TMEM246)_mRNA	-0.335	1	0.221	0.848	0.975		-0.406	1	-1	0.0583	0.262
XM_005292145	mitochondrial_ribosomal_protein_L50_(MRPL50)_mRNA	0.0633	0.883	-0.327	0.0219	0.0258		-1	0.842	-0.367	-0.0928	-0.107
XM_005292156	solute_carrier_family_46_member_2_(SLC46A2)_transcript_variant_X1_mRNA	-0.913	-0.771	1	-1	0.741		-0.406	-0.773	-1	1	1
XM_005292168	KIAA1958_ortholog_(KIAA1958)_mRNA	-0.478	0.111	0.855	0.862	-0.088		-0.418	0.561	0.000287	0.109	0.0201
XM_005294743	phospholipase_A2-activating_protein_(PLAA)_mRNA	0.637	0.946	-0.822	-0.0128	-0.998		1.1e-14	-0.676	0.41	0.599	-0.913
XM_005294757	leucine_rich_repeat_and_Ig_domain_containing_2_(LINGO2)_transcript_variant_X1_mRNA	-1	1	0.211	-0.315	0.957		-0.691	-0.899	-0.0742	-0.0281	-0.028
XM_005294761	aconitase_1_soluble_(ACO1)_mRNA	-0.971	0.000678	0.0075	0.0505	7.73e-23		0.105	0.00148	2.02e-17	-3.1e-06	-9.51e-09
XM_005294768	transmembrane_protein_215_(TMEM215)_mRNA	1	-0.651	-0.158	-0.893	1		0.944	0.413	0.00468	0.219	0.0752
XM_005294783	sushi_von_Willebrand_factor_type_A_EGF_and_pentraxin_domain_containing_1_(SVEP1)_mRNA	-2.04e-09	0.00617	8.88e-21	7.62e-06	7.88e-08		0.00166	0.00513	0.731	3.84e-49	1.16e-07
XM_005294822	VCP-interacting_membrane_protein_(VIMP)_transcript_variant_X1_mRNA	0.000652	-7.11e-07	-0.000211	-0.173	0.733		0.406	-0.00156	-0.015	-0.899	-7.64e-09
XM_005295156	tetratricopeptide_repeat_domain_39B_(TTC39B)_transcript_variant_X1_mRNA	-1	0.369	0.613	-0.62	-0.261		-1	0.00283	0.00136	0.000249	-0.00183
XM_005295160	FRAS1_related_extracellular_matrix_1_(FREM1)_transcript_variant_X1_mRNA	-0.00119	0.383	4.06e-11	0.0754	1.68e-08		7.17e-08	0.00113	-0.307	2.07e-51	2.32e-05
XM_005295167	cerberus_1_DAN_family_BMP_antagonist_(CER1)_mRNA	0.808	-0.973	1	-0.716	1		NA	NA	NA	NA	NA
XM_005295168	zinc_finger_DHHC-type_containing_21_(ZDHHC21)_transcript_variant_X1_mRNA	-1	1	0.256	-0.6	-0.517		0.455	1	-1	0.901	-0.0059
XM_005295229	ubiquitin-like_with_PHD_and_ring_finger_domains_2_E3_ubiquitin_protein_ligase_(UHRF2)_transcript_variant_X1_mRNA	0.679	0.000245	0.068	-0.601	0.133		5.55e-17	-1	0.0774	2.92e-07	0.358
XM_005296193	KIAA1328_ortholog_(KIAA1328)_transcript_variant_X1_mRNA	-0.042	0.727	0.85	-0.114	-0.0934		0.117	-0.352	0.00244	-0.259	0.902
XM_005296203	tubulin_polyglutamylase_complex_subunit_2_(TPGS2)_transcript_variant_X1_mRNA	0.105	0.663	-0.848	0.2	0.00898		0.826	0.4	-0.194	-0.0805	-0.655
XM_005296205	aquaporin_3_(Gill_blood_group)_(AQP3)_mRNA	-1	0.000285	0.0646	-1	2.23e-27		-1	0.825	0.00028	0.366	5.1e-06
XM_005296206	nucleolar_protein_6_(RNA-associated)_(NOL6)_mRNA	-0.00515	0.0106	-0.267	3.91e-07	0.0224		-0.0184	0.298	0.427	7.28e-09	2.77e-07
XM_005296210	DDB1_and_CUL4_associated_factor_12_(DCAF12)_mRNA	-0.733	1	-0.582	-1	-0.00801		-0.406	1	0.00329	0.979	0.448
XM_005296211	ubiquitin_associated_protein_1_(UBAP1)_transcript_variant_X1_mRNA	0.613	-0.216	0.251	-1	-1		0.26	-0.319	0.573	-0.0164	-0.0964
XM_005296224	family_with_sequence_similarity_219_member_A_(FAM219A)_transcript_variant_X1_mRNA	-0.202	0.648	0.178	-0.818	-1		-0.495	0.888	-0.648	0.0312	1.41e-07
XM_005296233	dynein_axonemal_intermediate_chain_1_(DNAI1)_mRNA	0.974	1	-0.388	1	0.293		2.26e-12	3.07e-05	-5.36e-07	-0.0134	-0.000564
XM_005296738	family_with_sequence_similarity_189_member_A2_(FAM189A2)_transcript_variant_X1_mRNA	1	1	0.735	-0.0577	-5.13e-09		0.167	0.0919	-1	-4.87e-09	6.69e-09
XM_005296756	dedicator_of_cytokinesis_8_(DOCK8)_mRNA	-0.225	0.946	0.424	-0.0202	0.351		0.0156	0.138	0.924	-0.0223	3.36e-08
XM_005296757	KN_motif_and_ankyrin_repeat_domains_1_(KANK1)_transcript_variant_X1_mRNA	-0.087	0.64	0.00011	-0.0211	-6.66e-08		-0.176	-0.0991	-2.46e-07	-1.59e-06	-0.00307
XM_005296775	potassium_channel_subfamily_V_member_2_(KCNV2)_transcript_variant_X1_mRNA	1	1	0.0402	-0.248	-0.00703		-1	-0.000795	0.188	1	9.88e-05
XM_005296777	KIAA0020_ortholog_(KIAA0020)_transcript_variant_X1_mRNA	0.259	0.771	-0.107	-0.955	-0.873		3.57e-06	0.42	-0.26	0.00194	-0.049
XM_005296784	GLIS_family_zinc_finger_3_(GLIS3)_mRNA	-0.812	1	0.3	-0.802	0.898		0.0822	0.305	-1.13e-05	0.000391	0.104
XM_005296785	solute_carrier_family_1_(neuronal/epithelial_high_affinity_glutamate_transporter_system_Xag)_member_1_(SLC1A1)_mRNA	-0.766	-0.816	0.000209	0.108	7.2e-23		0.679	0.0892	7.54e-53	-0.0284	-0.00865
XM_005296791	RNA_terminal_phosphate_cyclase-like_1_(RCL1)_transcript_variant_X1_mRNA	-0.122	0.0739	-1	0.13	-1		0.835	-0.395	0.000736	0.12	-0.059
XM_005296805	melan-A_(MLANA)_mRNA	0.3	-0.722	1.35e-05	1	0.264		-1	0.773	-0.538	-0.754	1
XM_005296806	FERM_domain_containing_3_(FRMD3)_transcript_variant_X1_mRNA	-0.29	0.973	0.00148	0.979	-0.638		-0.14	-0.00425	0.523	-0.000248	-0.000169
XM_005296827	asparaginyl-tRNA_synthetase_(NARS)_transcript_variant_X1_mRNA	-0.92	0.00446	0.508	-0.233	-0.928		4.33e-15	5.67e-07	5.3e-09	6.24e-69	0.00555
XM_005296829	ferrochelatase_(FECH)_mRNA	1	2.75e-05	0.000976	0.00428	1.91e-27		1.9e-32	-0.991	0.438	0.0551	0.386
XM_005296890	CBP80/20-dependent_translation_initiation_factor_(CTIF)_transcript_variant_X1_mRNA	-0.353	0.289	0.000632	0.96	1		0.0762	0.452	0.0988	0.0426	0.621
XM_005296914	doublesex_and_mab-3_related_transcription_factor_2_(DMRT2)_mRNA	0.92	-0.539	-8.41e-05	0.0349	0.039		0.373	-0.000345	2.33e-10	-0.107	1.92e-06
XM_005297666	SH3-domain_GRB2-like_2_(SH3GL2)_transcript_variant_X1_mRNA	0.566	0.12	0.172	-0.459	-0.606		0.0487	0.135	-0.0185	0.203	-0.00252
XM_005297675	HAUS_augmin-like_complex_subunit_6_(HAUS6)_mRNA	-0.309	-0.535	-0.000699	-4.45e-09	-0.0482		-0.589	-0.207	-0.0545	0.244	-0.0118
XM_005297680	DENN/MADD_domain_containing_4C_(DENND4C)_transcript_variant_X1_mRNA	-0.000244	-1	8.07e-06	-0.000584	-0.000507		0.795	-0.386	0.0321	1.93e-09	8.35e-07
XM_005297685	alkaline_ceramidase_2_(ACER2)_transcript_variant_X1_mRNA	-0.145	1	0.000231	-0.848	-0.26		0.0114	1	-0.00945	-0.765	-2.54e-07
XM_005297688	solute_carrier_family_24_(sodium/potassium/calcium_exchanger)_member_2_(SLC24A2)_transcript_variant_X1_mRNA	-1	1	0.00786	-1	-1		0.28	-0.783	2.58e-09	-0.00334	-0.385
XM_005297690	myeloid/lymphoid_or_mixed-lineage_leukemia_(trithorax_homolog_Drosophila);_translocated_to_3_(MLLT3)_transcript_variant_X1_mRNA	-0.257	0.0297	0.475	-0.0551	0.8		0.0151	-0.54	2.55e-05	-0.487	0.901
XM_005297707	transducin-like_enhancer_of_split_4_(E(sp1)_homolog_Drosophila)_(TLE4)_transcript_variant_X1_mRNA	0.643	0.164	-0.015	0.51	-0.752		-0.48	-0.221	-0.0294	0.536	4.4e-10
XM_005297717	centrosomal_protein_78kDa_(CEP78)_transcript_variant_X1_mRNA	1	0.13	0.417	-0.195	-1		0.0647	0.212	0.0316	0.0608	0.753
XM_005297724	guanine_nucleotide_binding_protein_(G_protein)_alpha_14_(GNA14)_transcript_variant_X1_mRNA	0.747	-0.553	-0.739	0.305	0.881		0.107	-0.0031	0.0404	-0.00526	-0.000645
XM_005297726	vacuolar_protein_sorting_13_homolog_A_(S._cerevisiae)_(VPS13A)_transcript_variant_X1_mRNA	-0.0534	0.435	5e-14	-4.86e-08	-0.0627		0.586	-7.67e-07	0.891	-0.48	0.304
XM_005297731	forkhead_box_B2_(FOXB2)_mRNA	-1	1	1	-1	1		-1	0.395	1	1	1
XM_005297733	riboflavin_kinase_(RFK)_transcript_variant_X1_mRNA	0.226	1	-1	-5.96e-07	-7.54e-05		0.442	-2.84e-08	-0.000293	-0.0118	-0.000562
XM_005297735	proprotein_convertase_subtilisin/kexin_type_5_(PCSK5)_transcript_variant_X1_mRNA	-0.0454	0.109	0.000539	-0.00214	0.0038		1	0.00127	2.05e-39	1.12e-10	-2.52e-09
XM_005297737	nicotinamide_riboside_kinase_1_(NMRK1)_transcript_variant_X1_mRNA	0.158	-0.000123	0.945	-5.21e-05	0.565		0.00222	0.914	-0.000893	-0.00165	-0.187
XM_005297744	RAR-related_orphan_receptor_B_(RORB)_mRNA	1	-0.973	0.0259	-0.552	0.0257		-0.406	-0.751	0.626	0.0669	-1
XM_005297745	annexin_A1_(ANXA1)_mRNA	7.27e-18	1	1.48e-38	7.53e-98	3.44e-108		0.00141	-0.355	-0.538	3.28e-20	5.99e-11
XM_005297753	guanine_deaminase_(GDA)_transcript_variant_X1_mRNA	1	0.548	0.96	-0.00334	0.0202		0.967	-0.557	-1	-0.86	7.83e-05
XM_005297756	abhydrolase_domain_containing_17B_(ABHD17B)_transcript_variant_X1_mRNA	7.79e-05	-0.0482	-0.0013	-0.308	0.997		0.209	-0.000122	-7.02e-10	-0.601	-0.00864
XM_005297759	transient_receptor_potential_cation_channel_subfamily_M_member_3_(TRPM3)_transcript_variant_X1_mRNA	-1	-1	0.104	-0.644	-0.935		1	0.139	-0.0885	-0.697	-0.178
XM_005297794	transmembrane_channel-like_1_(TMC1)_mRNA	1	-1	1	-0.697	0.501		0.862	-0.442	1.96e-06	-0.249	0.000512
XM_005299364	centromere_protein_H_(CENPH)_mRNA	0.009	-0.939	-0.00597	-0.0345	1		2.76e-05	-4.04e-08	0.164	0.391	-7.46e-05
XM_005300127	protein_geranylgeranyltransferase_type_I_beta_subunit_(PGGT1B)_mRNA	3.19e-07	-0.0282	-0.169	-0.716	0.0424		-0.698	0.219	0.377	-0.349	-1.99e-05
XM_005300128	coiled-coil_domain_containing_112_(CCDC112)_transcript_variant_X1_mRNA	0.0583	-0.129	-0.285	-0.882	0.485		0.282	-5.16e-08	1	-0.000617	-0.116
XM_005300137	cysteine_dioxygenase_type_1_(CDO1)_mRNA	0.423	-0.368	1.16e-06	0.587	0.198		1.75e-05	1.94e-07	7.95e-48	-0.131	0.00331
XM_005300142	COMM_domain_containing_10_(COMMD10)_transcript_variant_X1_mRNA	7.45e-11	-0.561	0.389	-1	0.00281		0.0495	-0.000665	0.264	-3.34e-07	-7.48e-09
XM_005300145	sema_domain_transmembrane_domain_(TM)_and_cytoplasmic_domain_(semaphorin)_6A_(SEMA6A)_transcript_variant_X1_mRNA	-0.0677	0.0205	4.96e-06	-0.43	-1		0.00844	-0.0352	0.0145	1.23e-25	1.5e-57
XM_005300846	solute_carrier_family_38_member_9_(SLC38A9)_mRNA	1	0.142	1	-0.321	0.969		0.731	-0.639	0.647	0.141	-1.36e-06
XM_005300850	DEAH_(Asp-Glu-Ala-His)_box_polypeptide_29_(DHX29)_mRNA	-0.00489	-0.624	-1	-2.19e-08	-0.767		0.000289	-1.61e-05	-0.931	0.000823	0.761
XM_005300852	granzyme_A_(granzyme_1_cytotoxic_T-lymphocyte-associated_serine_esterase_3)_(GZMA)_mRNA	-1	1	0.735	1	0.735		NA	NA	NA	NA	NA
XM_005300975	5-hydroxytryptamine_(serotonin)_receptor_1A_G_protein-coupled_(HTR1A)_mRNA	0.812	0.412	1	-0.839	-0.264		1	0.279	0.000189	-0.322	2.71e-06
XM_005300976	ring_finger_protein_180_(RNF180)_transcript_variant_X1_mRNA	0.958	-0.301	0.793	-0.296	-0.385		-0.801	-0.0348	-0.13	-0.0129	-0.108
XM_005300979	regulator_of_G-protein_signaling_7_binding_protein_(RGS7BP)_transcript_variant_X1_mRNA	-0.96	-0.147	-0.0771	-1	-0.375		0.521	-0.811	0.0905	0.0108	-0.752
XM_005300984	ADAM_metallopeptidase_with_thrombospondin_type_1_motif_6_(ADAMTS6)_mRNA	1	-0.477	3.46e-10	-0.00454	-0.975		1	0.507	-0.00023	-3.63e-05	0.309
XM_005300985	peptidylprolyl_isomerase_domain_and_WD_repeat_containing_1_(PPWD1)_transcript_variant_X1_mRNA	1.51e-07	0.325	0.711	-1	1.95e-05		0.0403	-0.134	1	0.214	-0.123
XM_005300987	centromere_protein_K_(CENPK)_transcript_variant_X1_mRNA	1.3e-05	-0.0377	-0.0646	-0.329	0.0497		-0.181	-0.469	-1	0.5	-5.13e-05
XM_005301007	splicing_regulatory_glutamine/lysine-rich_protein_1_(SREK1)_transcript_variant_X1_mRNA	-0.808	1	2.49e-05	-0.291	-0.273		3.57e-06	-0.0576	-0.507	-0.301	-0.0198
XM_005301013	microtubule_associated_serine/threonine_kinase_family_member_4_(MAST4)_transcript_variant_X1_mRNA	-2.19e-07	0.199	1.6e-06	-0.0413	-0.0133		1	-0.0134	0.346	-0.19	0.113
XM_005301021	CD180_molecule_(CD180)_mRNA	-1	1	-0.0864	-1	-0.84		0.406	-0.0796	-0.188	0.345	0.000691
XM_005303051	multiple_EGF-like-domains_10_(MEGF10)_transcript_variant_X1_mRNA	-0.000565	1	3e-13	0.194	-0.253		-0.00169	-0.0128	2.67e-08	0.000329	6.32e-34
XM_005303058	cortexin_3_(CTXN3)_transcript_variant_X1_mRNA	-1	1	1	1	1		1	1	-0.00247	1	-0.107
XM_005303064	solute_carrier_family_27_(fatty_acid_transporter)_member_6_(SLC27A6)_mRNA	-0.653	-1	0.11	-0.547	0.969		-0.4	0.837	0.188	-0.0687	-0.00695
XM_005303068	chondroitin_sulfate_synthase_3_(CHSY3)_mRNA	0.73	-0.782	0.479	-0.174	-0.000286		-1	-0.281	0.0091	-2.48e-05	1
XM_005303073	serine_palmitoyltransferase_long_chain_base_subunit_1_(SPTLC1)_mRNA	0.855	-0.939	-0.208	-9.1e-08	0.467		-0.691	-1	-5.28e-06	0.931	-1.62e-08
XM_005303083	KIAA1024-like_ortholog_(KIAA1024L)_mRNA	1	-1	1	1	1		-1	-0.0243	-0.000189	-0.107	-0.107
XM_005303594	RAD1_homolog_(S._pombe)_(RAD1)_transcript_variant_X1_mRNA	0.0945	-0.176	1	-0.898	-0.483		-0.377	-0.00321	-7.28e-06	-0.594	-0.000367
XM_005303598	DnaJ_(Hsp40)_homolog_subfamily_C_member_21_(DNAJC21)_mRNA	0.0697	-0.615	1	1	0.334		-0.778	-0.234	-7.6e-08	-0.186	-6.82e-07
XM_005303599	prolactin_receptor_(PRLR)_mRNA	-0.875	1	0.0371	-3.4e-08	0.589		0.361	-1	-0.717	-7.65e-10	-0.738
XM_005303800	gypsy_retrotransposon_integrase_1_(GIN1)_transcript_variant_X1_mRNA	-0.92	-0.215	0.473	-0.132	-0.864		0.0208	-0.826	-0.0351	-0.339	-0.487
XM_005303822	nudix_(nucleoside_diphosphate_linked_moiety_X)-type_motif_12_(NUDT12)_transcript_variant_X1_mRNA	-0.374	0.59	0.147	-0.138	0.49		0.088	-0.4	-0.13	-0.142	-1.66e-06
XM_005303842	myotubularin_related_protein_12_(MTMR12)_transcript_variant_X1_mRNA	1	0.57	0.00343	-0.000467	0.00202		0.202	-0.241	-0.0273	0.0502	-0.624
XM_005303850	complexin_4_(CPLX4)_mRNA	1	1	-1	1	1		0.406	0.395	-1	0.191	-0.191
XM_005303852	gastrin-releasing_peptide_(GRP)_mRNA	0.124	-0.0781	1	-0.257	4.37e-05		0.001	-0.452	0.691	0.00589	-0.00162
XM_005303873	PDZ_domain_containing_2_(PDZD2)_mRNA	-0.0251	0.959	3.26e-08	-1	-0.547		0.321	-7.71e-06	0.835	-0.00181	3.09e-05
XM_005303876	alpha-kinase_2_(ALPK2)_mRNA	0.808	1	0.0209	0.4	0.0845		0.901	0.000337	1	-0.107	3.71e-06
XM_005304271	AhpC/TSA_antioxidant_enzyme_domain_containing_1_(AAED1)_transcript_variant_X1_mRNA	2.58e-05	-0.973	0.288	0.839	1.68e-06		0.388	-0.258	-0.0183	-0.000121	-0.00278
XM_005304273	cell_division_cycle_14B_(CDC14B)_transcript_variant_X1_mRNA	-0.683	0.672	0.268	-0.0223	1		0.924	-0.734	0.0508	-0.988	1.04e-05
XM_005304284	excision_repair_cross-complementing_rodent_repair_deficiency_complementation_group_6-like_2_(ERCC6L2)_mRNA	-0.018	0.911	0.297	-0.339	-0.00211		-0.149	-0.222	0.00828	-0.16	-0.0518
XM_005304286	patched_1_(PTCH1)_transcript_variant_X1_mRNA	-5.79e-05	0.349	1.19e-06	0.522	1		0.000891	-0.000717	1.4e-05	1	0.0174
XM_005304292	Fanconi_anemia_complementation_group_C_(FANCC)_mRNA	0.637	1	-0.862	-0.408	0.964		0.756	-0.0067	0.027	-0.00397	-0.00628
XM_005304295	fructose-16-bisphosphatase_2_(FBP2)_transcript_variant_X1_mRNA	0.787	-0.618	-1	-0.96	0.0943		0.664	0.928	-0.201	-8.11e-09	1.12e-32
XM_005304304	zinc_finger_CCHC_domain_containing_6_(ZCCHC6)_transcript_variant_X1_mRNA	-0.396	0.355	0.0993	-0.0435	-0.735		0.299	-0.00468	0.281	0.00231	-0.00023
XM_005305141	lysyl_oxidase_(LOX)_transcript_variant_X1_mRNA	0.254	0.121	1.7e-17	5.61e-12	0.0352		0.31	1.98e-05	1.93e-57	1.47e-18	0.465
XM_005305152	peptidylprolyl_isomerase_C_(cyclophilin_C)_(PPIC)_mRNA	0.0738	-0.0264	0.111	-0.248	0.0215		-0.00266	1	-0.00319	-0.00566	-0.0583
XM_005305153	PR_domain_containing_6_(PRDM6)_mRNA	-0.29	1	0.136	0.00841	0.00963		0.966	-0.0684	0.000204	0.0805	-0.0276
XM_005305396	SET_binding_protein_1_(SETBP1)_mRNA	-8.47e-08	0.206	9.8e-10	0.665	-0.196		0.234	0.185	0.0608	1.34e-12	1.63e-07
XM_005305405	HAUS_augmin-like_complex_subunit_1_(HAUS1)_mRNA	4.34e-24	-2.13e-05	-0.0992	0.835	0.00235		6.54e-06	0.927	0.0723	-0.00508	-0.0125
XM_005305408	ring_finger_protein_165_(RNF165)_transcript_variant_X1_mRNA	-0.176	1	0.104	-0.828	-1		0.126	0.169	0.0604	-0.716	4.61e-26
XM_005305410	lipoxygenase_homology_domains_1_(LOXHD1)_mRNA	1	1	0.85	0.943	-0.568		0.944	0.552	0.943	0.55	-0.588
XM_005305411	ST8_alpha-N-acetyl-neuraminide_alpha-28-sialyltransferase_5_(ST8SIA5)_transcript_variant_X1_mRNA	-0.458	0.149	0.00997	-0.775	-0.237		0.574	-0.253	0.00776	0.00792	0.728
XM_005305414	protein_inhibitor_of_activated_STAT_2_(PIAS2)_transcript_variant_X1_mRNA	0.112	1	0.0759	-0.0268	-0.394		0.247	1	8.28e-08	-1	0.264
XM_005305416	katanin_p60_subunit_A-like_2_(KATNAL2)_transcript_variant_X1_mRNA	0.102	0.634	-0.154	0.0487	0.0592		0.658	-0.298	-0.988	0.00181	-1.13e-09
XM_005305424	zinc_finger_and_BTB_domain_containing_7C_(ZBTB7C)_transcript_variant_X1_mRNA	-1	0.966	-0.664	-1	-0.425		0.0566	0.669	-0.989	0.124	0.00325
XM_005305427	sialic_acid_binding_Ig-like_lectin_15_(SIGLEC15)_mRNA	0.92	1	-1	-1	-1		NA	NA	NA	NA	NA
XM_005305428	proline-serine-threonine_phosphatase_interacting_protein_2_(PSTPIP2)_mRNA	-0.737	0.883	-0.934	-0.991	1		0.261	0.75	0.00121	0.418	0.0166
XM_005305429	SKI_family_transcriptional_corepressor_2_(SKOR2)_mRNA	1	-1	-0.738	-1	1		0.0143	0.000541	0.000848	-0.0928	-0.818
XM_005306602	RAB3C_member_RAS_oncogene_family_(RAB3C)_transcript_variant_X1_mRNA	-1	0.781	3.02e-06	-2.06e-09	0.0379		0.379	0.411	0.949	7.95e-37	1.55e-07
XM_005306615	ankyrin_repeat_domain_55_(ANKRD55)_transcript_variant_X1_mRNA	0.92	1	0.842	-0.6	0.741		0.237	-0.844	-7.26e-06	-0.0654	-0.144
XM_005306885	glutaredoxin_(thioltransferase)_(GLRX)_transcript_variant_X1_mRNA	0.167	-0.851	0.968	-1	0.733		0.406	0.00236	0.408	0.0263	0.273
XM_005306893	tetratricopeptide_repeat_domain_37_(TTC37)_transcript_variant_X1_mRNA	-0.233	0.98	0.125	-0.05	-0.166		-1	-1	1	2.55e-09	-0.838
XM_005306904	solute_carrier_family_1_(glial_high_affinity_glutamate_transporter)_member_3_(SLC1A3)_mRNA	0.00134	0.1	0.00542	0.766	0.264		-0.62	-0.677	-0.000414	0.249	-1.25e-09
XM_005306910	NAD_kinase_2_mitochondrial_(NADK2)_transcript_variant_X1_mRNA	0.617	0.145	-0.0837	-0.00108	-0.0558		-0.00107	-0.000473	-1.57e-07	0.474	-0.00198
XM_005306926	multiple_C2_domains_transmembrane_1_(MCTP1)_mRNA	1	-0.842	1	1	1		0.976	0.0616	-0.0165	0.844	0.000691
XM_005307529	synaptotagmin_IV_(SYT4)_mRNA	0.000625	0.937	0.00225	-0.000799	7.21e-05		1.84e-07	1	-0.443	2.05e-25	-1
XM_005307556	Ras-like_without_CAAX_2_(RIT2)_mRNA	-1	1	1	-1	1		0.046	1	1	5.15e-05	0.32
XM_005307637	sphingosine-1-phosphate_receptor_3_(S1PR3)_transcript_variant_X1_mRNA	3.52e-06	-0.102	0.518	0.000246	3.86e-10		-0.231	-0.167	1.38e-88	2.19e-13	5.32e-20
XM_005307639	SHC_(Src_homology_2_domain_containing)_transforming_protein_3_(SHC3)_transcript_variant_X1_mRNA	1	0.228	0.158	1	0.85		0.0132	0.641	3.36e-08	4.39e-05	0.513
XM_005307642	SECIS_binding_protein_2_(SECISBP2)_mRNA	-0.431	-1	-1	-0.0761	-0.00339		0.498	-0.59	-0.859	0.886	-0.847
XM_005307652	DIRAS_family_GTP-binding_RAS-like_2_(DIRAS2)_mRNA	-1	-1	0.664	-1	1		0.592	-0.0684	0.000189	-1	0.00251
XM_005307653	spleen_tyrosine_kinase_(SYK)_transcript_variant_X1_mRNA	-0.0875	0.773	0.0965	-1	0.126		1.24e-05	-0.323	-0.0183	0.0589	0.413
XM_005308835	maternal_embryonic_leucine_zipper_kinase_(MELK)_mRNA	0.00826	0.754	-0.196	1	0.747		0.00145	0.205	1.94e-07	8.58e-18	0.343
XM_005308961	cyclin_G_associated_kinase_(GAK)_transcript_variant_X1_mRNA	-0.000464	-0.38	0.356	-0.0015	0.661		-0.0899	-0.603	0.0601	3.77e-14	0.985
XM_005308980	transmembrane_protein_175_(TMEM175)_mRNA	-0.411	0.0413	0.922	-0.0847	-1		0.18	-0.281	0.00144	-0.496	0.337
XM_005308981	phosphodiesterase_6B_cGMP-specific_rod_beta_(PDE6B)_mRNA	-1	1	-1	-1	1		1	1	-0.103	1	0.864
XM_005308982	iduronidase_alpha-L-_(IDUA)_mRNA	-0.00232	1	0.971	-0.63	-0.698		-0.406	-0.852	-1	-0.000363	-0.906
XM_005308983	diacylglycerol_kinase_theta_110kDa_(DGKQ)_mRNA	-0.00863	0.701	0.0943	-0.925	-0.547		0.361	-0.773	0.188	0.0171	1
XM_005309203	FERM_and_PDZ_domain_containing_1_(FRMPD1)_mRNA	1	1	-0.7	0.00857	-0.935		1	0.395	1	1	1
XM_005309280	N-acetylneuraminic_acid_synthase_(NANS)_mRNA	4.66e-05	-1	0.662	-4.03e-05	2.75e-06		7.17e-15	-0.0323	2.95e-06	4.2e-05	-0.0302
XM_005310720	GRAM_domain_containing_3_(GRAMD3)_transcript_variant_X1_mRNA	-0.127	-0.844	-0.842	0.575	0.0752		0.252	-1	-0.562	-0.00299	-0.0274
XM_005310726	lamin_B1_(LMNB1)_mRNA	0.123	9.17e-06	-4.22e-05	0.0446	0.598		0.988	-0.816	1.17e-84	9.55e-40	4.14e-08
XM_005310767	fer-1-like_protein_4-like_(LOC101948544)_mRNA	-0.296	0.973	0.96	0.863	-0.0634		0.967	-0.167	-0.124	0.544	-0.129
XM_005310945	DnaJ_(Hsp40)_homolog_subfamily_A_member_1_(DNAJA1)_mRNA	-0.0518	0.865	-0.162	0.027	-0.624		-0.126	0.609	0.0012	7.31e-09	9.81e-08
XM_005311684	stomatin_(EPB72)-like_2_(STOML2)_mRNA	0.000342	0.98	-5.39e-07	6.48e-15	4.64e-05		-2.43e-05	0.396	0.145	0.000422	8.92e-05
XM_005311685	phosphatidylinositol_glycan_anchor_biosynthesis_class_O_(PIGO)_mRNA	-0.0044	0.0962	-1	-1	-0.0818		0.352	-0.855	5.5e-08	0.000572	0.305
XM_005311688	DnaJ_(Hsp40)_homolog_subfamily_B_member_5_(DNAJB5)_transcript_variant_X1_mRNA	0.857	0.0366	-0.00297	0.0828	0.361		-0.143	2.19e-08	0.00247	-0.206	0.000691
XM_005311697	family_with_sequence_similarity_214_member_B_(FAM214B)_mRNA	-0.012	1	-0.48	0.289	-0.0698		1	0.646	0.359	0.0426	-1
XM_005311879	solute_carrier_family_28_(concentrative_nucleoside_transporter)_member_3_(SLC28A3)_mRNA	1	1	1	-1	1		-1	0.628	-0.298	-0.191	0.0167
XM_005312317	solute_carrier_family_45_member_2_(SLC45A2)_transcript_variant_X1_mRNA	0.766	1	0.561	1	0.935		0.148	0.0877	0.103	-0.0161	-0.191
XM_005312320	threonyl-tRNA_synthetase_(TARS)_mRNA	0.0679	-0.807	-1.35e-05	-0.0417	0.0463		0.00257	0.211	-2.46e-07	6.56e-09	-0.000136
XM_005312322	relaxin/insulin-like_family_peptide_receptor_3_(RXFP3)_mRNA	-0.684	0.481	-1	0.164	0.216		-0.519	0.17	-0.0833	0.0669	-0.807
XM_005314558	sperm_associated_antigen_8_(SPAG8)_mRNA	0.00235	1	-0.000476	0.000588	0.396		-0.247	1	0.729	-0.191	-1
XM_005315602	microtubule-associated_protein_1B_(MAP1B)_mRNA	-0.00372	0.00292	3.16e-33	-0.419	-0.293		7.87e-12	0.262	6.23e-115	3.06e-66	4.46e-12
Chrysemys_picta_AR	AR	-1	-1	0.0129	-0.899	-0.242		-0.592	0.156	0.11	-0.851	0.869
XM_005279161	cyclin_B3_(CCNB3)_mRNA	0.328	-0.574	-0.000335	0.0768	0.756		0.247	0.287	-0.142	1.11e-05	0.000174
XM_005279169	shroom_family_member_4_(SHROOM4)_transcript_variant_X1_mRNA	-7.09e-05	0.959	0.131	0.0284	-0.282		-0.0219	0.0994	0.00383	0.715	0.298
XM_005279174	histone_deacetylase_8_(HDAC8)_transcript_variant_X1_mRNA	0.00164	1	-0.364	0.0217	0.871		-1	0.00503	2.54e-07	0.366	5.76e-05
XM_005279187	Cbp/p300-interacting_transactivator_with_Glu/Asp-rich_carboxy-terminal_domain_1_(CITED1)_mRNA	0.0048	-0.462	-4.66e-06	0.293	-0.806		-0.00423	1	-1	-0.107	-0.906
XM_005279512	zinc_finger_C4H2_domain_containing_(ZC4H2)_transcript_variant_X1_mRNA	-0.00865	0.0682	0.00284	-0.011	-0.978		-0.69	0.0562	9.58e-14	6.39e-13	6.85e-22
XM_005279526	ectodysplasin_A2_receptor_(EDA2R)_mRNA	-1	1	1	0.8	-0.665		-0.736	0.139	-0.0576	-1	2.66e-05
XM_005279528	oligophrenin_1_(OPHN1)_mRNA	-0.599	0.0235	0.0718	0.28	0.879		-1	0.486	0.00922	0.000528	-0.986
XM_005279529	Yip1_domain_family_member_6_(YIPF6)_mRNA	-0.709	-0.798	0.00166	0.182	0.298		0.406	0.825	-1	3.7e-05	-0.896
XM_005279530	StAR-related_lipid_transfer_(START)_domain_containing_8_(STARD8)_transcript_variant_X1_mRNA	1	0.415	0.0152	0.0879	-0.351		-0.462	-0.936	1.49e-07	7.67e-07	1.5e-10
XM_005279545	LAS1-like_(S._cerevisiae)_(LAS1L)_mRNA	0.367	-1	-8.84e-06	0.65	0.709		-0.284	0.612	0.0502	0.00111	0.785
XM_005279547	hephaestin_(HEPH)_mRNA	-0.146	-0.946	-1	-1	0.000627		-0.486	0.135	-0.267	-2.29e-06	0.324
XM_005280108	family_with_sequence_similarity_58_member_A_(FAM58A)_transcript_variant_X1_mRNA	1	0.608	1	1.66e-09	0.171		-0.0384	-0.994	0.365	0.624	0.104
XM_005280110	dual_specificity_phosphatase_9_(DUSP9)_mRNA	-0.74	1	-1	0.515	-0.273		0.903	0.0344	0.0513	0.000909	-0.391
XM_005280124	family_with_sequence_similarity_50_member_A_(FAM50A)_mRNA	0.913	-0.692	-9.63e-05	0.0087	-0.161		-0.0219	0.00166	-6.29e-07	0.418	-0.285
XM_005280130	L_antigen_family_member_3_(LAGE3)_mRNA	7.46e-08	1	-0.0922	0.000127	0.00262		-0.361	0.197	0.536	0.4	0.346
XM_005280134	ATPase_Ca++_transporting_plasma_membrane_3_(ATP2B3)_partial_mRNA	-0.000923	0.458	0.497	2.08e-07	3.02e-05		-0.0111	0.016	4.98e-05	1.6e-28	2.84e-15
XM_005280137	ATPase_H+_transporting_lysosomal_accessory_protein_1_(ATP6AP1)_mRNA	-0.808	-0.692	-3.79e-05	1.56e-21	-0.259		-0.247	1	0.188	0.0583	1
XM_005280138	plexin_A3_(PLXNA3)_mRNA	-4.89e-05	0.326	-0.0387	5.02e-08	1		-0.672	0.00376	0.256	0.177	0.028
XM_005280143	ATP-binding_cassette_sub-family_D_(ALD)_member_1_(ABCD1)_mRNA	1	0.192	0.987	6.4e-07	0.0635		-1	0.135	-0.0004	-0.36	0.326
XM_005280145	SRSF_protein_kinase_3_(SRPK3)_mRNA	-0.29	-0.0316	-0.178	0.000291	-0.179		-0.247	0.718	1	0.000363	1.73e-10
XM_005280346	NHS-like_1_(NHSL1)_transcript_variant_X1_mRNA	-0.000737	0.0161	0.0132	0.483	0.709		1.93e-05	0.976	-0.0368	0.00137	3.27e-08
XM_005280746	bone_gamma-carboxyglutamate_(gla)_protein_(BGLAP)_mRNA	1	-0.0124	-0.0561	0.0447	0.102		1	1	1	-0.191	1
XM_005281284	transmembrane_protein_187_(TMEM187)_mRNA	1	-0.342	-1	0.13	-0.914		1	1	-1	1	-1
XM_005281286	methyl_CpG_binding_protein_2_(Rett_syndrome)_(MECP2)_mRNA	-0.00398	0.894	1	0.0271	-0.00916		0.0762	1	0.548	2.53e-11	0.000292
XM_005281501	phosphate_cytidylyltransferase_1_choline_beta_(PCYT1B)_transcript_variant_X1_mRNA	0.972	1	0.451	0.482	-1		0.247	0.177	0.599	-0.71	0.12
XM_005281514	kelch-like_family_member_34_(KLHL34)_mRNA	1	1	-0.85	-0.333	-0.665		0.976	-0.0199	-0.0602	-0.000877	-0.00034
XM_005281525	small_muscle_protein_X-linked_(SMPX)_transcript_variant_X1_mRNA	0.272	-1	-0.739	0.587	0.151		0.371	-1	0.00468	-0.0312	5.1e-37
XM_005281543	acyl-CoA_thioesterase_9_(ACOT9)_mRNA	-5.48e-09	0.52	4.36e-08	-1.82e-05	-1.2e-05		-0.918	-0.00528	0.00425	0.488	0.0167
XM_005281554	sex_comb_on_midleg-like_2_(Drosophila)_(SCML2)_transcript_variant_X1_mRNA	-0.000823	-0.66	-1	0.83	-1		0.118	-5.95e-06	-0.465	8.83e-52	0.0421
XM_005281560	retinoschisin_1_(RS1)_mRNA	0.808	1	1	-1	0.735		1	0.395	1	1	-0.0167
XM_005281561	protein_phosphatase_EF-hand_calcium_binding_domain_1_(PPEF1)_transcript_variant_X1_mRNA	-0.0576	1	0.00552	0.719	-1		-0.329	-0.336	-0.116	0.00133	0.00251
XM_005281564	phosphorylase_kinase_alpha_2_(liver)_(PHKA2)_transcript_variant_X1_mRNA	-0.00121	0.114	8.04e-16	-0.00478	-0.836		1	0.639	1	0.028	6.64e-14
XM_005281585	BEN_domain_containing_2_(BEND2)_transcript_variant_X1_mRNA	1	-0.344	-0.434	-0.12	-0.0432		1	0.000469	-0.00082	1	-0.0289
XM_005281589	retinoic_acid_induced_2_(RAI2)_transcript_variant_X1_mRNA	-1	-1	0.786	-1	-1		-0.000121	-0.0941	-0.00226	1.19e-05	-0.736
XM_005282349	hydroxysteroid_(17-beta)_dehydrogenase_10_(HSD17B10)_transcript_variant_X1_mRNA	2.02e-10	1	-0.00355	7.62e-23	3.76e-16		-0.38	0.000639	0.000769	0.0551	0.00858
XM_005282358	inter-alpha-trypsin_inhibitor_heavy_chain_family_member_6_(ITIH6)_mRNA	0.766	-1	0.816	0.482	-1		1	0.395	1	1	1
XM_005282366	protein_phosphatase_1_regulatory_subunit_3F_(PPP1R3F)_mRNA	0.25	1	-0.0433	0.0679	0.964		-0.247	1	1	1	0.191
XM_005282367	coiled-coil_domain_containing_22_(CCDC22)_mRNA	0.106	0.312	-0.00159	1.61e-13	0.0133		-1.28e-10	0.000675	0.000173	3.3e-06	0.00399
XM_005282369	synaptophysin_(SYP)_mRNA	0.929	0.201	0.451	0.0365	0.0575		-1	0.726	0.188	1	0.00132
XM_005282372	proteolipid_protein_2_(colonic_epithelium-enriched)_(PLP2)_partial_mRNA	0.419	-0.235	-0.217	0.121	0.711		-0.765	0.395	1	1	0.107
XM_005282380	guanine_nucleotide_binding_protein-like_3_(nucleolar)-like_(GNL3L)_mRNA	0.941	1	-2.86e-05	2.11e-10	0.0411		0.713	0.0344	0.322	-0.0329	0.0167
XM_005282384	solute_carrier_family_35_(UDP-galactose_transporter)_member_A2_(SLC35A2)_mRNA	-0.544	-1	-0.984	0.0782	-0.345		-0.00309	0.0422	-0.0223	-1	-1
XM_005283262	solute_carrier_family_25_(mitochondrial_carrier;_adenine_nucleotide_translocator)_member_6_(SLC25A6)_mRNA	1.45e-76	4.34e-07	0.0122	-0.851	9.35e-38		-0.248	1.48e-24	6.46e-06	9.2e-44	4.14e-06
XM_005283265	short_stature_homeobox_(SHOX)_mRNA	1	-1	-0.158	1	1		0.046	-0.955	7.26e-06	1	0.000155
XM_005283275	phosphatidylinositol-specific_phospholipase_C_X_domain_containing_1_(PLCXD1)_mRNA	0.877	-0.693	-1	-0.95	0.499		-0.046	-0.842	0.361	-0.361	-0.00215
XM_005283284	solute_carrier_family_9_subfamily_A_(NHE7_cation_proton_antiporter_7)_member_7_(SLC9A7)_transcript_variant_X1_mRNA	-1	1	0.889	-0.249	-0.544		-0.406	0.841	0.00545	-0.0483	-0.00189
XM_005283317	arylsulfatase_D_(ARSD)_mRNA	-9.26e-05	0.539	0.000225	-0.000261	2.3e-35		-0.71	0.0877	0.00465	-0.000461	0.355
XM_005283318	glycogenin_2_(GYG2)_transcript_variant_X1_mRNA	-1	-1	-0.0109	-0.0476	1		0.0266	0.477	1	0.338	0.864
XM_005283333	haloacid_dehalogenase-like_hydrolase_domain_containing_1_(HDHD1)_mRNA	0.638	-0.844	-0.467	-0.00776	-0.395		-0.998	0.366	0.0361	-0.887	-2.48e-08
XM_005283340	neuroligin_4_X-linked_(NLGN4X)_transcript_variant_X1_mRNA	-1	0.973	1.35e-05	-0.00116	-1.58e-05		0.000471	-0.0542	6.12e-05	0.00252	5.88e-09
XM_005283346	transducin_(beta)-like_1X-linked_(TBL1X)_mRNA	-0.089	0.0797	0.0867	0.489	0.415		2.68e-08	3.09e-06	1.06e-05	5.09e-08	5.27e-13
XM_005283347	G_protein-coupled_receptor_143_(GPR143)_mRNA	0.734	-1	0.437	-0.365	-0.00022		-0.406	0.242	1	-1	-0.107
XM_005283357	dehydrogenase/reductase_(SDR_family)_X-linked_(DHRSX)_mRNA	0.03	-0.353	-0.00184	0.767	0.000743		-0.41	-0.421	-1.48e-07	-0.456	-0.0154
XM_005283361	cytokine_receptor-like_factor_2_(CRLF2)_mRNA	1	-1	1	1	1		1	1	1	-0.107	-0.342
XM_005283364	carbohydrate_(N-acetylglucosamine_6-O)_sulfotransferase_7_(CHST7)_mRNA	-1	-0.523	0.82	0.0012	0.0189		-0.00404	-0.00565	0.958	0.497	7.53e-05
XM_005284489	cysteinyl_leukotriene_receptor_1_(CYSLTR1)_transcript_variant_X1_mRNA	-0.109	1	0.238	-0.65	-0.123		0.236	0.469	1	0.0286	-0.713
XM_005284497	PDZ_domain_containing_11_(PDZD11)_transcript_variant_X1_mRNA	0.00447	-0.931	0.637	0.118	0.00535		-0.819	0.000186	0.144	-0.508	-0.262
XM_005284512	pyrimidinergic_receptor_P2Y_G-protein_coupled_4_(P2RY4)_mRNA	-0.478	-0.989	0.976	1	0.504		0.046	1	1	-2.7e-05	1
XM_005284518	family_with_sequence_similarity_155_member_B_(FAM155B)_transcript_variant_X1_mRNA	-0.3	0.875	0.266	-1	-1		-0.519	0.655	0.794	0.000291	0.82
XM_005284522	dachshund_homolog_2_(Drosophila)_(DACH2)_transcript_variant_X1_mRNA	-1	-1	-0.907	-0.305	0.66		0.0465	-1.01e-05	-4.52e-06	-0.545	0.47
XM_005284528	choroideremia_(Rab_escort_protein_1)_(CHM)_transcript_variant_X1_mRNA	0.9	0.573	0.000442	-0.0193	0.000387		0.00383	0.95	-0.567	-0.0275	-0.179
XM_005284530	zinc_finger_protein_711_(ZNF711)_transcript_variant_X1_mRNA	-0.808	-0.54	0.0534	-0.0382	-1		0.247	-1.62e-05	-0.00183	1	0.796
XM_005284538	highly_divergent_homeobox_(HDX)_transcript_variant_X1_mRNA	-0.344	1	0.387	-0.0354	-0.258		0.313	-1	0.15	0.547	0.407
XM_005284543	POU_class_3_homeobox_4_(POU3F4)_mRNA	0.83	0.808	0.61	0.489	-1		0.0303	-0.517	-0.0449	1.1e-13	-1
XM_005284544	bromodomain_and_WD_repeat_domain_containing_3_(BRWD3)_mRNA	-4.96e-07	0.333	8.42e-07	-0.429	-0.014		0.0175	-7.52e-08	-0.662	0.000141	0.00247
XM_005284557	family_with_sequence_similarity_46_member_D_(FAM46D)_mRNA	1	1	0.85	1	-0.621		-1	-0.0139	-1.45e-07	0.00374	0.518
XM_005284563	kelch-like_family_member_4_(KLHL4)_mRNA	-0.335	1	0.643	-0.802	0.0933		0.0014	0.00985	0.284	-0.0249	5.97e-22
XM_005284565	arrestin_3_retinal_(X-arrestin)_(ARR3)_mRNA	1	-1	-1	-1	1		1	-0.676	-5.17e-05	-1	0.342
XM_005285647	transmembrane_protein_35_(TMEM35)_mRNA	2.91e-07	0.223	0.848	4.73e-08	5.62e-07		-1	5.19e-09	0.0986	4.47e-09	6.91e-05
XM_005285648	centromere_protein_I_(CENPI)_transcript_variant_X1_mRNA	-0.895	0.411	-0.718	-0.203	0.527		-0.0187	-0.733	9.37e-05	0.00257	-0.0197
XM_005285652	dystrophin_related_protein_2_(DRP2)_mRNA	-0.0878	0.491	-0.501	1	1		-0.0368	-0.626	0.00178	-0.218	-0.768
XM_005285660	translocase_of_inner_mitochondrial_membrane_8_homolog_A_(yeast)_(TIMM8A)_mRNA	1.46e-21	-0.1	-0.214	0.164	5.3e-08		0.572	-0.00952	-0.0243	0.00785	0.0233
XM_005285668	proteolipid_protein_1_(PLP1)_transcript_variant_X1_mRNA	-1	-0.758	0.00109	0.417	-5.98e-07		0.16	-1	-0.339	0.000863	0.00278
XM_005285670	RAB9B_member_RAS_oncogene_family_(RAB9B)_transcript_variant_X1_mRNA	-0.382	0.939	-0.437	-0.213	-0.183		0.398	0.143	0.373	0.019	-0.379
XM_005285677	FERM_and_PDZ_domain_containing_3_(FRMPD3)_transcript_variant_X1_mRNA	-0.0333	1	-0.984	-1	-0.401		0.73	0.00524	0.0466	-0.0583	-0.0331
XM_005285689	RNA_binding_motif_protein_41_(RBM41)_mRNA	0.939	-1	-1	0.296	0.142		0.146	1.21e-07	0.132	0.000204	-0.0917
XM_005285702	gamma-aminobutyric_acid_(GABA)_A_receptor_alpha_3_(GABRA3)_mRNA	1	-0.819	-0.893	-0.164	-0.704		0.4	0.568	1	3.32e-12	0.00165
XM_005286016	glycerophosphodiester_phosphodiesterase_domain_containing_2_(GDPD2)_mRNA	-0.215	-0.708	-0.0404	0.996	0.698		-0.00124	0.22	0.172	-0.328	0.189
XM_005286027	solute_carrier_family_7_(cationic_amino_acid_transporter_y+_system)_member_3_(SLC7A3)_mRNA	-0.471	0.875	-0.105	3.7e-06	0.000775		-1	0.641	3.53e-07	0.00559	9.01e-05
XM_005286028	sorting_nexin_12_(SNX12)_transcript_variant_X1_mRNA	1	4.05e-07	-0.00332	4.91e-05	-1		0.639	-1	0.000182	0.0473	2.03e-08
XM_005286034	interleukin_2_receptor_gamma_(IL2RG)_transcript_variant_X1_mRNA	-1	-1	0.96	-1	0.36		-0.329	1	-0.213	-0.198	0.401
XM_005286037	neuroligin_3_(NLGN3)_transcript_variant_X1_mRNA	-0.128	0.817	-0.411	0.088	-1.7e-08		-0.345	0.0015	0.00198	5.04e-12	1.03e-05
XM_005286044	zinc_finger_MYM-type_3_(ZMYM3)_transcript_variant_X1_mRNA	-9.85e-10	0.0621	-3.55e-05	7.72e-05	-0.000196		-0.000408	7.11e-06	2.19e-05	2.69e-06	1.89e-05
XM_005286057	TAF1_RNA_polymerase_II_TATA_box_binding_protein_(TBP)-associated_factor_250kDa_(TAF1)_transcript_variant_X1_mRNA	-0.0701	2.98e-05	4.85e-11	0.075	0.0327		-1	-0.824	0.000965	3.66e-15	-9.89e-06
XM_005286067	testis_expressed_11_(TEX11)_mRNA	1	1	-0.695	0.644	-0.957		0.864	-0.395	-0.0165	-0.562	-0.0526
XM_005286231	CCAAT/enhancer_binding_protein_(C/EBP)_beta_(CEBPB)_mRNA	-1	0.304	0.00992	2.49e-13	1.71e-08		-0.00249	-0.192	-6.36e-09	-0.00147	-0.014
XM_005286398	AMMECR1-like_(AMMECR1L)_transcript_variant_X1_mRNA	1	0.433	0.945	-1	-1		0.00255	0.0506	3.39e-16	6.32e-07	0.102
XM_005287769	phosphoribosyl_pyrophosphate_synthetase_2_(PRPS2)_transcript_variant_X1_mRNA	-0.589	0.491	0.000553	-0.891	0.194		1.68e-11	0.0847	-2.84e-06	0.0013	-0.0741
XM_005287771	toll-like_receptor_7_(TLR7)_transcript_variant_X1_mRNA	0.335	-0.867	0.368	-0.278	1		0.406	0.395	1	0.191	0.191
XM_005287789	BMX_non-receptor_tyrosine_kinase_(BMX)_mRNA	1	1	0.74	0.0447	0.741		-0.198	-0.494	-0.0377	-3.05e-06	-0.0297
XM_005287791	phosphatidylinositol_glycan_anchor_biosynthesis_class_A_(PIGA)_transcript_variant_X1_mRNA	-0.274	-0.927	0.174	-0.00748	-0.315		0.0311	-0.245	-1	-0.215	0.052
XM_005287798	ankyrin_repeat_and_SOCS_box_containing_11_(ASB11)_transcript_variant_X1_mRNA	1	1	0.3	0.839	0.606		1	0.0796	1	1	1
XM_005287810	glycine_receptor_alpha_2_(GLRA2)_transcript_variant_X1_mRNA	-1	-0.697	0.0143	1	1		0.144	0.0356	0.000891	-1	-0.000363
XM_005287819	trafficking_protein_particle_complex_2_(TRAPPC2)_transcript_variant_X1_mRNA	0.0264	-0.637	-0.542	-0.00105	-1		0.945	-5.96e-09	0.000112	-0.469	-0.0262
XM_005287821	oral-facial-digital_syndrome_1_(OFD1)_transcript_variant_X1_mRNA	-1	0.875	0.0613	-0.428	-0.348		0.0292	0.977	2.44e-06	-1	-0.000389
XM_005288314	diaphanous-related_formin_2_(DIAPH2)_transcript_variant_X1_mRNA	-0.273	0.863	0.00017	-0.486	0.000572		0.000123	0.932	-0.0919	1.02e-11	0.00204
XM_005288323	protocadherin_19_(PCDH19)_transcript_variant_X1_mRNA	-0.000561	0.499	2.62e-08	-0.87	-0.00791		0.247	0.00201	0.0176	2.14e-09	-0.0621
XM_005288331	sushi-repeat_containing_protein_X-linked_2_(SRPX2)_mRNA	1	0.816	7.58e-06	0.00227	-4.29e-05		0.247	1.13e-08	0.124	0.0312	0.409
XM_005288337	NADPH_oxidase_1_(NOX1)_transcript_variant_X1_mRNA	1	-1	1	1	-1		-0.427	1	1	-0.0312	-0.107
XM_005289997	tetraspanin_7_(TSPAN7)_mRNA	0.306	-0.666	7.38e-09	-0.716	0.0222		0.122	4.1e-22	2.54e-24	9.85e-11	2.11e-123
XM_005290137	CCAAT/enhancer_binding_protein_(C/EBP)_epsilon_(CEBPE)_mRNA	0.994	-1	-1	1.07e-05	0.959		0.857	0.143	-0.668	0.114	-0.693
XM_005291781	ring_finger_protein_LIM_domain_interacting_(RLIM)_transcript_variant_X1_mRNA	0.192	0.255	4.01e-08	-0.925	0.182		0.0203	-0.567	-0.642	0.0021	0.318
XM_005291790	zinc_finger_DHHC-type_containing_15_(ZDHHC15)_mRNA	-0.102	1	2.05e-06	-0.0323	-0.171		-0.237	-0.741	0.206	0.189	0.252
XM_005291791	fibroblast_growth_factor_16_(FGF16)_mRNA	-1	1	0.24	-1	0.606		-0.0315	-0.844	-1	0.0142	0.00261
XM_005291797	magnesium_transporter_1_(MAGT1)_mRNA	0.272	0.000163	5.01e-07	-0.12	-0.12		1.31e-06	-0.761	3.19e-15	0.0144	-0.0394
XM_005291801	angiomotin_(AMOT)_transcript_variant_X1_mRNA	-5.41e-06	0.276	1.52e-11	-0.0846	-0.0196		-0.0999	0.771	2.75e-10	7.61e-11	0.000285
XM_005291805	lipoma_HMGIC_fusion_partner-like_1_(LHFPL1)_mRNA	-1	-1	-1	-0.675	0.782		-0.406	1	1	1	-0.00894
XM_005291806	transient_receptor_potential_cation_channel_subfamily_C_member_5_(TRPC5)_transcript_variant_X1_mRNA	-1	1	1	1	1		0.144	-0.102	0.124	0.00252	-0.000691
XM_005291809	p21_protein_(Cdc42/Rac)-activated_kinase_3_(PAK3)_transcript_variant_X1_mRNA	-0.0805	0.0113	1.1e-14	-0.455	-0.145		0.222	0.000325	0.0878	4.34e-08	8.81e-08
XM_005291811	chordin-like_1_(CHRDL1)_transcript_variant_X1_mRNA	0.734	0.758	0.474	0.131	0.0176		-0.00024	-0.584	1.77e-19	1	-0.559
XM_005291813	Alport_syndrome_mental_retardation_midface_hypoplasia_and_elliptocytosis_chromosomal_region_gene_1_(AMMECR1)_mRNA	-0.58	0.454	0.284	1	-1		0.0259	0.395	0.681	4.22e-08	0.000422
XM_005291814	transmembrane_protein_164_(TMEM164)_transcript_variant_X1_mRNA	-3.73e-06	0.135	-0.218	-3.34e-06	-1.37e-09		1	-1	0.000744	-0.191	0.913
XM_005291831	V-set_and_immunoglobulin_domain_containing_1_(VSIG1)_mRNA	-0.903	-1	-1	-0.0085	-0.903		0.455	-0.395	0.103	1	-0.107
XM_005291839	GRB2-associated_binding_protein_3_(GAB3)_transcript_variant_X1_mRNA	-1	0.973	0.266	0.95	0.901		0.826	0.395	0.0171	-0.102	0.0845
XM_005291848	ALG13_UDP-N-acetylglucosaminyltransferase_subunit_(ALG13)_mRNA	1	-1	-1	0.286	-0.459		-1	0.0171	0.451	-0.000109	-0.0326
XM_005291849	doublecortin_(DCX)_mRNA	-0.00802	0.0731	1.43e-17	0.268	4.56e-08		0.406	7.84e-07	1.18e-41	2.36e-25	7.21e-37
XM_005291851	autophagy_related_4A_cysteine_peptidase_(ATG4A)_mRNA	0.00313	-0.741	-1	0.889	0.0179		6.05e-06	-0.432	-0.359	0.87	-0.000642
XM_005294131	WAS/WASL_interacting_protein_family_member_2_(WIPF2)_mRNA	-0.338	0.505	-0.61	0.0453	-0.463		0.000973	-0.0304	-0.336	-0.523	0.349
XM_005294619	MCF.2_cell_line_derived_transforming_sequence_(MCF2)_mRNA	-1	0.648	0.0809	0.571	-1		0.399	-0.0092	-0.0437	-0.00135	-0.908
XM_005294659	LanC_lantibiotic_synthetase_component_C-like_3_(bacterial)_(LANCL3)_mRNA	-1	1	0.411	1	0.606		0.857	-0.958	0.505	0.249	0.0167
XM_005294660	X-linked_Kx_blood_group_(McLeod_syndrome)_(XK)_mRNA	-0.167	0.966	0.284	0.102	0.524		0.614	-0.162	-0.00468	-0.732	0.913
XM_005294663	proline_rich_Gla_(G-carboxyglutamic_acid)_1_(PRRG1)_transcript_variant_X1_mRNA	0.994	-0.96	0.133	-2.55e-07	-0.000434		0.88	-0.0485	-0.0161	-0.00194	-0.0247
XM_005295667	Cdc42_guanine_nucleotide_exchange_factor_(GEF)_9_(ARHGEF9)_transcript_variant_X1_mRNA	0.972	0.914	0.026	0.789	-1		0.032	0.241	-0.208	-1	2.85e-06
XM_005296240	CCAAT/enhancer_binding_protein_(C/EBP)_zeta_(CEBPZ)_mRNA	0.00155	0.301	0.794	1	0.037		7.76e-06	-0.229	-0.849	0.00207	0.962
XM_005297015	WAS/WASL_interacting_protein_family_member_3_(WIPF3)_transcript_variant_X1_mRNA	1	0.936	0.0152	-1	0.104		0.643	-0.95	1	-0.0587	1.21e-22
XM_005298957	ubiquitin-conjugating_enzyme_E2A_(UBE2A)_transcript_variant_X1_mRNA	2.14e-20	-0.000358	0.0383	-0.0299	2.32e-08		0.223	0.0304	-2.7e-06	0.766	-1.65e-08
XM_005298965	KIAA1210_ortholog_(KIAA1210)_transcript_variant_X1_mRNA	-0.515	0.0342	1.63e-20	-8.6e-06	0.184		0.71	0.109	8.01e-05	1.91e-08	2.77e-05
XM_005298971	family_with_sequence_similarity_199_X-linked_(FAM199X)_mRNA	0.866	-0.881	0.116	-1.12e-08	-1		0.455	-3.39e-07	-0.00475	0.00366	-0.00017
XM_005298972	interleukin_1_receptor_accessory_protein-like_2_(IL1RAPL2)_transcript_variant_X1_mRNA	-1	-0.684	0.145	0.379	0.898		-0.412	0.288	-0.136	-0.181	0.297
XM_005298985	VMA21_vacuolar_H+-ATPase_homolog_(S._cerevisiae)_(VMA21)_mRNA	0.766	-0.0715	-0.586	-0.0443	-0.0806		0.815	-0.538	0.0854	0.474	0.000457
XM_005298988	CD99_molecule-like_2_(CD99L2)_transcript_variant_X1_mRNA	-3e-05	7.82e-06	8.95e-35	0.00175	0.189		1	0.00182	2.9e-06	8.67e-09	0.375
XM_005298996	mastermind-like_domain_containing_1_(MAMLD1)_transcript_variant_X1_mRNA	-0.0125	0.0439	0.000109	-0.54	0.754		0.000233	-0.707	-0.211	-1.01e-10	-0.00381
XM_005299003	AF4/FMR2_family_member_2_(AFF2)_transcript_variant_X1_mRNA	-0.29	0.834	5.48e-06	0.292	0.775		0.214	0.00251	1.67e-15	2.16e-12	1.3e-06
XM_005300427	WAS/WASL_interacting_protein_family_member_1_(WIPF1)_transcript_variant_X1_mRNA	1	1	0.0022	0.515	-0.84		0.211	-1	-0.468	6.91e-10	0.000421
XM_005301032	fibroblast_growth_factor_13_(FGF13)_transcript_variant_X1_mRNA	0.841	-0.364	0.13	-0.131	0.264		0.046	0.01	0.0758	-1.37e-10	0.000144
XM_005301039	RNA_binding_motif_protein_X-linked_(RBMX)_transcript_variant_X1_mRNA	1.12e-25	0.00224	-0.00532	3.09e-06	1.93e-18		-0.000467	2.29e-35	1.13e-165	2.1e-197	2.32e-15
XM_005301041	Rac/Cdc42_guanine_nucleotide_exchange_factor_(GEF)_6_(ARHGEF6)_transcript_variant_X1_mRNA	-0.0621	0.461	0.0609	-0.782	-0.986		-0.523	-1	-0.777	-0.0186	9.3e-08
XM_005301052	four_and_a_half_LIM_domains_1_(FHL1)_transcript_variant_X1_mRNA	0.00189	-0.27	8.24e-05	2.26e-18	1.02e-34		0.23	9.98e-09	2.26e-71	0.319	1.71e-29
XM_005301056	solute_carrier_family_9_subfamily_A_(NHE6_cation_proton_antiporter_6)_member_6_(SLC9A6)_transcript_variant_X1_mRNA	-0.0261	-0.758	0.971	-0.0126	-0.00628		0.521	-0.669	0.623	-0.000777	-0.000353
XM_005301079	FERM_domain_containing_7_(FRMD7)_mRNA	-1	-1	0.735	-1	-1		NA	NA	NA	NA	NA
XM_005301082	dedicator_of_cytokinesis_11_(DOCK11)_mRNA	-0.0159	0.731	-0.61	0.857	0.0887		-0.131	-0.0569	-0.378	0.0142	0.0982
XM_005301090	angiotensin_II_receptor_type_2_(AGTR2)_mRNA	0.491	-1	1	0.731	0.0426		-1	0.395	-0.0576	-0.0312	0.0167
XM_005301091	plastin_3_(PLS3)_transcript_variant_X1_mRNA	0.674	0.586	0.0973	-0.476	0.00153		0.275	-0.91	1.67e-07	-5.71e-08	-0.431
XM_005301094	leucine-rich_repeats_and_calponin_homology_(CH)_domain_containing_2_(LRCH2)_transcript_variant_X1_mRNA	-0.904	-1	0.808	-0.00541	-0.123		0.663	-0.556	-0.0562	-0.914	-0.000174
XM_005301106	5-hydroxytryptamine_(serotonin)_receptor_2C_G_protein-coupled_(HTR2C)_transcript_variant_X1_mRNA	0.922	-1	0.169	0.34	0.00305		-0.00617	-0.494	0.779	0.107	-0.782
XM_005301116	interleukin_13_receptor_alpha_1_(IL13RA1)_mRNA	-2.37e-07	-0.0518	-2.13e-07	-1	1.85e-13		-0.00023	-0.161	-0.0126	-0.0132	0.000763
XM_005301119	solute_carrier_family_6_(amino_acid_transporter)_member_14_(SLC6A14)_mRNA	-0.462	1	-1	-1	1		-1	0.323	-0.0155	-1	0.818
XM_005301316	sprouty_homolog_3_(Drosophila)_(SPRY3)_mRNA	-0.349	0.303	1	-0.716	-0.738		NA	NA	NA	NA	NA
XM_005301319	trimethyllysine_hydroxylase_epsilon_(TMLHE)_transcript_variant_X1_mRNA	-2.69e-05	0.00169	0.199	-0.398	4.82e-05		-0.501	0.678	0.00594	0.936	0.741
XM_005301326	coagulation_factor_VIII-associated_3_(F8A3)_mRNA	-0.944	0.984	-0.00256	0.974	-0.127		-0.444	-1	0.474	0.269	-1
XM_005301333	coagulation_factor_VIII_procoagulant_component_(F8)_transcript_variant_X1_mRNA	-1	-1	1	0.00333	-1		-0.247	0.366	-0.0183	0.611	-0.0601
XM_005301336	FUN14_domain_containing_2_(FUNDC2)_transcript_variant_X1_mRNA	-2.72e-08	4.13e-08	-0.422	-0.3	-0.774		0.737	-0.21	4.53e-10	0.191	0.00281
XM_005301339	mature_T-cell_proliferation_1_(MTCP1)_mRNA	-1	0.948	0.362	-1	1		0.791	9.61e-05	-1	0.454	0.362
XM_005301340	C-x(9)-C_motif_containing_4_homolog_(S._cerevisiae)_(CMC4)_transcript_variant_X1_mRNA	0.000483	-0.339	-0.0606	-0.032	-0.735		0.855	0.95	-0.844	0.114	0.768
XM_005301350	BRCA1/BRCA2-containing_complex_subunit_3_(BRCC3)_mRNA	0.459	-0.605	-0.98	0.747	0.411		-0.958	0.0368	0.0472	0.0764	0.567
XM_005301352	fatty_acid_amide_hydrolase_2_(FAAH2)_transcript_variant_X1_mRNA	-0.00455	0.588	0.19	1	-1		-7.26e-08	0.119	-0.289	0.323	0.48
XM_005301357	chloride_intracellular_channel_2_(CLIC2)_mRNA	-0.821	1	-0.098	0.000552	7.88e-08		0.406	-0.395	0.188	0.0583	0.669
XM_005301774	monoamine_oxidase_B_(MAOB)_mRNA	-0.467	-1	0.804	0.00104	0.409		0.695	0.0799	0.00332	-0.567	0.000183
XM_005301775	Norrie_disease_(pseudoglioma)_(NDP)_transcript_variant_X1_mRNA	-1	-1	1	-1	0.695		0.00136	0.296	0.563	-0.345	-0.224
XM_005301779	FUN14_domain_containing_1_(FUNDC1)_transcript_variant_X1_mRNA	3.56e-06	-9.88e-06	-0.00804	-0.0192	-1		2.52e-07	-0.00782	-0.139	-3.4e-10	-0.64
XM_005303346	interleukin_1_receptor_accessory_protein-like_1_(IL1RAPL1)_transcript_variant_X1_mRNA	1	-1	0.451	1	-0.741		-0.227	-0.0101	3.53e-08	-2.49e-05	-0.00269
XM_005303349	glycerol_kinase_(GK)_transcript_variant_X1_mRNA	0.406	0.875	0.903	-1.5e-08	-0.979		0.707	0.659	0.126	-0.784	-0.00678
XM_005303356	TGF-beta_activated_kinase_1/MAP3K7_binding_protein_3_(TAB3)_transcript_variant_X1_mRNA	-4.39e-06	0.653	0.00193	-6.61e-05	-8.82e-06		4.24e-06	-0.355	-1.71e-05	-0.975	-0.00407
XM_005307408	lysosomal-associated_membrane_protein_2_(LAMP2)_transcript_variant_X1_mRNA	1	0.0288	5.79e-09	-1.59e-08	1.63e-12		0.27	0.142	0.00017	0.00152	0.00325
XM_005307419	X-linked_inhibitor_of_apoptosis_(XIAP)_transcript_variant_X1_mRNA	0.413	-1	0.0206	-6.72e-05	-0.000818		0.316	-0.627	-0.000505	0.332	-0.105
XM_005307422	teneurin_transmembrane_protein_1_(TENM1)_transcript_variant_X1_mRNA	-0.0279	1	1.14e-06	0.992	0.0124		0.486	0.114	0.000159	5.3e-08	0.146
XM_005309002	retinitis_pigmentosa_GTPase_regulator_(RPGR)_mRNA	-0.792	1	0.103	-0.694	-1		-0.059	0.759	-0.692	5.35e-05	-0.609
XM_005309175	FERM_and_PDZ_domain_containing_4_(FRMPD4)_transcript_variant_X1_mRNA	0.843	0.973	0.0115	1	-1		0.0774	-0.3	-0.8	-0.00364	0.49
XM_005309179	male-specific_lethal_3_homolog_(Drosophila)_(MSL3)_transcript_variant_X1_mRNA	0.234	-0.0744	-0.0662	-0.00685	0.118		0.0104	-0.000247	-2.61e-10	-1.46e-05	-6.21e-06
XM_005309181	RALBP1_associated_Eps_domain_containing_2_(REPS2)_mRNA	-0.0137	1	1	-0.906	-0.303		0.000392	-0.571	0.227	-0.151	0.0416
XM_005309311	WWC_family_member_3_(WWC3)_transcript_variant_X1_mRNA	-0.0809	-1	0.0749	-0.0843	-1.75e-07		1.82e-09	-0.0121	-0.151	-0.113	2.36e-08
XM_005309314	chloride_channel_voltage-sensitive_4_(CLCN4)_mRNA	0.527	0.539	0.0748	-1	0.153		-0.00115	0.0521	-0.206	0.000747	-0.589
XM_005309315	midline_1_(Opitz/BBB_syndrome)_(MID1)_transcript_variant_X1_mRNA	-0.229	1	0.241	-0.674	-0.241		3.15e-11	-0.825	-0.0417	7.98e-15	0.294
XM_005310894	NHS-like_2_(NHSL2)_transcript_variant_X1_mRNA	-0.000663	1	-0.536	0.184	-0.00346		0.0243	-0.653	-0.955	-3.98e-07	-0.956
XM_005310902	oculocerebrorenal_syndrome_of_Lowe_(OCRL)_transcript_variant_X1_mRNA	-0.179	0.971	-0.814	0.736	-0.00412		-0.000244	0.0873	0.37	0.0243	2.59e-09
XM_005310904	apelin_(APLN)_mRNA	-1	-0.865	-0.0562	0.0697	-0.154		0.406	-0.395	0.188	0.847	0.191
XM_005310906	SAM_and_SH3_domain_containing_3_(SASH3)_transcript_variant_X1_mRNA	0.109	0.424	-0.425	0.00178	-1		-0.046	0.395	-0.00881	0.241	0.000864
XM_005310911	UTP14_U3_small_nucleolar_ribonucleoprotein_homolog_A_(yeast)_(UTP14A)_transcript_variant_X1_mRNA	-0.513	0.167	-3.59e-06	4.41e-06	1		0.232	-0.586	0.0408	0.183	-0.826
XM_005310915	BCL6_corepressor-like_1_(BCORL1)_mRNA	-0.0515	0.0084	-0.718	0.269	-0.0714		-0.276	-0.318	-0.0371	-0.549	-0.779
XM_005310916	apoptosis-inducing_factor_mitochondrion-associated_1_(AIFM1)_transcript_variant_X1_mRNA	0.000627	0.557	-1	0.00283	0.048		-9.56e-09	0.000515	1.09e-17	0.000276	-0.485
XM_005310927	RAB33A_member_RAS_oncogene_family_(RAB33A)_mRNA	1.12e-09	-0.0846	-2.61e-06	0.00422	1.78e-12		-2.86e-08	0.259	-2.59e-08	-0.00129	-0.134
XM_005310928	solute_carrier_family_25_(mitochondrial_carrier_brain)_member_14_(SLC25A14)_transcript_variant_X1_mRNA	1	-0.447	-0.0526	1	0.134		-1	0.12	0.0179	0.0559	0.408
XM_005310935	E74-like_factor_4_(ets_domain_transcription_factor)_(ELF4)_mRNA	-1	-1	-1	0.223	0.695		-0.406	0.395	0.103	0.862	-0.0197
XM_005311473	midline_2_(MID2)_transcript_variant_X1_mRNA	-0.0584	0.807	0.399	0.587	-1		-0.0303	-0.368	-0.509	-0.212	0.111
XM_005311950	RNA_binding_motif_protein_10_(RBM10)_mRNA	-0.571	-0.64	-3.31e-09	1.16e-14	-0.105		-2.79e-10	-0.329	0.188	0.00163	8e-16
XM_005311964	v-raf_murine_sarcoma_3611_viral_oncogene_homolog_(ARAF)_mRNA	-0.722	1	-0.0613	1.05e-14	0.606		-0.00106	3.08e-08	-0.808	-0.00123	-0.904
XM_005311965	synapsin_I_(SYN1)_mRNA	-0.491	0.355	0.623	0.0143	0.209		0.989	0.0344	-1	0.0218	0.632
XM_005311967	ELK1_member_of_ETS_oncogene_family_(ELK1)_mRNA	-0.0004	0.629	-0.0711	0.0632	-0.0684		-1	0.0231	-0.0132	-0.305	0.551
XM_005313159	ecto-NOX_disulfide-thiol_exchanger_2_(ENOX2)_transcript_variant_X1_mRNA	0.162	0.0431	4.38e-05	0.0583	0.000376		2.81e-05	0.346	-0.104	0.789	0.00224
XM_005313820	Wiskott-Aldrich_syndrome_(WAS)_mRNA	-1	-0.88	-0.783	0.716	-1		0.406	0.395	-0.00881	0.0376	0.000864
XM_005313821	suppressor_of_variegation_3-9_homolog_1_(Drosophila)_(SUV39H1)_mRNA	0.754	0.519	-3.93e-06	7.26e-05	0.456		-3.29e-07	0.472	1.41e-06	4.97e-18	-0.443
XM_005314731	guanylate_cyclase_2F_retinal_(GUCY2F)_mRNA	-1	1	1	1	1		-0.406	-0.395	1	-0.00898	1
XM_005278771	smoothelin_(SMTN)_mRNA	-1	0.00319	1	4.9e-30	0.001		-0.703	1.45e-05	0.333	9.54e-05	-0.571
XM_005278800	splicing_factor_3a_subunit_1_120kDa_(SF3A1)_transcript_variant_X1_mRNA	-0.0121	0.00657	-0.0337	0.418	-1		-0.986	-0.346	1.31e-21	1.5e-36	6.33e-08
XM_005278802	TBC1_domain_family_member_10A_(TBC1D10A)_mRNA	-0.000391	0.969	-0.0586	0.0131	-0.718		-0.00131	0.848	-0.734	-0.0239	0.0572
XM_005281095	topoisomerase_(DNA)_III_beta_(TOP3B)_transcript_variant_X1_mRNA	3.18e-05	-0.00231	-0.00593	-0.78	0.00128		6.81e-08	-0.0103	6.66e-09	0.217	4.4e-19
XM_005288596	adenosine_A2a_receptor_(ADORA2A)_transcript_variant_X1_mRNA	-0.0779	0.651	0.388	-0.863	0.282		-0.443	1	0.522	-0.0141	7.33e-32
XM_005288606	breakpoint_cluster_region_(BCR)_transcript_variant_X1_mRNA	-5.04e-10	0.0119	0.000909	-0.25	-1.55e-05		0.000199	-0.000615	-0.0642	-0.0267	6.68e-06
XM_005288704	citron_(rho-interacting_serine/threonine_kinase_21)_(CIT)_transcript_variant_X1_mRNA	-0.00331	0.12	0.00107	0.111	-1		0.0532	-0.395	7.78e-05	9.86e-14	1.28e-39
XM_005295007	zinc_finger_DHHC-type_containing_8_(ZDHHC8)_transcript_variant_X1_mRNA	-0.0294	0.762	4.98e-17	-0.839	-0.847		0.169	9.23e-05	0.0933	-0.97	1.65e-18
XM_005295012	golgin_A3_(GOLGA3)_transcript_variant_X1_mRNA	-0.00274	0.142	0.0584	-0.223	0.985		-0.525	-0.102	-2.68e-08	-0.0086	1.95e-09
XM_005298573	FIC_domain_containing_(FICD)_mRNA	-1	-1	0.424	1	-0.734		-0.107	0.27	-7.78e-06	-0.459	0.00352
XM_005298574	chemokine-like_receptor_1_(CMKLR1)_transcript_variant_X1_mRNA	-0.92	-1	-0.902	0.163	0.237		-0.406	1	-1	-0.9	0.342
XM_005298597	acyl-CoA_dehydrogenase_family_member_10_(ACAD10)_transcript_variant_X1_mRNA	-0.0183	-0.167	-0.000547	-4.18e-10	-0.598		-0.966	-0.823	0.0127	0.528	0.485
XM_005298621	UDP-GlcNAc:betaGal_beta-13-N-acetylglucosaminyltransferase_4_(B3GNT4)_mRNA	0.303	-0.844	1	0.876	0.568		1	1	1	-0.0703	-0.0164
XM_005298623	MLX_interacting_protein_(MLXIP)_transcript_variant_X1_mRNA	-0.0357	0.88	0.0126	-1	-0.045		0.747	-0.00833	-0.505	0.481	2.29e-19
XM_005298640	ORAI_calcium_release-activated_calcium_modulator_1_(ORAI1)_transcript_variant_X1_mRNA	1	1	0.802	-1	-1		0.000118	1	-0.891	0.024	8.21e-07
XM_005298646	lysine_(K)-specific_demethylase_2B_(KDM2B)_transcript_variant_X1_mRNA	0.969	0.701	-0.482	-0.00676	-0.0459		0.0946	-0.0909	-1.75e-09	-9.48e-06	4.19e-08
XM_005298751	kinetochore_associated_1_(KNTC1)_mRNA	-0.00746	0.684	0.0716	-2.15e-05	-0.693		5.35e-06	-0.00678	-0.409	0.412	0.416
XM_005299535	pseudouridylate_synthase_1_(PUS1)_mRNA	-0.111	0.83	-1	0.325	0.37		0.247	-0.000411	-0.846	-0.673	2.1e-05
XM_005302605	NHP2_non-histone_chromosome_protein_2-like_1_(S._cerevisiae)_(NHP2L1)_mRNA	7.93e-06	-0.0152	-0.436	0.0122	9.67e-06		-0.000968	0.03	-1	3.38e-06	1.94e-07
XM_005308076	adenosine_deaminase_RNA-specific_B2_(non-functional)_(ADARB2)_mRNA	1	1	-1	-1	-1		0.0853	0.000183	0.0544	0.00685	0.227
XM_005311717	deltex_homolog_1_(Drosophila)_(DTX1)_transcript_variant_X1_mRNA	-0.00569	0.548	0.526	0.000513	-0.938		-1	1	3.23e-23	0.667	-0.00106
