# Supplementary material for: Transcriptomic responses to environmental temperature by turtles with temperature-dependent and genotypic sex determination assessed by RNAseq inform the genetic architecture of embryonic gonadal development
Source: PLoS One. 2017 Mar 15;12(3):e0172044. doi: 10.1371/journal.pone.0172044 (PMC5352168; doi:10.1371/journal.pone.0172044)
Supplement: S12 Table — (XLSX) [file pone.0172044.s015.xlsx]

## Sheet: S12-Histone-related
	Supplementary Table S12: List of differentially expressed genes by category - Histone related	Chrysemys picta						Apalone spinifera
Gene	Description	Stage 9	Stage 12	Stage 15	Stage 19	Stage 22		Stage 9	Stage 12	Stage 15	Stage 19	Stage 22
XM_005308436	histone-lysine_N-methyltransferase_2D-like_(LOC101934288)_mRNA	-6.3285e-60	0.0361283	0.515261	1.12668e-05	-5.92913e-15		-0.000734523	1.29268e-05	2.6246e-06	1.18788e-28	6.48349e-19
XM_005297499	H3_histone_family_3B_(H3.3B)_(H3F3B)_mRNA	4.67441e-101	-8.50662e-18	-5.21645e-19	0.167427	2.08383e-06		-1.13885e-27	8.61334e-27	3.89807e-41	0.0314648	0.951077
XM_005289572	H3_histone_family_3A_(H3F3A)_transcript_variant_X1_mRNA	9.44447e-160	-3.29968e-39	-2.3416e-55	6.81198e-06	4.66336e-19		2.26224e-33	-0.65704	-5.46489e-07	-4.22764e-46	-3.92314e-29
XM_005287583	histone_deacetylase_2_(HDAC2)_mRNA	8.69876e-20	-0.00184771	-3.50378e-22	-6.26645e-28	0.358268		0.518567	-1.8004e-16	-0.000495069	6.55958e-08	-1.043e-85
XM_005303012	nuclear_autoantigenic_sperm_protein_(histone-binding)_(NASP)_mRNA	0.0101433	0.00148037	-8.95964e-26	2.47385e-05	4.13501e-15		1.41467e-121	-6.17922e-55	1.47257e-14	1.55776e-24	-2.46574e-52
XM_005288380	histone_H1x-like_(LOC101935791)_mRNA	6.52431e-164	6.09051e-92	-1.58469e-25	3.60268e-197	2.45492e-197		1.78566e-58	1.89086e-36	1.772e-26	1.81836e-48	6.50006e-79
XM_005296066	histone_chaperone_asf1b-B-like_(LOC101935465)_mRNA	-0.631281	-0.0156949	-2.12893e-56	1.27205e-22	-1		-1.79642e-06	2.09547e-07	2.56435e-26	1.29087e-33	0.000252885
XM_005299812	histone_H2A.x-like_(LOC101950318)_mRNA	1.99414e-14	1	-5.38159e-45	3.04036e-52	2.92576e-14		-0.0148407	-0.413431	7.26479e-06	-0.89999	-0.402869
XM_005307172	histone_deacetylase_11_(HDAC11)_transcript_variant_X1_mRNA	0.857214	-2.18544e-06	0.15497	-2.94678e-11	-0.122077		0.352411	-0.0117065	-1.84287e-19	-4.59811e-12	-3.34297e-24
XM_005280416	SNF2_histone_linker_PHD_RING_helicase_E3_ubiquitin_protein_ligase_(SHPRH)_mRNA	-0.575832	1	0.0738104	-0.332642	-0.934599		0.614855	-0.632082	-3.0283e-12	-0.00156823	0.153893
XM_005303157	histone_deacetylase_9_(HDAC9)_mRNA	1	1	0.000548139	0.965005	0.293425		0.272614	0.0155809	7.68949e-10	-2.64885e-13	9.94234e-09
XM_005304477	histone_H4_transcription_factor-like_(LOC101943794)_partial_mRNA	0.972079	-0.867231	-0.399357	-0.498271	-0.774798		-0.247496	0.00118993	1	-0.01685	-1.43473e-32
XM_005279174	histone_deacetylase_8_(HDAC8)_transcript_variant_X1_mRNA	0.00164459	1	-0.363602	0.0216794	0.871441		-1	0.0050339	2.54327e-07	0.366369	5.75543e-05
XM_005279617	euchromatic_histone-lysine_N-methyltransferase_2_(EHMT2)_mRNA	-1.13761e-07	1.25372e-06	-6.90087e-10	2.6192e-47	0.0835125		-0.819108	1.51627e-35	4.20726e-24	9.2705e-63	3.17083e-22
XM_005279627	histone_H3-like_centromeric_protein_A-like_(LOC101950045)_partial_mRNA	0.689508	0.433278	-0.0983086	0.0192998	0.943009		-1	0.411689	0.656712	0.0750115	0.0172385
XM_005279892	histone-lysine_N-methyltransferase_2B-like_(LOC101946701)_mRNA	-1	-1	1	-1	-1		1	1	1	0.00897622	1
XM_005280870	histone_deacetylase_3_(HDAC3)_mRNA	0.258374	-0.146148	-1.15983e-05	1	0.998057		-1	2.49854e-05	1.8245e-22	1.46487e-08	0.400208
XM_005282234	oocyte-specific_histone_RNA_stem-loop-binding_protein_2-like_(LOC101939590)_mRNA	0.00552343	1	-1	0.00334609	2.80807e-11		0.444425	0.197484	-0.000201166	0.743367	-0.0293426
XM_005283249	histone_H2A_type_1-F-like_(LOC101934633)_mRNA	1	1	-0.734688	1	1		NA	NA	NA	NA	NA
XM_005286136	histone_deacetylase_10_(HDAC10)_mRNA	-0.0140166	0.771175	0.0501517	-0.950067	-0.27793		0.988673	-0.795202	0.302595	0.984095	-0.0247046
XM_005288379	histone_H2A_type_2-B-like_(LOC101935518)_mRNA	0.863966	0.50288	0.0801134	1.1037e-10	0.0115464		-0.00589119	0.000147165	2.72164e-09	2.71597e-09	1.1122e-18
XM_005288523	histone-lysine_N-methyltransferase_SETMAR-like_(LOC101946646)_mRNA	1	1	-0.0214905	-0.0130424	-0.00463639		0.208873	-0.060461	0.691789	0.826203	1
XM_005294188	keratin_23_(histone_deacetylase_inducible)_(KRT23)_mRNA	-0.637294	1	1	1	-1		0.406189	-0.394706	-0.0165074	-0.000189593	0.342416
XM_005295126	histone_H2A.x-like_(LOC101931121)_mRNA	1	1	-1	-1	1		NA	NA	NA	NA	NA
XM_005296415	jumonji_C_domain_containing_histone_demethylase_1_homolog_D_(S._cerevisiae)_(JHDM1D)_mRNA	-0.00985311	-0.943031	0.20461	-0.379001	-0.458322		0.236603	-0.0344057	0.725747	0.908719	0.0699993
XM_005299903	histone_deacetylase_4_(HDAC4)_transcript_variant_X1_mRNA	-0.0236482	0.653804	0.00207772	0.272869	-0.993229		-0.339345	-0.211978	-1	0.000529411	2.50942e-05
XM_005302198	histone_deacetylase_1_(HDAC1)_mRNA	0.00760666	1.99629e-07	0.674062	0.137568	2.23118e-05		-0.985523	-5.03604e-05	8.07302e-05	0.0263292	-0.402895
XM_005302605	NHP2_non-histone_chromosome_protein_2-like_1_(S._cerevisiae)_(NHP2L1)_mRNA	7.9273e-06	-0.0152079	-0.435554	0.0121921	9.66631e-06		-0.000968152	0.0299956	-1	3.38122e-06	1.93545e-07
XM_005304446	non-histone_chromosomal_protein_HMG-14B-like_(LOC101936559)_transcript_variant_X1_mRNA	0.000204182	-0.00014622	-2.48364e-08	7.9239e-05	8.01609e-06		-0.000383364	-0.00217579	0.63663	0.115727	0.550184
XM_005308927	histone_H3.2-like_(LOC101933930)_mRNA	0.84888	-1	-0.0411221	1	0.0222559		0.0898037	0.77277	1	0.753868	0.320429
XM_005308931	histone_H2B_8-like_(LOC101935037)_mRNA	1	-0.875407	0.734688	-1	0.734998		NA	NA	NA	NA	NA
XM_005308935	histone_H2B_8-like_(LOC101936139)_mRNA	0.462352	-1	1	0.48188	0.900895		1	0.677045	-1	1	0.913291
XM_005308936	histone_H2A.J-like_(LOC101936573)_mRNA	0.994305	-1	-0.576721	0.979896	-0.436948		1	-0.394706	-0.187632	1	1
XM_005308938	histone_H1-like_(LOC101937130)_mRNA	1	0.920207	-0.756794	-1	0.239047		0.236602	0.499314	-1	0.106702	-0.320429
XM_005308949	histone_H2B_8-like_(LOC101940416)_mRNA	1	-1	1	1	-1		NA	NA	NA	NA	NA
XM_005308951	histone_H2A.J-like_(LOC101940972)_mRNA	1	0.721876	0.664425	0.332642	0.900895		NA	NA	NA	NA	NA
XM_005308960	histone_H3-like_centromeric_protein_CNA1-like_(LOC101943714)_mRNA	1	-1	-1	0.893088	-1		0.39695	0.00181196	7.26479e-06	-0.89999	0.342416
XM_005309116	euchromatic_histone-lysine_N-methyltransferase_1_(EHMT1)_transcript_variant_X1_mRNA	-7.1777e-07	1.95974e-11	3.05548e-06	0.00021505	-0.957404		-1	3.67517e-12	2.47177e-13	1.54016e-23	0.0441083
XM_005309435	core_histone_macro-H2A.1-like_(LOC101931070)_transcript_variant_X1_mRNA	0.471052	-0.507693	-0.000139332	-0.659383	0.0776703		1.56368e-09	-0.934915	-0.0292569	0.00420668	-3.21619e-07
XM_005312354	histone_deacetylase_7_(HDAC7)_transcript_variant_X1_mRNA	-5.78923e-05	0.0910451	-0.0362333	5.68041e-06	-6.77943e-05		0.423523	3.10735e-07	3.03623e-11	1.37147e-38	1.31879e-06
XM_005312492	histone_H2B_7-like_(LOC101951673)_mRNA	-1	1	1	1	1		NA	NA	NA	NA	NA
XM_005313417	histone_H3.2-like_(LOC101952834)_mRNA	0.473762	1	-0.575593	0.893088	0.734998		0.999991	0.0976479	0.543372	0.0647155	0.905704
XM_005314305	histone-lysine_N-methyltransferase_PRDM9-like_(LOC101947848)_mRNA	1	1	-1	1	-1		1	1	-0.103429	0.00477453	-0.882597
