# Supplementary material for: Transcriptomic responses to environmental temperature by turtles with temperature-dependent and genotypic sex determination assessed by RNAseq inform the genetic architecture of embryonic gonadal development
Source: PLoS One. 2017 Mar 15;12(3):e0172044. doi: 10.1371/journal.pone.0172044 (PMC5352168; doi:10.1371/journal.pone.0172044)
Supplement: S13 Table — (XLSX) [file pone.0172044.s016.xlsx]

## Sheet: S13-Ubiquitin-related
	Supplementary Table S13: List of differentially expressed genes by category - Ubiquitin related	Chrysemys picta						Apalone spinifera
Gene	Description	Stage 9	Stage 12	Stage 15	Stage 19	Stage 22		Stage 9	Stage 12	Stage 15	Stage 19	Stage 22
XM_005311973	ubiquitin-like_modifier-activating_enzyme_1-like_(LOC101951669)_mRNA	-9.72917e-37	5.66986e-18	-2.17002e-41	7.09447e-54	1		-8.92517e-41	1.00522e-43	4.32129e-162	1.48128e-64	1.83071e-20
XM_005309482	mindbomb_E3_ubiquitin_protein_ligase_1_(MIB1)_mRNA	-2.53924e-18	1.90912e-05	1.06542e-42	-1.64688e-22	-3.47433e-19		0.00105092	-0.11425	3.43607e-12	5.69235e-53	3.65291e-14
XM_005285309	HECT_domain_containing_E3_ubiquitin_protein_ligase_1_(HECTD1)_transcript_variant_X1_mRNA	-1.31253e-32	3.93575e-05	4.0221e-14	-7.53037e-19	-0.00265084		3.14844e-06	0.116299	-0.143788	-0.00126127	-0.0288513
XM_005312139	mahogunin_ring_finger_1_E3_ubiquitin_protein_ligase_(MGRN1)_transcript_variant_X1_mRNA	-1.08641e-14	0.00310984	-1.77344e-09	5.86428e-24	-7.09388e-14		-4.79058e-16	0.614476	8.75223e-18	1.27943e-11	-0.0303123
XM_005296207	ubiquitin-conjugating_enzyme_E2R_2_(UBE2R2)_mRNA	-5.54381e-17	4.21206e-05	-0.724012	-4.13448e-06	-2.91948e-16		-0.136437	-0.134588	0.000505256	-2.13576e-15	0.565637
XM_005292961	ubiquitin_protein_ligase_E3_component_n-recognin_4_(UBR4)_mRNA	-1.48314e-50	2.09157e-05	0.000153679	0.00356168	-3.81765e-12		8.80641e-23	0.0481372	0.933818	2.76527e-05	3.83838e-15
XM_005294965	E3_ubiquitin-protein_ligase_DTX4-like_(LOC101936266)_mRNA	-5.3424e-20	1.47514e-05	-0.59312	1	-3.75781e-59		-0.156707	0.0237412	0.00042476	-0.0594136	-0.927703
XM_005282376	HECT_UBA_and_WWE_domain_containing_1_E3_ubiquitin_protein_ligase_(HUWE1)_mRNA	-4.43806e-87	0.0998275	-0.477153	7.4416e-39	-1.0249e-06		-2.61148e-14	5.3219e-17	1.36228e-57	1.17416e-68	1.5412e-53
XM_005278697	E3_ubiquitin-protein_ligase_TRIM71-like_(LOC101933724)_mRNA	-7.48195e-18	0.0837775	0.353367	-1	-0.812389		-0.0175445	-2.81223e-06	-0.000891266	-0.981124	-0.682731
XM_005280579	ubiquitin_associated_protein_2-like_(UBAP2L)_transcript_variant_X1_mRNA	-1.07693e-18	0.0725898	-0.152818	0.00110253	-5.62049e-06		-2.73668e-09	-0.000304172	2.28921e-08	4.4531e-20	0.0217993
XM_005283140	ubiquitin_specific_peptidase_36_(USP36)_mRNA	-3.5077e-13	0.179406	-2.36651e-05	0.00054224	-2.1357e-07		0.443546	-0.613822	0.000154898	0.0137782	0.000234944
XM_005305643	ubiquitin_specific_peptidase_34_(USP34)_mRNA	-7.17267e-13	0.515499	1.08795e-13	-1.9089e-07	-1.25332e-05		0.000292157	-6.25052e-05	-0.063761	9.78998e-10	-0.0485927
XM_005306035	ubiquitin_protein_ligase_E3_component_n-recognin_5_(UBR5)_transcript_variant_X1_mRNA	-3.65902e-11	0.00954386	0.000802129	-0.0718678	-0.0207802		1.87429e-10	-5.32059e-06	-0.0535963	0.00233982	0.00894219
XM_005278991	ubiquitin_A-52_residue_ribosomal_protein_fusion_product_1_(UBA52)_mRNA	2.06924e-139	-3.59104e-73	-8.49808e-133	7.34719e-167	5.21262e-129		-1.24134e-77	9.01044e-197	-2.13269e-55	-1.47191e-35	-5.101e-167
XM_005300596	ubiquitin_carboxyl-terminal_esterase_L1_(ubiquitin_thiolesterase)_(UCHL1)_mRNA	4.75471e-05	-8.64966e-18	-6.83691e-23	0.0292972	1.02115e-25		-0.000294646	0.153696	2.48551e-14	0.55117	-1.28411e-65
XM_005293785	ubiquitin-fold_modifier_conjugating_enzyme_1_(UFC1)_mRNA	1.78881e-08	-2.36875e-15	-2.66579e-12	2.26218e-18	3.56592e-13		-0.000179958	4.52516e-09	-1.4667e-10	-2.16028e-09	0.00323709
XM_005309412	membrane-associated_ring_finger_(C3HC4)_7_E3_ubiquitin_protein_ligase_(MARCH7)_transcript_variant_X1_mRNA	0.928976	-7.52549e-19	-4.50587e-05	-2.59222e-19	-0.0192234		-0.00154907	-8.57083e-71	-2.56658e-96	-2.00177e-40	-1.59028e-135
XM_005288883	ubiquitin-conjugating_enzyme_E2I_(UBE2I)_mRNA	1.5118e-11	-9.41279e-15	-0.00141781	-0.0360694	0.0756029		4.23302e-20	-1.40776e-18	-7.64373e-12	-4.36006e-37	-5.82118e-108
XM_005311391	ubiquitin-like_5_(UBL5)_transcript_variant_X1_mRNA	3.9795e-22	-5.08044e-07	-1.34058e-11	1.33355e-06	2.25376e-07		-4.09805e-13	-0.144453	0.0350948	-0.0563875	-0.020966
XM_005311861	ubiquitin-conjugating_enzyme_E2M_(UBE2M)_mRNA	-0.285484	-0.289121	-1.56419e-31	0.00231131	-0.0287971		-9.41295e-06	-2.94084e-06	-0.000601368	-3.64542e-18	0.00428916
XM_005280129	ubiquitin-like_4A_(UBL4A)_mRNA	1.45158e-08	-0.683461	-4.11368e-13	2.45654e-23	0.118119		-0.000100137	0.00180713	-0.701347	0.441048	0.146569
XM_005304850	ubiquitin-conjugating_enzyme_E2C_(UBE2C)_transcript_variant_X1_mRNA	5.54692e-12	-0.829835	-3.49905e-13	2.29693e-24	1.0132e-13		-0.02655	4.69842e-13	0.00775586	5.17868e-05	1.33306e-27
XM_005305551	OTU_domain_ubiquitin_aldehyde_binding_1_(OTUB1)_mRNA	2.06092e-28	1	-1.25204e-16	9.62795e-49	1.52155e-14		-7.47e-10	2.47125e-20	9.73151e-12	2.84454e-05	0.00053867
XM_005301724	ubiquitin-conjugating_enzyme_E2D_1_(UBE2D1)_mRNA	1	-0.0271887	-4.33707e-07	-3.85908e-18	-1.98969e-10		1	-1.74453e-25	-3.20503e-11	-1.87869e-18	-8.82221e-32
XM_005280804	ubiquitin-conjugating_enzyme_E2_D2-like_(LOC101952264)_mRNA	2.8187e-08	0.931406	-0.120944	-4.1323e-16	0.774798		1	-1.80108e-06	4.18785e-05	-1.10151e-21	-1.90736e-07
XM_005291662	ring_finger_protein_19A_E3_ubiquitin_protein_ligase_(RNF19A)_transcript_variant_X1_mRNA	-0.272441	-0.659236	0.176644	-3.81516e-21	0.950044		-0.418769	-0.567101	-0.000441018	-3.37966e-10	-1.2697e-142
XM_005299714	ubiquitin-conjugating_enzyme_E2_J1_(UBE2J1)_mRNA	-1	-0.00429343	-0.688673	-5.87451e-11	-0.000573842		0.825747	-0.00625033	-8.4371e-09	-0.0170902	-0.00355485
XM_005308608	checkpoint_with_forkhead_and_ring_finger_domains_E3_ubiquitin_protein_ligase_(CHFR)_transcript_variant_X1_mRNA	-0.00262261	-7.77578e-06	0.917004	-2.78782e-14	-0.849998		0.0032669	-0.0145978	1	-0.0922684	1.76388e-50
XM_005296209	ubiquitin_associated_protein_2_(UBAP2)_mRNA	-3.04937e-07	0.000148585	0.122058	1	-1.89147e-14		1.46257e-15	0.000434004	1.28511e-13	0.000264338	7.10983e-14
XM_005301587	apoptosis_resistant_E3_ubiquitin_protein_ligase_1_(AREL1)_transcript_variant_X1_mRNA	-0.000117315	0.0181608	-0.963964	-0.00651214	-1.43166e-24		1	0.402426	1.95864e-07	6.7166e-05	0.17003
XM_005312953	E3_ubiquitin-protein_ligase_RNF213-like_(LOC101946831)_mRNA	-1	-1	1	-0.0860393	-1.84156e-14		-0.29385	0.164334	-0.0874832	-0.686029	0.314425
XM_005314509	ubiquitin-like_protein_ISG15-like_(LOC101946299)_mRNA	0.109228	0.930519	-0.642824	0.0573097	-7.26944e-11		NA	NA	NA	NA	NA
XM_005279242	E3_ubiquitin-protein_ligase_MARCH5-like_(LOC101938756)_mRNA	0.00435256	-0.756799	-2.04133e-05	2.00586e-09	1		-6.49766e-17	2.13761e-06	0.722597	0.010116	1.30941e-05
XM_005279312	E3_ubiquitin-protein_ligase_TRIM39-like_(LOC101934708)_mRNA	-0.00164454	-1	-0.8701	0.0121726	-1		-2.38134e-11	2.7163e-06	0.038371	1.26377e-09	-0.849527
XM_005303025	HECT_domain_containing_E3_ubiquitin_protein_ligase_3_(HECTD3)_transcript_variant_X1_mRNA	0.000961391	-0.901429	-9.92338e-09	7.55112e-14	5.80096e-10		-1.33145e-14	9.10205e-20	8.80143e-08	0.286191	-0.446111
XM_005305606	ubiquitin-fold_modifier_1_(UFM1)_mRNA	4.26608e-19	-9.73064e-05	0.60671	-0.500349	0.224377		-3.07258e-15	0.0943672	3.68741e-08	3.51812e-12	-0.878319
XM_005283197	ubiquitin_protein_ligase_E3A_(UBE3A)_transcript_variant_X1_mRNA	-0.0795609	-0.928679	-0.77025	-2.15146e-10	-0.776805		0.000523256	-2.11068e-24	-5.35425e-17	-6.35941e-19	-1.45496e-33
XM_005294637	ubiquitin_specific_peptidase_25_(USP25)_transcript_variant_X1_mRNA	-0.259478	-0.218358	-0.432183	-1.38887e-06	-0.00047587		-0.131322	-3.15405e-52	-4.49046e-62	-5.23249e-31	-2.86851e-24
XM_005297065	ubiquitin-conjugating_enzyme_E2E_1_(UBE2E1)_transcript_variant_X1_mRNA	2.63152e-08	-0.120328	1	-0.000986761	-0.103135		4.70263e-06	-1.67314e-67	-5.82085e-60	-2.03465e-152	-7.23788e-80
XM_005297470	small_ubiquitin-like_modifier_2_(SUMO2)_transcript_variant_X1_mRNA	7.33267e-71	-0.669435	-1.34131e-06	3.91069e-05	4.07485e-10		0.0147397	-8.27266e-77	-9.79388e-11	-3.35666e-46	-2.76345e-38
XM_005279937	ubiquitin-conjugating_enzyme_E2_variant_2_(UBE2V2)_mRNA	1.57928e-07	-0.015418	-0.265622	-0.000300163	0.574563		0.0201924	-1.86324e-13	0.287686	-1.39697e-11	-3.5014e-31
XM_005300493	ubiquitin-conjugating_enzyme_E2E_3_(UBE2E3)_transcript_variant_X1_mRNA	1	-0.00476586	-0.00156639	-0.692318	0.0197042		-0.00945204	-1.21391e-16	-1.01737e-05	-2.58397e-33	-1.952e-11
XM_005286226	ubiquitin-conjugating_enzyme_E2_variant_1-like_(LOC101931257)_transcript_variant_X1_mRNA	2.62052e-08	-0.188812	-0.262677	-0.000107479	0.893227		5.68106e-06	-2.41171e-32	3.59608e-07	-0.126697	-1.85997e-11
XM_005297207	ubiquitin_protein_ligase_E3C_(UBE3C)_mRNA	-0.309152	-1	-1	-5.51173e-07	-0.00815203		0.016623	-3.21493e-12	-0.0502211	0.555289	-2.45455e-13
XM_005297063	ubiquitin-conjugating_enzyme_E2E_2_(UBE2E2)_mRNA	0.00262261	0.579297	0.901998	-0.128308	-0.355304		6.27128e-08	-5.38335e-29	-4.18736e-07	-7.52568e-10	-1.18017e-10
XM_005286639	ubiquitin-like_3_(UBL3)_mRNA	0.0299954	-0.0504165	0.576361	-0.000177467	1		0.659144	-5.85203e-07	-4.05644e-41	-1.95669e-38	-9.11721e-24
XM_005287709	HECT_domain_and_ankyrin_repeat_containing_E3_ubiquitin_protein_ligase_1_(HACE1)_transcript_variant_X1_mRNA	0.209556	-1	-0.267361	-0.0535303	-0.882964		-0.0040142	0.77277	-1.76237e-17	-1.5338e-13	-1.01102e-18
XM_005289827	siah_E3_ubiquitin_protein_ligase_1_(SIAH1)_transcript_variant_X1_mRNA	0.0855305	-0.000392588	-0.052762	-0.00366753	1		-0.000589304	-0.341254	-5.80422e-66	-5.86886e-13	-1.5527e-34
XM_005298977	ring_finger_protein_128_E3_ubiquitin_protein_ligase_(RNF128)_mRNA	0.277852	-0.465854	-0.734688	-0.00108283	1		0.990938	-0.50268	-6.51443e-45	-9.85733e-14	-0.000478052
XM_005303086	membrane-associated_ring_finger_(C3HC4)_6_E3_ubiquitin_protein_ligase_(MARCH6)_transcript_variant_X1_mRNA	-0.605942	-0.236294	0.0703322	-5.20479e-08	-0.609011		-0.00795624	-0.906275	-8.26341e-22	-5.39916e-05	-3.51365e-17
XM_005307257	ubiquitin_specific_peptidase_8_(USP8)_transcript_variant_X1_mRNA	-0.0907784	1	0.280377	-4.36873e-09	-0.0127504		0.372526	-0.0180364	-4.70668e-18	-0.00833531	-2.09252e-32
XM_005278878	E3_ubiquitin-protein_ligase_KCMF1-like_(LOC101934436)_mRNA	0.025717	0.249443	-0.955324	-0.910458	0.0111512		-0.689031	-0.002795	-1.28163e-22	-0.0976714	-3.85484e-07
XM_005280416	SNF2_histone_linker_PHD_RING_helicase_E3_ubiquitin_protein_ligase_(SHPRH)_mRNA	-0.575832	1	0.0738104	-0.332642	-0.934599		0.614855	-0.632082	-3.0283e-12	-0.00156823	0.153893
XM_005280574	ubiquitin-conjugating_enzyme_E2Q_family_member_1_(UBE2Q1)_mRNA	0.000119123	1	-2.39908e-08	0.00761308	1		-0.00137491	0.533959	-3.7286e-17	-0.000258875	-0.00813199
XM_005280991	ariadne_homolog_ubiquitin-conjugating_enzyme_E2_binding_protein_1_(Drosophila)_(ARIH1)_mRNA	0.60349	-0.234746	-0.677328	1	0.0582546		0.894408	-1.54164e-05	-9.68157e-35	-0.832797	-0.0126924
XM_005283881	listerin_E3_ubiquitin_protein_ligase_1_(LTN1)_mRNA	-0.0533711	0.0376518	0.291835	-0.00200439	-1		0.00582285	-1	-1.53063e-11	-0.0219462	-1.24494e-05
XM_005287860	ubiquitin-conjugating_enzyme_E2D_3_(UBE2D3)_transcript_variant_X1_mRNA	0.00010848	0.648647	-1	4.86988e-13	4.88979e-12		0.00070344	0.68168	-1.60877e-168	-0.0300673	4.61183e-05
XM_005292292	ubiquitin_specific_peptidase_10_(USP10)_transcript_variant_X1_mRNA	1	0.00125118	-0.016002	-0.208563	0.0042948		0.0092005	0.766996	-1.42183e-16	0.000289644	-1.09571e-07
XM_005295507	pellino_E3_ubiquitin_protein_ligase_family_member_2_(PELI2)_transcript_variant_X1_mRNA	-0.577943	0.565332	0.0676746	-0.000877707	-1.01325e-08		0.00226766	-2.96046e-07	-3.1586e-15	0.00231551	0.518337
XM_005294234	neural_precursor_cell_expressed_developmentally_down-regulated_4_E3_ubiquitin_protein_ligase_(NEDD4)_transcript_variant_X1_mRNA	0.812168	-0.00385822	9.33039e-06	-1.84297e-07	0.670763		0.0121513	-1.91709e-08	-0.275014	-1.20564e-21	-1.21472e-09
XM_005307362	F-box_and_WD_repeat_domain_containing_7_E3_ubiquitin_protein_ligase_(FBXW7)_transcript_variant_X1_mRNA	-0.93685	-0.503055	-0.55284	-0.0793544	0.230973		5.68106e-06	-0.000539899	-0.0128191	-1.87315e-27	-0.0254461
XM_005310727	membrane-associated_ring_finger_(C3HC4)_3_E3_ubiquitin_protein_ligase_(MARCH3)_partial_mRNA	1	-0.600664	-0.910557	-0.817789	0.269898		-0.0203299	-0.808955	-9.96466e-09	-4.01144e-13	-0.000265257
XM_005281167	ubiquitin-like_with_PHD_and_ring_finger_domains_1_(UHRF1)_mRNA	-0.552704	0.00809166	-1	-0.573194	-0.696144		2.14889e-10	-0.1097	6.42965e-33	2.84779e-34	-1.84445e-15
XM_005284749	ubiquitin_specific_peptidase_1_(USP1)_transcript_variant_X1_mRNA	0.0815468	-0.688907	-0.00113617	-2.16833e-07	-0.850324		5.98531e-20	-2.4893e-10	-0.00105074	-0.290577	-7.35464e-25
XM_005289941	ubiquitin-like_modifier_activating_enzyme_2_(UBA2)_mRNA	1.18227e-19	0.972585	-5.95186e-06	-2.13516e-07	4.61313e-07		1.2958e-07	-0.000632321	0.00346855	0.0591912	-1.34695e-62
XM_005291771	ubiquitin_carboxyl-terminal_hydrolase_12-like_(LOC101939167)_transcript_variant_X1_mRNA	-0.667256	-0.955614	0.951918	-5.67347e-05	-0.968039		3.21695e-06	-0.425432	0.496498	0.105772	-2.31901e-16
XM_005303859	neural_precursor_cell_expressed_developmentally_down-regulated_4-like_E3_ubiquitin_protein_ligase_(NEDD4L)_transcript_variant_X1_mRNA	-0.30274	-1	8.32369e-12	-4.50507e-06	0.0162029		0.000332151	3.15742e-05	0.474495	-0.011445	-1.65256e-16
XM_005304837	E3_ubiquitin-protein_ligase_RNF182-like_(LOC101937577)_mRNA	-0.51452	0.851472	-2.21111e-05	0.00950713	-1		-7.40883e-06	-1.11836e-05	0.0707121	-0.00980681	-8.57326e-11
XM_005305702	IQ_motif_and_ubiquitin_domain_containing_(IQUB)_transcript_variant_X1_mRNA	1	0.548691	-0.410851	-0.739013	-0.132631		0.00203976	-0.391896	-5.0334e-06	0.0928148	-6.18898e-29
XM_005311045	membrane-associated_ring_finger_(C3HC4)_10_E3_ubiquitin_protein_ligase_(MARCH10)_transcript_variant_X1_mRNA	1	-0.213548	1	-0.704585	-0.700049		0.613772	1	-0.000106287	-0.0220502	-5.22656e-15
Gene	Description	Stage 9	Stage 12	Stage 15	Stage 19	Stage 22		Stage 9	Stage 12	Stage 15	Stage 19	Stage 22
XM_005278640	ubiquitin-like_modifier_activating_enzyme_5_(UBA5)_mRNA	-0.0202264	0.842355	-0.00739249	-0.0213928	-0.000103516		1.64694e-05	-0.000123703	-0.14868	2.01759e-06	-0.000519426
XM_005279266	E3_ubiquitin-protein_ligase_NEURL3-like_(LOC101945213)_mRNA	-1	-1	-0.848383	-1	-1		0.406189	1	1	1	1
XM_005279462	zinc_and_ring_finger_1_E3_ubiquitin_protein_ligase_(ZNRF1)_transcript_variant_X1_mRNA	0.765546	1	-0.124938	0.0418917	0.730247		-0.00384095	0.0305934	1.56393e-10	0.0189428	6.99436e-10
XM_005279620	ring_finger_protein_5_E3_ubiquitin_protein_ligase_(RNF5)_mRNA	0.933442	1	-0.132854	1.30984e-11	0.875191		-0.410047	0.0393427	-0.987308	-0.0146977	2.02391e-06
XM_005279739	membrane-associated_ring_finger_(C3HC4)_4_E3_ubiquitin_protein_ligase_(MARCH4)_mRNA	-1	-1	0.410851	0.838706	-1		0.0459712	0.322808	0.187632	1	-0.388252
XM_005279976	ring_finger_protein_138_E3_ubiquitin_protein_ligase_(RNF138)_transcript_variant_X1_mRNA	0.229049	-0.000974943	-0.151224	-2.41577e-05	-0.0337037		0.0233701	-0.000106708	-0.000228348	-0.000594065	-0.000535718
XM_005280027	MDM2_oncogene_E3_ubiquitin_protein_ligase_(MDM2)_transcript_variant_X1_mRNA	0.943079	-9.18422e-06	-0.158388	-0.470028	-0.264092		0.135325	-0.556699	-0.000699635	-0.000633199	-0.575003
XM_005281106	ubiquitin_fusion_degradation_1_like_(yeast)_(UFD1L)_transcript_variant_X1_mRNA	-1	-0.000983852	-1.91899e-06	-0.00156002	0.814637		-0.00941195	-3.80148e-05	-2.50412e-06	-0.307795	0.000139493
XM_005282268	ubiquitin_interaction_motif_containing_1_(UIMC1)_transcript_variant_X1_mRNA	1	1	-0.0146356	0.00222584	1		0.162423	-0.352771	-0.0376592	0.00684688	0.697689
XM_005282908	SMAD_specific_E3_ubiquitin_protein_ligase_2_(SMURF2)_transcript_variant_X1_mRNA	-0.00551268	0.308753	0.0844175	-0.291541	-0.0121843		1.72816e-10	-0.53534	-0.207785	1.09706e-05	4.31599e-06
XM_005283194	ubiquitin_carboxyl-terminal_esterase_L3_(ubiquitin_thiolesterase)_(UCHL3)_partial_mRNA	0.000249322	-0.000384935	-0.0107708	-0.530863	0.013008		-0.618302	-0.799777	-0.481537	-0.000279731	-0.652119
XM_005283588	Cbl_proto-oncogene_B_E3_ubiquitin_protein_ligase_(CBLB)_transcript_variant_X1_mRNA	-0.308818	0.168507	0.134281	-0.542792	-0.166774		6.79058e-06	-0.761262	2.58605e-05	3.5691e-05	0.0436097
XM_005283778	membrane-associated_ring_finger_(C3HC4)_2_E3_ubiquitin_protein_ligase_(MARCH2)_transcript_variant_X1_mRNA	-0.808114	-1	-0.742228	-1	-0.0141661		-0.00379542	0.161703	0.316648	-1	-0.836904
XM_005284144	E3_ubiquitin-protein_ligase_TRIM39-like_(LOC101949264)_mRNA	-0.765725	0.920207	-0.849957	0.950159	-0.829038		0.0306566	0.87692	-2.92342e-07	-0.00374696	4.0009e-05
XM_005284635	ubiquitin_protein_ligase_E3_component_n-recognin_1_(UBR1)_transcript_variant_X1_mRNA	-4.82978e-09	0.011902	1.21521e-08	-0.558481	0.388263		0.21311	0.568654	1.34483e-10	-0.344922	0.795413
XM_005284875	ubiquitin_specific_peptidase_24_(USP24)_mRNA	-4.26097e-05	0.0041987	2.25464e-05	-0.160349	-0.0335452		3.01398e-07	-0.0611971	-2.10509e-05	7.80062e-10	2.37374e-06
XM_005285069	ubiquitin_specific_peptidase_3_(USP3)_transcript_variant_X1_mRNA	-0.0230954	-0.950606	-0.158205	-3.77453e-05	-0.0546194		5.38787e-08	-8.37834e-10	-0.870263	0.00254154	0.566021
XM_005285443	ubiquitin_protein_ligase_E3_component_n-recognin_7_(putative)_(UBR7)_mRNA	0.396769	-0.703105	-0.0145387	-4.69844e-05	-0.998652		-0.00776406	-0.677045	0.0879672	0.0133163	-0.787214
XM_005285601	ubiquitin_specific_peptidase_54_(USP54)_transcript_variant_X1_mRNA	-0.00534052	1	0.759404	1	-0.0024881		0.132122	-0.614123	0.547547	0.798932	0.623303
XM_005285636	E3_ubiquitin-protein_ligase_TRIM39-like_(LOC101946636)_transcript_variant_X1_mRNA	-1	-0.369922	-0.352136	-0.936784	-0.819178		0.406189	0.0450717	9.89665e-05	0.344922	-1
XM_005286633	ubiquitin_specific_peptidase_like_1_(USPL1)_transcript_variant_X1_mRNA	-0.127497	-0.63284	0.543361	-0.00227788	-0.654989		0.00102175	0.138371	1	-1	-2.81324e-06
XM_005286662	ubiquitin_carboxyl-terminal_hydrolase_12-like_(LOC101948360)_transcript_variant_X1_mRNA	-0.597345	-1	1	-0.133499	-1		0.1503	-1.06763e-05	0.304278	-0.433201	-4.90979e-06
XM_005286922	siah_E3_ubiquitin_protein_ligase_2_(SIAH2)_transcript_variant_X1_mRNA	-1	0.303253	-0.934139	0.373663	-0.00734668		-0.00776504	-0.276076	-0.0247527	0.625878	-0.0769742
XM_005287163	siah_E3_ubiquitin_protein_ligase_family_member_3_(SIAH3)_mRNA	0.912679	-0.640671	1	-0.893088	-1		-0.229925	-0.125526	-1	0.709516	2.65983e-05
XM_005287304	HECT_C2_and_WW_domain_containing_E3_ubiquitin_protein_ligase_1_(HECW1)_transcript_variant_X1_mRNA	0.972079	0.879988	0.0311639	-1	0.20873		-0.21346	0.0741972	-0.0182733	0.345342	0.00506382
XM_005287717	ubiquitin_carboxyl-terminal_hydrolase_45-like_(LOC101932398)_mRNA	-0.994305	0.641166	0.241633	-0.47256	1		-0.933815	-0.111144	-0.244662	-0.0486816	-0.186071
XM_005288031	ubiquitin_specific_peptidase_18_(USP18)_transcript_variant_X1_mRNA	-1	0.304758	-0.199979	-0.704438	-0.0878771		0.135343	0.197484	-1	-0.941872	0.571692
XM_005288482	von_Hippel-Lindau_tumor_suppressor_E3_ubiquitin_protein_ligase_(VHL)_transcript_variant_X1_mRNA	1	0.721876	0.233407	1	-1		-0.000471264	0.394706	0.000485179	0.00303635	0.970335
XM_005288905	ubiquitin_family_domain_containing_1_(UBFD1)_mRNA	-1	-1	0.667445	0.275436	0.943009		3.18753e-05	-0.145065	-0.572908	-0.575128	0.00199496
XM_005289042	ubiquitin_carboxyl-terminal_hydrolase_22-A-like_(LOC101934581)_transcript_variant_X1_mRNA	-1	-0.279582	-0.00848275	-0.843137	-0.0191142		0.00264016	-1.38593e-06	-1.31376e-09	-0.330489	-0.447123
XM_005289333	E3_ubiquitin-protein_ligase_TRIM41-like_(LOC101942889)_mRNA	-0.85539	0.651114	-1	0.403608	-0.0249499		NA	NA	NA	NA	NA
XM_005289397	beta-transducin_repeat_containing_E3_ubiquitin_protein_ligase_(BTRC)_transcript_variant_X1_mRNA	-2.97768e-09	1	0.997076	-0.729786	-7.86365e-08		-0.495421	-0.0667775	-0.0189683	3.64078e-07	-0.050733
XM_005290351	ubiquitin_specific_peptidase_53_(USP53)_mRNA	-0.00954199	1	3.34031e-05	-0.465409	-0.557562		0.821987	-0.776947	-0.000638264	-0.0665567	-0.860041
XM_005290568	ubiquitin_specific_peptidase_35_(USP35)_transcript_variant_X1_mRNA	-1	-1	0.848383	-1	-1		1	0.00693614	0.917032	0.077524	-0.000163778
XM_005291594	E3_ubiquitin-protein_ligase_NRDP1-like_(LOC101943930)_transcript_variant_X1_mRNA	0.000772204	0.0337178	1.36357e-05	-1	0.158864		8.74394e-06	0.142197	-0.19397	0.000273949	-0.764159
XM_005291855	E3_ubiquitin-protein_ligase_RING2-A-like_(LOC101936797)_mRNA	0.496913	0.81567	-0.260339	3.05835e-09	0.0798742		0.705247	4.20142e-05	2.36978e-05	0.0086688	1.49296e-05
XM_005292000	HECT_and_RLD_domain_containing_E3_ubiquitin_protein_ligase_3_(HERC3)_transcript_variant_X1_mRNA	-0.341005	0.503837	0.216699	-0.0631681	-0.000704219		-0.603815	-1.8892e-05	0.985574	-0.893898	-0.000484898
XM_005292005	HECT_and_RLD_domain_containing_E3_ubiquitin_protein_ligase_family_member_6_(HERC6)_transcript_variant_X1_mRNA	1	0.841642	0.946707	-0.605442	-0.041091		NA	NA	NA	NA	NA
XM_005292009	probable_E3_ubiquitin-protein_ligase_HERC4-like_(LOC101953416)_mRNA	-0.812168	1	0.450547	-1	-0.13039		-0.0403459	0.702913	0.991747	-0.0896101	-0.021812
XM_005292138	ubiquitin_carboxyl-terminal_hydrolase_40-like_(LOC101936722)_mRNA	-0.148298	0.170815	0.51669	-0.175985	-0.261673		-0.893096	0.397955	0.00944678	7.5398e-11	0.0971079
XM_005292142	ring_finger_protein_20_E3_ubiquitin_protein_ligase_(RNF20)_mRNA	-0.0316484	0.212297	-0.479742	0.00355296	-1		-0.000184771	0.404665	2.70842e-05	4.7418e-06	0.773732
XM_005292342	Cbl_proto-oncogene-like_1_E3_ubiquitin_protein_ligase_(CBLL1)_transcript_variant_X1_mRNA	-0.00184264	-1	-0.0575374	-1	-0.00036781		0.253965	-0.00711846	0.0234873	-0.310191	-0.000408151
XM_005292529	HECT_domain_containing_E3_ubiquitin_protein_ligase_2_(HECTD2)_transcript_variant_X1_mRNA	1	0.939929	0.0203786	-0.0741252	-1		0.749381	-0.0109456	-0.017776	-0.0157628	-0.068155
XM_005292845	ubiquitination_factor_E4B_(UBE4B)_transcript_variant_X1_mRNA	-0.00168618	0.00387819	0.334736	0.851035	0.337797		3.94667e-07	0.32426	-0.673665	2.4249e-06	1.33292e-12
XM_005292927	mindbomb_E3_ubiquitin_protein_ligase_2_(MIB2)_transcript_variant_X1_mRNA	-0.821193	0.481321	-0.79318	0.412079	0.236807		0.142433	0.416786	0.22777	0.137026	8.83359e-06
XM_005292988	mitochondrial_E3_ubiquitin_protein_ligase_1_(MUL1)_transcript_variant_X1_mRNA	0.810221	-1	-0.154027	-0.00934804	-0.0216996		0.416593	0.000220443	0.543372	1.14807e-11	-0.0187033
XM_005293784	ubiquitin_specific_peptidase_21_(USP21)_mRNA	0.22665	0.0185892	-7.77488e-05	1.06757e-07	0.115395		0.233741	0.0413191	-1	0.0129997	-0.754516
XM_005294207	ring_finger_protein_40_E3_ubiquitin_protein_ligase_(RNF40)_mRNA	-0.196559	0.279464	-1.06997e-08	1.77784e-16	0.415125		-7.84201e-07	-0.67249	0.0100575	0.860974	-1.12087e-07
XM_005294238	E3_ubiquitin-protein_ligase_NEDD4-like_(LOC101935822)_mRNA	-1	-1	0.00375502	-1	-1		-0.0143292	0.0795706	0.000188899	-0.390861	0.128487
XM_005294277	HECT_C2_and_WW_domain_containing_E3_ubiquitin_protein_ligase_2_(HECW2)_transcript_variant_X1_mRNA	1	-0.733234	0.699522	-0.28102	0.183558		0.0620852	-0.562991	0.000750731	-0.441992	-0.978201
XM_005294334	E3_ubiquitin-protein_ligase_TRIM39-like_(LOC101934788)_mRNA	0.532609	0.648454	0.884231	0.384059	-1		-0.756028	0.00124531	-1	0.706753	0.0389504
XM_005294502	ubiquitin-conjugating_enzyme_E2Q_family_member_2_(UBE2Q2)_mRNA	0.738999	-0.199527	0.00492097	-0.0143728	0.0239945		1.01637e-05	0.609219	-2.84569e-06	0.192018	-0.24507
XM_005294806	ubiquitin_associated_protein_1-like_(UBAP1L)_transcript_variant_X1_mRNA	0.738248	-0.398796	-0.254461	-0.165474	-0.189383		-0.3746	1	-0.000134495	-0.00064948	-0.000191505
XM_005294950	ubiquitin-conjugating_enzyme_E2_L3-like_(LOC101932242)_transcript_variant_X1_mRNA	2.78332e-07	-0.116332	-0.000200539	2.73645e-23	2.80526e-05		-3.01813e-07	0.00100492	0.367875	0.439394	0.206087
XM_005295229	ubiquitin-like_with_PHD_and_ring_finger_domains_2_E3_ubiquitin_protein_ligase_(UHRF2)_transcript_variant_X1_mRNA	0.678678	0.000245166	0.0680499	-0.601438	0.132631		5.5496e-17	-1	0.0773889	2.92065e-07	0.357858
XM_005295281	E3_ubiquitin-protein_ligase_RNF13-like_(LOC101946857)_mRNA	-0.418769	0.666592	-0.0357956	0.0483007	1		1	1	-0.103429	1	1
XM_005295978	ubiquitin_specific_peptidase_19_(USP19)_transcript_variant_X1_mRNA	-1.30354e-06	0.897165	-1.26188e-06	8.23012e-09	-0.00246572		-0.00954348	3.4627e-06	-0.819155	2.72831e-18	1.48065e-11
XM_005296211	ubiquitin_associated_protein_1_(UBAP1)_transcript_variant_X1_mRNA	0.612693	-0.215885	0.251124	-1	-1		0.260404	-0.318928	0.573163	-0.0163772	-0.0964036
XM_005296333	ring_finger_protein_8_E3_ubiquitin_protein_ligase_(RNF8)_transcript_variant_X1_mRNA	-1	0.182106	0.806744	-0.486142	0.600521		-0.591895	0.96829	-1	0.0438625	-0.00156661
XM_005297163	negative_regulator_of_ubiquitin-like_proteins_1_(NUB1)_mRNA	0.933442	-0.405574	0.70101	-0.00302639	-0.590084		-0.783007	-0.439446	-7.91039e-07	-0.033957	0.0615977
XM_005297287	HECT_and_RLD_domain_containing_E3_ubiquitin_protein_ligase_4_(HERC4)_transcript_variant_X1_mRNA	0.187667	1	0.910456	-0.000219117	0.129024		2.14776e-09	-0.000258302	-0.791776	-0.446616	-9.82298e-06
XM_005297664	ubiquitin_specific_peptidase_43_(USP43)_partial_mRNA	1	-0.564367	-0.695762	-0.725977	0.847478		-0.751344	1	0.00269987	0.723831	0.00519548
XM_005297802	ubiquitin-like_modifier_activating_enzyme_3_(UBA3)_transcript_variant_X1_mRNA	1.16183e-06	-0.478132	0.00871731	-0.0211642	0.371754		3.86547e-05	0.663366	0.486897	0.000271971	-0.320953
XM_005298019	E3_ubiquitin/ISG15_ligase_TRIM25-like_(LOC101951434)_mRNA	0.000565444	-0.104017	7.70813e-05	0.74922	0.668472		NA	NA	NA	NA	NA
XM_005298188	ubiquitin_B_(UBB)_mRNA	2.75185e-42	0.00278158	-2.26539e-10	1.30566e-21	1.16835e-78		8.19315e-29	8.92617e-89	1.31524e-127	3.53292e-10	-5.62525e-07
XM_005298543	ubiquitin_protein_ligase_E3B_(UBE3B)_transcript_variant_X1_mRNA	-7.68633e-06	1	2.46822e-11	-0.0420773	-0.243255		-0.116267	-0.00485337	0.31378	-0.0668931	3.10121e-12
XM_005298560	ubiquitin_specific_peptidase_30_(USP30)_mRNA	0.961344	1	0.000690218	-0.67452	-0.998279		0.0777435	-1	-0.00506084	-0.908719	0.0386647
XM_005298645	ring_finger_protein_34_E3_ubiquitin_protein_ligase_(RNF34)_mRNA	0.972079	-1	0.281671	-0.581083	-0.884654		0.25662	-0.00518278	-0.352366	-1.89388e-07	0.16974
XM_005298807	ubiquitin_specific_peptidase_32_(USP32)_transcript_variant_X1_mRNA	-0.757052	-0.012196	0.0102182	-0.000314359	1		-0.00547975	-2.68608e-07	0.415757	-1.04496e-07	-0.555293
XM_005298957	ubiquitin-conjugating_enzyme_E2A_(UBE2A)_transcript_variant_X1_mRNA	2.1387e-20	-0.000357905	0.0383099	-0.0299382	2.31878e-08		0.222573	0.0303684	-2.70487e-06	0.766174	-1.64784e-08
XM_005299155	G2/M-phase_specific_E3_ubiquitin_protein_ligase_(G2E3)_transcript_variant_X1_mRNA	-0.0130761	-0.517209	0.0308713	-2.95677e-07	-7.64308e-07		0.674853	-0.606851	0.0122555	0.478716	-0.105742
XM_005299382	WW_domain_containing_E3_ubiquitin_protein_ligase_1_(WWP1)_transcript_variant_X1_mRNA	-0.630652	-0.982282	3.65596e-08	-0.056012	-0.131024		0.000786005	-5.63745e-06	-1.7253e-06	-0.000210669	-1.99626e-07
XM_005299601	ubiquitin_protein_ligase_E3D_(UBE3D)_mRNA	-0.689988	-0.80102	-0.839551	-0.14508	-0.589462		1	0.0133833	0.747672	-0.189066	-0.0350979
XM_005299770	ubiquitination_factor_E4A_(UBE4A)_transcript_variant_X1_mRNA	-0.0103203	0.0907488	1	0.946726	-0.132727		0.000144401	0.00441344	0.175392	1.16096e-13	0.0312486
XM_005300063	ubiquitin-conjugating_enzyme_E2U_(putative)_(UBE2U)_mRNA	1	-0.938507	0.737795	-0.874535	-0.366794		1	0.869583	-0.276316	0.150517	0.39076
XM_005301125	ubiquitin_carboxyl-terminal_hydrolase_45-like_(LOC101932985)_mRNA	-0.683406	-1	0.955214	-0.0118013	-0.793088		-0.469367	-0.0258744	0.920252	-0.000283358	-0.000340801
XM_005301244	ubiquitin_protein_ligase_E3_component_n-recognin_2_(UBR2)_transcript_variant_X1_mRNA	-0.413495	0.41795	0.000169445	-5.61488e-06	-0.401485		4.50096e-12	-1	0.077341	0.623301	-0.0490394
XM_005301906	ubiquitin-conjugating_enzyme_E2Z_(UBE2Z)_mRNA	-0.373886	-1	0.856716	-0.538506	-0.89806		0.790778	0.000100918	-0.989592	0.000200918	0.0518455
XM_005301951	transmembrane_and_ubiquitin-like_domain_containing_2_(TMUB2)_mRNA	-1	0.807679	-0.951739	0.0463217	-0.791599		0.564062	0.0293501	-0.957103	-0.369051	-0.274416
XM_005302042	tripartite_motif_containing_63_E3_ubiquitin_protein_ligase_(TRIM63)_transcript_variant_X1_mRNA	1	-1	0.965716	0.0327281	0.00360992		-0.591895	1	-1	0.846553	9.06142e-08
XM_005302379	ubiquitin_specific_peptidase_33_(USP33)_transcript_variant_X1_mRNA	0.00540543	0.71309	0.00157745	-0.706149	0.147225		5.76638e-15	-0.352486	0.000240498	0.000641515	1.95029e-06
XM_005303165	ubiquitin_specific_peptidase_15_(USP15)_transcript_variant_X1_mRNA	0.0388017	-0.167284	0.0401538	-5.43007e-05	0.863675		0.00670872	-0.0790492	-4.29883e-08	-0.0065816	-2.64592e-06
XM_005303516	ubiquitin_carboxyl-terminal_hydrolase_4-like_(LOC101941696)_mRNA	-0.997608	1	-0.708771	-0.384759	-1		-0.580912	-0.275463	-0.355329	-0.209368	-0.858069
XM_005303674	ubiquitin-conjugating_enzyme_E2G_2_(UBE2G2)_transcript_variant_X1_mRNA	-0.338735	-1	7.18387e-07	-3.20292e-07	-0.121442		0.868849	-0.0276142	0.173878	-0.581184	-0.418755
XM_005303702	ubiquitin_associated_and_SH3_domain_containing_A_(UBASH3A)_transcript_variant_X1_mRNA	-1	-1	1	-0.586715	0.695429		1	1	1	0.344922	1
XM_005303762	ubiquitin_specific_peptidase_2_(USP2)_transcript_variant_X1_mRNA	-0.629138	0.612858	-0.0900348	0.0311816	-0.00266759		0.439603	0.0219517	-3.00086e-08	8.04489e-25	3.1198e-40
XM_005303777	Cbl_proto-oncogene_E3_ubiquitin_protein_ligase_(CBL)_mRNA	-0.00108556	0.298413	0.403915	-0.085834	-0.0117704		0.0105943	-0.0401832	-0.05758	0.00199249	0.00434181
XM_005304217	ring_finger_and_WD_repeat_domain_2_E3_ubiquitin_protein_ligase_(RFWD2)_transcript_variant_X1_mRNA	0.0435995	0.938452	-1	-0.82943	0.760409		0.180141	0.264065	0.168391	-0.00202897	1
XM_005304515	TNF_receptor-associated_factor_6_E3_ubiquitin_protein_ligase_(TRAF6)_transcript_variant_X1_mRNA	-0.83977	0.362498	0.0098058	0.661718	1		0.561248	0.253317	0.206075	-0.0496524	-0.512167
XM_005304706	ubiquitin_specific_peptidase_42_(USP42)_transcript_variant_X1_mRNA	-1	0.435225	0.35907	-0.00148089	-0.0582026		-0.67957	-0.00019295	-0.00104526	-1.41651e-07	-0.00324675
XM_005305463	pellino_E3_ubiquitin_protein_ligase_family_member_3_(PELI3)_mRNA	-1	-1	-0.0768178	0.290611	0.239047		-0.0849889	0.141035	-1	0.301531	-1
XM_005306228	small_ubiquitin-like_modifier_1_(SUMO1)_transcript_variant_X1_mRNA	4.12739e-09	1	-0.35969	-1	0.0605883		1.95085e-10	-4.55806e-07	-0.000299717	-0.887362	-0.30851
XM_005306260	homocysteine-inducible_endoplasmic_reticulum_stress-inducible_ubiquitin-like_domain_member_1_(HERPUD1)_transcript_variant_X1_mRNA	0.205278	-0.886826	-0.52869	-0.453291	0.405243		-0.8097	-0.786395	-6.67704e-07	0.0366844	-0.927993
XM_005306347	denticleless_E3_ubiquitin_protein_ligase_homolog_(Drosophila)_(DTL)_mRNA	0.469396	0.507769	-0.232571	-0.882213	-1		0.00271118	0.0154726	0.0252299	1.12366e-05	0.0821738
XM_005306456	YOD1_deubiquitinase_(YOD1)_mRNA	-0.391941	-0.56285	0.901998	-0.174011	1		0.136721	0.394706	4.28782e-07	5.4297e-15	0.0114777
XM_005306508	ubiquitin_carboxyl-terminal_hydrolase_44-A-like_(LOC101950920)_transcript_variant_X1_mRNA	1	-0.316704	-0.267817	-0.122182	-0.524914		-0.000243945	-0.0848329	0.652302	-0.159395	-0.000710753
XM_005306784	ubiquitin-conjugating_enzyme_E2W_(putative)_(UBE2W)_transcript_variant_X1_mRNA	0.0547618	-1	0.918097	-1.83089e-06	-6.98541e-05		0.17399	0.933569	-0.000357937	-5.08755e-07	-2.78368e-07
XM_005306875	ubiquitin_carboxyl-terminal_hydrolase_L5_(UCHL5)_mRNA	0.00377369	-0.00317708	-0.0475047	-0.0213928	0.633647		5.82229e-08	-0.0248891	-0.00192522	-0.63196	-0.00546104
XM_005307436	E3_ubiquitin-protein_ligase_TRIM39-like_(LOC101941244)_mRNA	0.656879	-0.133615	-0.695116	0.605773	-0.9874		1	0.138502	1	-0.190956	0.0312199
XM_005308211	ankyrin_repeat_and_ubiquitin_domain_containing_1_(ANKUB1)_mRNA	0.85539	1	0.623344	-1	1		1	0.394706	1	-0.190956	1
XM_005308285	ubiquitin_specific_peptidase_49_(USP49)_transcript_variant_X1_mRNA	-0.0022766	0.968772	0.198723	-0.726332	-0.606313		0.624016	0.259356	0.0326536	0.0262316	0.0368945
XM_005308561	E3_ubiquitin-protein_ligase_RNF182-like_(LOC101943154)_transcript_variant_X1_mRNA	1	-1	0.575593	-0.716266	-1		-0.518567	-0.121449	-0.0576354	1	0.101036
XM_005309205	ubiquitin-like_7_(bone_marrow_stromal_cell-derived)_(UBL7)_mRNA	0.943455	-1	-4.87295e-06	0.00620164	0.323515		-1.39191e-06	0.389334	0.675235	-0.000157917	0.452562
XM_005309452	ubiquitin-conjugating_enzyme_E2B_(UBE2B)_transcript_variant_X1_mRNA	0.000181541	-0.0522513	0.492671	-0.332642	0.177303		-0.107795	-0.287361	-2.47967e-07	-5.8857e-06	-0.065621
XM_005309501	ubiquitin_specific_peptidase_14_(tRNA-guanine_transglycosylase)_(USP14)_transcript_variant_X1_mRNA	1.03853e-06	0.73194	-0.208358	-0.0401084	0.00136049		1.01087e-05	0.203931	-0.705658	4.70504e-07	0.248823
XM_005309831	ring_finger_and_FYVE-like_domain_containing_E3_ubiquitin_protein_ligase_(RFFL)_transcript_variant_X1_mRNA	-0.126076	-1	0.659822	-0.192736	0.504166		-0.0309068	-0.0447469	0.0838768	0.0939692	-0.149505
XM_005309945	ubiquitin-conjugating_enzyme_E2T_(putative)_(UBE2T)_transcript_variant_X1_mRNA	0.00932832	-0.812616	-0.0467387	0.0592236	0.298945		0.679239	0.408276	0.0138682	6.71388e-05	0.0578783
XM_005310265	E3_ubiquitin-protein_ligase_CCNB1IP1-like_(LOC101931928)_mRNA	-0.808114	1	-0.734688	-1	-1		-0.14391	0.00222105	0.103429	1	-4.37308e-07
XM_005310565	WW_domain_containing_E3_ubiquitin_protein_ligase_2_(WWP2)_mRNA	-0.358814	1	1.46513e-13	0.011826	-0.517746		-0.00123786	4.66514e-05	3.40209e-116	-0.232538	0.000291519
XM_005311041	ubiquitin_specific_peptidase_47_(USP47)_transcript_variant_X1_mRNA	-1	0.00210445	0.0279312	-0.0359152	-0.752276		3.16611e-06	-0.00285224	-0.864319	0.166797	-7.95738e-05
XM_005311582	E3_ubiquitin-protein_ligase_TRIM39-like_(LOC101937049)_mRNA	-1	1	-1	0.893088	0.352341		0.719145	0.471545	-2.43356e-08	2.01303e-06	-0.547179
XM_005312057	ubiquitin-conjugating_enzyme_E2S_(UBE2S)_mRNA	1.18999e-08	-1	-8.9219e-05	1.23207e-11	0.39445		-0.501072	0.00231651	0.720406	0.598507	0.589844
XM_005312361	E3_ubiquitin-protein_ligase_TRIM39-like_(LOC101932406)_mRNA	0.886444	-0.965534	0.695762	0.573364	1		0.406189	-0.00222105	-0.187632	1	1
XM_005312559	E3_ubiquitin-protein_ligase_TRIM39-like_(LOC101950582)_mRNA	-1	1	-0.734688	-1	-1		0.406189	1	-0.00467536	0.0873461	1
XM_005312651	ubiquitin-conjugating_enzyme_E2N_(UBE2N)_transcript_variant_X1_mRNA	0.00353865	-0.643348	-0.136688	-0.000507001	0.00480815		6.80974e-09	-1.80359e-05	0.0509829	0.0974839	-2.55793e-06
XM_005312699	E3_ubiquitin-protein_ligase_TRIM39-like_(LOC101935436)_mRNA	-0.91962	-0.841642	0.399357	0.860012	0.0677496		1	0.394706	-0.0863034	-0.190956	1
XM_005312956	E3_ubiquitin-protein_ligase_RNF213-like_(LOC101947912)_mRNA	-1	1	-1	-0.0137762	-9.53295e-09		-0.236602	-0.989445	0.384893	-0.944981	-0.911132
XM_005313086	E3_ubiquitin-protein_ligase_TRIM39-like_(LOC101941365)_mRNA	-0.507941	0.841642	1	0.979896	-0.215982		NA	NA	NA	NA	NA
XM_005313401	probable_E3_ubiquitin-protein_ligase_MID2-like_(LOC101947660)_mRNA	-1	0.25373	-0.841747	0.593066	-0.0612666		0.982702	0.0325886	-1	0.83528	0.693382
XM_005313636	E3_ubiquitin-protein_ligase_TRIM39-like_(LOC101936001)_partial_mRNA	-1	0.535739	-0.819597	0.328287	7.93556e-06		0.0395348	-1.32494e-05	0.0119507	-1	-0.00856806
XM_005313761	ubiquitin_carboxyl-terminal_hydrolase_8-like_(LOC101931850)_transcript_variant_X1_mRNA	1	-1	1	-1	-1		NA	NA	NA	NA	NA
XM_005313764	ubiquitin-60S_ribosomal_protein_L40-like_(LOC101932773)_mRNA	1	-0.373602	-0.610277	0.678486	-1		NA	NA	NA	NA	NA
XM_005313803	E3_ubiquitin-protein_ligase_RNF213-like_(LOC101945176)_partial_mRNA	-1	1	1	-0.838706	-0.00397892		-0.498323	0.851486	-0.00010876	0.000234446	0.886555
XM_005313902	E3_ubiquitin-protein_ligase_TRIM39-like_(LOC101953788)_partial_mRNA	0.972079	-0.771175	0.869119	0.452965	1		NA	NA	NA	NA	NA
XM_005313954	E3_ubiquitin-protein_ligase_TRIM41-like_(LOC101949298)_mRNA	-1	-1	0.597279	0.81559	-0.147211		-0.0673074	0.546201	8.90639e-06	8.0079e-15	6.17372e-06
XM_005313996	E3_ubiquitin-protein_ligase_TRIM39-like_(LOC101940536)_mRNA	-1	0.564367	-0.848383	-0.4601	-0.124221		0.0479604	-0.31878	-0.000132535	0.557866	-6.55194e-08
XM_005314289	E3_ubiquitin-protein_ligase_TRIM39-like_(LOC101942451)_mRNA	-0.808114	0.553398	0.945092	-0.0213928	-2.11605e-06		-0.760232	-0.000531967	0.243597	-0.29717	0.847744
XM_005314406	E3_ubiquitin-protein_ligase_TRIM39-like_(LOC101935538)_mRNA	0.728437	0.841642	-0.872689	0.156861	-1		0.0431964	0.00407379	0.105488	0.71881	0.0192991
XM_005314560	E3_ubiquitin-protein_ligase_TRIM39-like_(LOC101940362)_partial_mRNA	0.928976	0.274778	-0.785717	0.904525	-0.301657		-0.114111	0.196271	-0.0530758	-0.286872	0.120777
XM_005314899	E3_ubiquitin-protein_ligase_RNF213-like_(LOC101940733)_partial_mRNA	-1	1	1	-1	-0.0468496		1	-0.676293	-0.0576354	1	0.00251019
