# Supplementary material for: Transcriptomic responses to environmental temperature by turtles with temperature-dependent and genotypic sex determination assessed by RNAseq inform the genetic architecture of embryonic gonadal development
Source: PLoS One. 2017 Mar 15;12(3):e0172044. doi: 10.1371/journal.pone.0172044 (PMC5352168; doi:10.1371/journal.pone.0172044)
Supplement: S14 Table — (XLSX) [file pone.0172044.s017.xlsx]

## Sheet: S14-Androgen-Estrogen-related
	Supplementary Table S14: List of differentially expressed genes by category - Androgen/Estrogen related related	Chrysemys picta						Apalone spinifera
Gene	Description	Stage 9	Stage 12	Stage 15	Stage 19	Stage 22		Stage 9	Stage 12	Stage 15	Stage 19	Stage 22
XM_005313781	breast_cancer_anti-estrogen_resistance_1_(BCAR1)_transcript_variant_X1_mRNA	-0.0476	0.355	-0.000578	5.09e-07	0.336		-0.00145	-0.147	8.92e-05	0.0675	0.000144
XM_005293100	growth_regulation_by_estrogen_in_breast_cancer_1_(GREB1)_transcript_variant_X1_mRNA	-3.45e-06	0.00325	0.735	-0.175	-0.699		2.82e-08	0.877	2.78e-26	5.09e-39	-0.0109
XM_005287833	ras-related_protein_Rab-9A-like_(LOC101937415)_transcript_variant_X1_mRNA	0.128	-8.16e-06	-0.00969	-0.0532	0.844		-4.44e-07	-1	-0.0415	-0.751	-9.05e-14
XM_005279156	ras-related_GTP-binding_protein_A-like_(LOC101938583)_mRNA	1.47e-05	-0.0144	-0.198	-0.119	0.00859		-0.005	0.208	-4.68e-16	-0.169	-0.257
XM_005304764	ras-related_C3_botulinum_toxin_substrate_1_(rho_family_small_GTP_binding_protein_Rac1)_(RAC1)_mRNA	0.187	-0.0011	-0.102	0.00737	8.33e-06		0.0173	0.419	0.0192	2.94e-06	0.0578
XM_005280763	ras-related_protein_R-Ras2-like_(LOC101938938)_mRNA	-0.92	-0.758	-0.00869	1.4e-09	0.483		-1.11e-12	0.0407	1.09e-06	0.0747	0.464
XM_005297707	transducin-like_enhancer_of_split_4_(E(sp1)_homolog_Drosophila)_(TLE4)_transcript_variant_X1_mRNA	0.643	0.164	-0.015	0.51	-0.752		-0.48	-0.221	-0.0294	0.536	4.4e-10
XM_005312067	ras-interacting_protein_1-like_(LOC101931090)_mRNA	0.936	0.0751	-0.000673	3.99e-09	-0.103		-0.000716	0.00448	3.05e-10	0.0188	6.82e-45
XM_005302456	ras-related_C3_botulinum_toxin_substrate_2_(rho_family_small_GTP_binding_protein_Rac2)_(RAC2)_mRNA	1	-0.586	-0.00176	2.2e-06	0.479		0.004	0.00485	-5.79e-19	7.83e-35	4.48e-12
XM_005314375	ras-related_protein_Rab-35-like_(LOC101948864)_mRNA	1	-0.0573	-0.000175	0.00914	0.00183		-0.105	0.722	-1	-0.43	1.48e-07
XM_005286631	mesenteric_estrogen-dependent_adipogenesis_(MEDAG)_mRNA	0.379	0.943	0.765	-3.9e-14	-2.13e-05		-0.0265	-0.0212	-0.159	-2.64e-14	0.926
XM_005279527	androgen_receptor_(AR)_mRNA	1	0.919	0.00813	-0.000141	-1.58e-11		-0.728	0.136	0.322	-0.493	-1
XM_005283991	prostate_androgen-regulated_mucin-like_protein_1_(PARM1)_mRNA	-1	1	0.191	0.0161	7.69e-06		1	0.153	-0.00418	-0.549	0.131
XM_005284500	ras-related_protein_Rab-6B-like_(LOC101948530)_transcript_variant_X1_mRNA	-1	-1	0.123	0.451	-1		0.036	0.0664	0.0518	0.00215	-0.2
XM_005288059	ras-related_and_estrogen-regulated_growth_inhibitor-like_(LOC101945527)_transcript_variant_X1_mRNA	-1	1	0.00166	0.0317	0.0302		-0.379	-0.0684	2.82e-11	0.00728	0.84
XM_005293631	ras-related_and_estrogen-regulated_growth_inhibitor-like_protein-like_(LOC101939729)_mRNA	-1	-1	-0.992	0.493	0.0279		-0.0596	1	-0.523	0.126	0.159
XM_005301744	ras-related_and_estrogen-regulated_growth_inhibitor-like_protein-like_(LOC101948886)_mRNA	-1	1	-0.937	-0.291	0.924		-0.247	0.598	-0.298	-0.0161	0.598
XM_005302970	androgen-induced_gene_1_protein-like_(LOC101941043)_mRNA	-0.913	-0.459	-0.172	1	1		0.406	-0.395	1	-8.02e-05	0.981
XM_005291833	ras-related_protein_Rab-39B-like_(LOC101954084)_mRNA	-0.855	0.58	0.0872	0.576	-0.658		0.146	-0.000216	0.0183	0.146	0.000493
XM_005314648	ras-related_protein_Rab-4B-like_(LOC101947672)_transcript_variant_X1_mRNA	-0.698	0.303	0.739	0.723	0.365		-1	0.422	-0.555	0.203	0.151
XM_005283731	ras-related_protein_Rab-1A-like_(LOC101938143)_mRNA	-0.61	0.801	-0.215	0.000905	-0.982		-1	0.693	0.629	9.89e-05	0.518
XM_005309592	src-related_kinase_lacking_C-terminal_regulatory_tyrosine_and_N-terminal_myristylation_sites_(SRMS)_mRNA	-0.462	1	1	0.587	0.606		0.247	0.395	1	-0.107	0.342
XM_005305512	estrogen-related_receptor_alpha_(ESRRA)_transcript_variant_X1_mRNA	-0.417	0.664	-1	0.011	-0.244		0.22	0.00019	0.0555	-0.0313	0.988
XM_005280395	androgen-induced_1_(AIG1)_transcript_variant_X1_mRNA	-0.335	-0.722	0.988	-0.532	-1		-1	-0.395	0.0165	-0.0928	-0.191
XM_005285890	estrogen_receptor_2_(ER_beta)_(ESR2)_mRNA	-0.284	-1	0.297	0.224	-0.13		-0.0258	0.336	-1	-0.000204	-1
XM_005313220	ras-related_and_estrogen-regulated_growth_inhibitor-like_(LOC101942096)_mRNA	-0.105	0.399	0.505	-1	-0.71		0.362	0.843	1.42e-05	0.583	-1
XM_005300687	transducin-like_enhancer_of_split_3_(E(sp1)_homolog_Drosophila)_(TLE3)_transcript_variant_X1_mRNA	-0.0848	5.09e-09	0.805	0.000798	1		0.0358	-0.000675	-0.00746	0.000566	8.46e-05
XM_005294927	neuroblastoma_RAS_viral_(v-ras)_oncogene_homolog_(NRAS)_mRNA	0.00783	1	0.486	0.51	0.149		0.00834	-0.0449	-0.000402	-0.000489	0.431
XM_005279761	ras-related_protein_M-Ras-like_(LOC101938587)_transcript_variant_X1_mRNA	0.0982	1	-0.129	1	0.0443		-1	-0.0558	0.103	0.502	0.304
XM_005287274	estrogen_receptor_binding_site_associated_antigen_9_(EBAG9)_mRNA	0.105	-0.569	-0.357	1	0.77		0.000142	-0.000683	-4.29e-30	-3.05e-19	-1.19e-08
XM_005309079	v-raf-1_murine_leukemia_viral_oncogene_homolog_1_(RAF1)_transcript_variant_X1_mRNA	0.296	-0.19	0.715	-2.78e-05	9.6e-05		1.3e-06	-0.0275	-0.667	-6.67e-05	-4.5e-12
XM_005309089	ras-related_protein_Rab-43-like_(LOC101935143)_transcript_variant_X1_mRNA	0.533	1	0.588	-0.0616	0.686		-0.237	0.851	0.507	0.00809	0.00432
XM_005284927	ras-related_protein_Rab-3A-like_(LOC101940325)_mRNA	0.563	-0.916	-0.368	-0.552	-0.987		0.00423	-0.00849	-0.0742	0.107	-1
XM_005309476	ras-related_protein_Rab-18-B-like_(LOC101940975)_mRNA	0.886	-0.701	-0.757	0.925	1		NA	NA	NA	NA	NA
XM_005281257	transducin-like_enhancer_of_split_2_(E(sp1)_homolog_Drosophila)_(TLE2)_mRNA	1	-1	0.413	0.0093	-1		-0.812	3.27e-06	-1	0.16	6.96e-08
XM_005285934	ras-related_protein_R-Ras-like_(LOC101953970)_mRNA	1	-1	1	1	1		NA	NA	NA	NA	NA
XM_005288735	estrogen-related_receptor_gamma_(ESRRG)_transcript_variant_X1_mRNA	1	0.832	0.0274	-4.25e-05	-0.000332		0.0182	-0.0597	-2.24e-39	1.14e-05	-2.21e-16
XM_005297323	ras-like_GTP-binding_protein_rhoA-like_(LOC101945293)_transcript_variant_X1_mRNA	1	1	1	-0.675	0.102		1	1	-0.188	-0.0647	1
XM_005301627	estrogen-related_receptor_beta_(ESRRB)_transcript_variant_X1_mRNA	1	1	-0.334	-1	-0.412		0.501	0.624	3.68e-07	0.0017	-0.000254
XM_005305195	androgen-dependent_TFPI-regulating_protein_(ADTRP)_mRNA	1	0.758	0.816	0.0574	1		-0.0664	0.0537	-0.367	0.191	1
XM_005305829	prostate_transmembrane_protein_androgen_induced_1_(PMEPA1)_transcript_variant_X1_mRNA	1	1	2.37e-07	0.893	-1		-1	-9.08e-05	0.0922	5.56e-06	9.49e-40
XM_005306471	ras-related_protein_Rab-7b-like_(LOC101941515)_mRNA	1	0.864	-0.733	0.00078	0.515		0.804	1.65e-06	4.19e-08	0.684	0.0204
XM_005311924	breast_cancer_anti-estrogen_resistance_3_(BCAR3)_transcript_variant_X1_mRNA	1	1	-0.904	-1	-0.871		0.0284	-0.158	-0.187	-5.29e-16	2.72e-06
