# Supplementary material for: Transcriptomic responses to environmental temperature by turtles with temperature-dependent and genotypic sex determination assessed by RNAseq inform the genetic architecture of embryonic gonadal development
Source: PLoS One. 2017 Mar 15;12(3):e0172044. doi: 10.1371/journal.pone.0172044 (PMC5352168; doi:10.1371/journal.pone.0172044)
Supplement: S15 Table — (XLSX) [file pone.0172044.s018.xlsx]

## Sheet: S15-TransientReceptorPotential
	Supplementary Table S15: List of differentially expressed genes by category - Transient receptor potential related	Chrysemys picta						Apalone spinifera
Gene	Description	Stage 9	Stage 12	Stage 15	Stage 19	Stage 22		Stage 9	Stage 12	Stage 15	Stage 19	Stage 22
XM_005285009	transient_receptor_potential_cation_channel_subfamily_M_member_1_(TRPM1)_mRNA	0.85539	0.26533	1.25897e-05	1	0.123392		-0.643448	-0.273561	-0.000332169	-2.896e-06	0.588494
XM_005290277	transient_receptor_potential_cation_channel_subfamily_C_member_3_(TRPC3)_transcript_variant_X1_mRNA	1	0.965534	0.960291	-0.827681	1		0.760672	0.996416	-0.276582	0.793039	0.000272413
XM_005291806	transient_receptor_potential_cation_channel_subfamily_C_member_5_(TRPC5)_transcript_variant_X1_mRNA	-1	1	1	1	1		0.14391	-0.102107	0.124305	0.00252143	-0.000691156
XM_005292118	transient_receptor_potential_cation_channel_subfamily_M_member_8_(TRPM8)_mRNA	1	-1	1	0.838706	1		0.613772	-0.273561	-1	1	-0.0415307
XM_005295468	transient_receptor_potential_cation_channel_subfamily_C_member_4_associated_protein_(TRPC4AP)_mRNA	-0.440874	-0.686965	-0.827597	-0.008203	-0.849998		-0.220557	-0.478089	-3.82551e-128	-0.0120595	0.00417252
XM_005297759	transient_receptor_potential_cation_channel_subfamily_M_member_3_(TRPM3)_transcript_variant_X1_mRNA	-1	-1	0.103993	-0.643605	-0.934599		1	0.139381	-0.0885195	-0.696581	-0.178407
XM_005298178	transient_receptor_potential_cation_channel_subfamily_V_member_1_(TRPV1)_transcript_variant_X1_mRNA	-0.300376	-0.771175	1	0.586715	-1		-1	-0.322808	0.648726	0.869938	-0.320429
XM_005300338	transient_receptor_potential_cation_channel_subfamily_C_member_6_(TRPC6)_mRNA	-0.390951	-0.972678	1	0.146999	1		-1	0.809855	0.181508	-0.00292166	-5.75134e-29
XM_005303668	transient_receptor_potential_cation_channel_subfamily_M_member_2_(TRPM2)_transcript_variant_X1_mRNA	-3.50658e-09	0.621149	-0.0174335	0.428708	-0.359016		1	1	-0.187632	0.0647155	-0.357877
XM_005305632	transient_receptor_potential_cation_channel_subfamily_C_member_4_(TRPC4)_mRNA	1	1	-1	1	0.987094		-0.73552	-0.271097	0.338997	0.846553	-0.000159963
XM_005306862	transient_receptor_potential_cation_channel_subfamily_M_member_5_(TRPM5)_mRNA	-1	-1	-0.623344	-0.113572	-1		0.614006	0.233508	-0.537659	-0.0311658	-0.00033867
XM_005307262	transient_receptor_potential_cation_channel_subfamily_M_member_7_(TRPM7)_mRNA	-0.00267979	-1	6.73561e-11	-1.33507e-06	-0.414009		0.158074	0.343094	-3.16796e-05	4.3223e-05	-6.91676e-16
XM_005309284	transient_receptor_potential_cation_channel_subfamily_A_member_1_(TRPA1)_mRNA	-0.275747	-0.412854	-0.945092	-0.347149	0.781711		-1	-0.0138021	0.366512	-0.00202355	-0.146737
XM_005310377	transient_receptor_potential_cation_channel_subfamily_C_member_7_(TRPC7)_mRNA	1	-1	-1	-0.716266	-1		1	1	0.187632	0.0157503	-0.00146354
XM_005314006	short_transient_receptor_potential_channel_4-like_(LOC101944186)_partial_mRNA	0.0651564	0.318123	0.777489	1	0.00477653		-0.0314522	-0.996262	-0.659645	-0.493639	-3.48144e-06
XM_005315640	transient_receptor_potential_cation_channel_subfamily_M_member_4_(TRPM4)_partial_mRNA	-0.000799537	0.5548	-0.00152915	0.00329463	3.34983e-06		-0.538457	-0.0611971	-0.523169	-0.110896	0.191232
