# Supplementary material for: Transcriptomic responses to environmental temperature by turtles with temperature-dependent and genotypic sex determination assessed by RNAseq inform the genetic architecture of embryonic gonadal development
Source: PLoS One. 2017 Mar 15;12(3):e0172044. doi: 10.1371/journal.pone.0172044 (PMC5352168; doi:10.1371/journal.pone.0172044)
Supplement: S16 Table — (XLSX) [file pone.0172044.s019.xlsx]

## Sheet: S15-GenesOfInterestMouseGonad
	Supplementary Table S16: List of differentially expressed genes by category - germ cell related
		Chrysemys picta					Apalone spinifera
Gene	Description	Stage 9	Stage 12	Stage 15	Stage 19	Stage 22	Stage 9	Stage 12	Stage 15	Stage 19	Stage 22
XM_005308150	structural_maintenance_of_chromosomes_3_(SMC3)_mRNA	-2.12e-18	0.202	-4.06e-05	-1.05e-39	-8.65e-20	5.03948e-05	-0.499934	-1.33417e-05	1.16647e-10	-3.78258e-12
XM_005285309	HECT_domain_containing_E3_ubiquitin_protein_ligase_1_(HECTD1)_transcript_variant_X1_mRNA	-1.31e-32	3.94e-05	4.02e-14	-7.53e-19	-0.00265	-0.00546423	-0.266742	0.000872081	-0.155917	1.35725e-07
XM_005305643	ubiquitin_specific_peptidase_34_(USP34)_mRNA	-7.17e-13	0.515	1.09e-13	-1.91e-07	-1.25e-05	1	0.0138021	1	1	1
XM_005290551	chloride_channel_nucleotide-sensitive_1A_(CLNS1A)_mRNA	7.2e-34	-1.78e-12	-5.34e-31	-0.0141	-0.177	0.00349	-1.5e-29	-1.32e-08	-3.03e-05	-6.77e-31
XM_005286438	betaine--homocysteine_S-methyltransferase_(BHMT)_mRNA	0.315	-7.98e-38	7.46e-15	-7.53e-14	2.45e-197	0.000343	0.975	0.986	0.181	0.088
XM_005305370	RAB11A_member_RAS_oncogene_family_(RAB11A)_mRNA	0.0386	-1.78e-18	-0.000535	-7.73e-21	1.78e-05	0.000844	-0.36	-1.62e-08	-0.0272	-2.53e-05
XM_005314711	TAF6_RNA_polymerase_II_TATA_box_binding_protein_(TBP)-associated_factor_80kDa_(TAF6)_mRNA	-1.11e-06	0.145	-7.87e-14	2.2e-30	-0.058	0.247	0.287	-0.142	1.11e-05	0.000174
XM_005307154	family_with_sequence_similarity_120A_(FAM120A)_transcript_variant_X1_mRNA	-0.0144	-0.749	0.319	-7.11e-18	-4.2e-27	-0.426	4.42e-08	0.0279	-1	-0.0752
XM_005280795	matrin_3_(MATR3)_transcript_variant_X1_mRNA	0.03	2.57e-11	0.242	-1.61e-11	-4.23e-07	1.8e-18	-1.5e-05	-0.514	0.0371	-1.68e-25
XM_005281500	pyruvate_dehydrogenase_kinase_isozyme_3_(PDK3)_mRNA	-0.842	-1	0.00527	-1.62e-11	1	3.48e-121	-2.18e-06	4.59e-95	1.63e-51	-6.1e-12
XM_005303892	transmembrane_9_superfamily_member_2_(TM9SF2)_mRNA	0.997	0.932	0.0486	-5.55e-26	-0.279	-0.00066	-0.21	-7.73e-06	-1.21e-24	-2.1e-21
XM_005286751	hydroxysteroid_(17-beta)_dehydrogenase_12_(HSD17B12)_mRNA	3.95e-09	-0.0207	0.17	-6.85e-21	0.0482	-0.0378	0.143	-0.0146	-0.136	-6.03e-08
XM_005290926	RAB18_member_RAS_oncogene_family_(RAB18)_transcript_variant_X1_mRNA	1.01e-08	-4.28e-08	-0.321	-3.32e-13	0.324	-1	-1	5.78e-08	1.07e-05	0.835
XM_005295708	pantothenate_kinase_3_(PANK3)_mRNA	-0.00708	-0.956	0.000218	-9.5e-15	-1.7e-10	0.162	-0.353	-0.0377	0.00685	0.698
XM_005307683	fibroblast_growth_factor_receptor_2_(FGFR2)_transcript_variant_X1_mRNA	-1	-0.0439	0.987	0.571	5.73e-05	2.21e-39	-9.62e-30	-5.31e-46	-8.9e-18	-1.67e-173
XM_005305301	BCL2/adenovirus_E1B_19kDa_interacting_protein_3_(BNIP3)_mRNA	0.0264	-0.751	0.000113	-0.2	0.158	1.54e-11	0.198	0.075	1.39e-06	-1
XM_005310628	cysteine_and_glycine-rich_protein_1_(CSRP1)_mRNA	0.000476	-0.475	-0.172	1.75e-29	2.55e-80	8.07e-40	0.00122	5.82e-49	1.35e-30	0.798
XM_005301981	speckle-type_POZ_protein_(SPOP)_mRNA	0.612	-0.372	-0.666	-0.375	-0.475	5.07e-07	-5.71e-36	-8.98e-35	-1.37e-09	-1.7e-34
XM_005306066	malate_dehydrogenase_1B_NAD_(soluble)_(MDH1B)_transcript_variant_X1_mRNA	0.323	0.0684	0.749	-0.879	1	0.00514	-1.86e-32	-8.57e-13	-3.02e-05	-5.88e-94
XM_005292573	phosphodiesterase_6D_cGMP-specific_rod_delta_(PDE6D)_mRNA	0.0741	-0.396	-0.226	0.287	0.766	-0.519	-1.48e-16	-0.279	-0.407	-1.08e-17
XM_005310963	heat_shock_transcription_factor_2_binding_protein_(HSF2BP)_mRNA	0.816	-0.368	0.392	-0.0324	0.896	-0.185	-4.75e-11	0.000288	0.785	-0.625
XM_005287055	vesicle-associated_membrane_protein_3_(VAMP3)_transcript_variant_X1_mRNA	-0.808	-1	-0.158	-1	0.571	1	-0.00529	-4.52e-13	-3.91e-12	-3.12e-15
XM_005306226	NOP58_ribonucleoprotein_(NOP58)_transcript_variant_X1_mRNA	6.05e-15	0.168	-1.68e-05	0.0146	7.88e-10	-0.00281	-1.2e-06	-4.1e-46	-1.37e-15	-6.7e-38
XM_005287947	PARK2_co-regulated_(PACRG)_mRNA	4.4e-05	-0.27	-0.000242	0.163	-0.115	2.59e-06	0.978	-4.66e-14	-2.95e-20	-0.0257
XM_005297267	POU_class_6_homeobox_1_(POU6F1)_mRNA	0.784	1	-1	-0.991	-0.00481	4.39e-05	-0.0613	-3.61e-41	-7.63e-95	1
XM_005282268	ubiquitin_interaction_motif_containing_1_(UIMC1)_transcript_variant_X1_mRNA	1	1	-0.0146	0.00223	1	0.0076	-0.00796	-3.77e-15	-0.000782	-8.35e-15
XM_005282339	general_transcription_factor_IIA_1-like_(GTF2A1L)_transcript_variant_X1_mRNA	-1	-0.417	-0.0139	-0.0181	-0.755	0.471	-0.755	-7.04e-17	-7.12e-09	-2.48e-15
XM_005288201	RAD17_homolog_(S._pombe)_(RAD17)_transcript_variant_X1_mRNA	0.0337	-0.253	-0.59	-1.03e-05	-0.935	1	-0.0581	-4.06e-60	-0.00012	-2.87e-42
XM_005292606	proteasome_(prosome_macropain)_26S_subunit_non-ATPase_1_(PSMD1)_mRNA	0.951	0.0892	-7e-10	0.676	0.000197	-0.000716	-0.341	-3.99e-14	-0.0102	-2.19e-60
XM_005298182	Tax1_(human_T-cell_leukemia_virus_type_I)_binding_protein_3_(TAX1BP3)_transcript_variant_X1_mRNA	1.22e-19	0.973	0.586	-0.000319	0.938	-0.375	-0.0616	-7.5e-15	-0.000452	-7.07e-07
XM_005300706	sperm_equatorial_segment_protein_1_(SPESP1)_transcript_variant_X1_mRNA	0.657	-0.433	-1	-0.875	-0.717	0.314	1	-5.93e-16	-0.00416	0.396
XM_005303027	eukaryotic_translation_initiation_factor_2B_subunit_3_gamma_58kDa_(EIF2B3)_transcript_variant_X1_mRNA	0.00162	-0.242	-0.16	0.555	0.00256	0.00923	-0.0128	-2.2e-44	-2.6e-10	0.686
XM_005307974	actinin_alpha_3_(ACTN3)_transcript_variant_X1_mRNA	0.0011	0.166	1	3.18e-99	4.57e-89	-0.273	0.37	-1.04e-14	-0.149	-3.14e-06
XM_005279116	centrosomal_protein_290kDa_(CEP290)_transcript_variant_X1_mRNA	1	0.95	0.363	-0.00261	-0.207	-0.00249	9.01e-197	2.09e-197	-2.1e-197	-4.43e-08
XM_005302405	mutS_homolog_4_(E._coli)_(MSH4)_mRNA	-0.3	0.842	-1	-0.587	-0.738	0.0197	-0.0481	0.0207	-0.00296	-2.48e-16
XM_005304752	THUMP_domain_containing_1_(THUMPD1)_mRNA	0.000178	-0.075	-0.979	-1	0.741	0.00229	-0.899	-2.69e-05	0.969	-8.16e-43
XM_005310753	copine_I_(CPNE1)_transcript_variant_X1_mRNA	1	0.189	0.592	-0.0391	3.33e-14	-0.0816	-0.844	-0.155	-1.16e-05	-3.02e-37
XM_005305180	male_germ_cell-associated_kinase_(MAK)_transcript_variant_X1_mRNA	-0.467193	0.678935	1	-0.403608	-0.0667095	0.508	0.121	-0.75	1.96e-15	4.41e-21
XM_005308953	germ_cell_associated_1_(GSG1)_mRNA	-0.972079	-1	0.998433	-0.716266	-1	0.0515	0.0558	-0.479	-0.112	-6.23e-10
XM_005313833	germ_cell-specific_gene_1-like_protein-like_(LOC101932135)_mRNA	-0.91962	-1	-0.265622	-0.893088	0.849998	3.15e-06	0.116	-0.144	-0.00126	-0.0289
XM_005278484	eukaryotic_translation_initiation_factor_4E_(EIF4E)_mRNA	6.49e-41	0.83	0.000342	-0.00354	0.0649	0.107	-0.0285	0.000455	1.29e-09	-0.465
XM_005278663	calpain_7_(CAPN7)_mRNA	-0.0167	-1	0.0399	-0.228	-0.803	0.0367	-0.0298	0.134	0.446	0.0019
XM_005279161	cyclin_B3_(CCNB3)_mRNA	0.328	-0.574	-0.000335	0.0768	0.756	1.36e-06	-1.97e-06	-0.000792	0.508	-1.28e-06
XM_005279229	cytosolic_iron-sulfur_protein_assembly_1_(CIAO1)_mRNA	0.00176	-0.722	-4.5e-10	7.43e-10	0.599	0.154	-0.176	-0.0336	-0.00329	0.187
XM_005280324	BCL2-associated_transcription_factor_1_(BCLAF1)_transcript_variant_X1_mRNA	-0.336	0.334	0.937	0.91	0.0424	0.00483	0.132	4.67e-11	0.000236	-0.829
XM_005281466	F-box_protein_15_(FBXO15)_transcript_variant_X1_mRNA	1	-0.987	-0.98	-0.279	1	1	-0.00121	0.352	0.0063	0.369
XM_005282570	insulin_receptor_substrate_1_(IRS1)_mRNA	-0.123	0.465	0.178	0.00164	1	0.966	-0.00317	-0.5	-0.000471	0.855
XM_005284609	transmembrane_protein_87A_(TMEM87A)_transcript_variant_X1_mRNA	0.374	-0.265	-0.00335	-6.63e-05	-1	0.012	-0.0416	0.000228	0.613	-9.97e-05
XM_005285718	YTH_domain_containing_1_(YTHDC1)_transcript_variant_X1_mRNA	1	0.421	0.124	-0.721	0.733	0.178	-5.36e-08	-0.867	-4.87e-05	-0.000267
XM_005286388	ArfGAP_with_RhoGAP_domain_ankyrin_repeat_and_PH_domain_2_(ARAP2)_mRNA	-0.171	-1	0.987	-0.455	-0.886	-0.523	0.581	-0.00423	0.0151	0.056
XM_005286694	nucleoporin_like_1_(NUPL1)_transcript_variant_X1_mRNA	-1	0.00676	0.0338	-2.27e-06	-8.64e-06	-0.36	-1.58e-06	0.871	0.957	-0.686
XM_005287150	mediator_complex_subunit_4_(MED4)_mRNA	3.62e-06	-0.215	-0.000551	-1	-0.525	0.00274	-0.161	-0.303	1.86e-05	6.17e-06
XM_005287390	ESF1_nucleolar_pre-rRNA_processing_protein_homolog_(S._cerevisiae)_(ESF1)_transcript_variant_X1_mRNA	-1	0.966	0.626	-0.104	-0.975	9.79e-05	0.0333	-4.66e-06	-0.115	0.683
XM_005288391	Sec61_alpha_1_subunit_(S._cerevisiae)_(SEC61A1)_transcript_variant_X1_mRNA	0.0017	-0.383	-0.982	-1.91e-07	1.52e-06	-2.05e-05	0.0264	0.816	-0.00911	-1.56e-10
XM_005289153	Sad1_and_UNC84_domain_containing_1_(SUN1)_transcript_variant_X1_mRNA	-0.808	-0.187	3.25e-05	-1.24e-05	0.00481	0.132	-0.595	0.00523	0.000108	0.142
XM_005289242	TAF6-like_RNA_polymerase_II_p300/CBP-associated_factor_(PCAF)-associated_factor_65kDa_(TAF6L)_mRNA	-1	1	-2.41e-05	0.000355	-0.657	0.0678	0.0931	-0.00217	6.48e-05	0.000206
XM_005290805	BTB_(POZ)_domain_containing_10_(BTBD10)_transcript_variant_X1_mRNA	0.00417	-4.41e-08	-0.12	-2.18e-07	0.159	-0.00548	-0.888	9.99e-15	0.0644	0.932
XM_005290844	family_with_sequence_similarity_126_member_A_(FAM126A)_transcript_variant_X1_mRNA	-0.371	1	6.56e-05	-0.0222	-0.0251	NA	NA	NA	NA	NA
XM_005291188	ERO1-like_beta_(S._cerevisiae)_(ERO1LB)_mRNA	0.0412	-0.917	0.295	-1.72e-05	0.17	-1	-1.92e-05	0.211	0.000142	-0.612
XM_005292326	dynein_light_chain_roadblock-type_2_(DYNLRB2)_transcript_variant_X1_mRNA	0.000678	0.936	0.752	0.701	0.513	NA	NA	NA	NA	NA
XM_005293064	tetratricopeptide_repeat_domain_26_(TTC26)_transcript_variant_X1_mRNA	1	-1	-0.335	-0.704	0.957	-0.0816	1	-0.0162	-0.203	0.0415
XM_005293614	nuclear_receptor_binding_protein_1_(NRBP1)_mRNA	-0.026	-0.0508	-3.21e-09	0.0405	-0.38	0.000923	-0.904	0.000413	-0.803	-0.0865
XM_005293807	annexin_A9_(ANXA9)_mRNA	1	-1	-1	0.676	0.295	0.000387	0.822	-0.0176	-0.777	0.00199
XM_005294005	poly_(ADP-ribose)_glycohydrolase_(PARG)_transcript_variant_X1_mRNA	-0.0971	0.499	0.873	-0.156	-1	-0.0707	0.167	-1	-0.247	-0.559
XM_005295275	inhibitor_of_CDK_cyclin_A1_interacting_protein_1_(INCA1)_mRNA	-0.766	1	0.61	0.233	1	0.406	0.395	-0.0576	0.345	-0.45
XM_005295874	NME/NM23_family_member_5_(NME5)_transcript_variant_X1_mRNA	2.97e-07	-0.832	-0.146	0.852	0.896	3.87e-05	0.663	0.487	0.000272	-0.321
XM_005296476	serine_peptidase_inhibitor_Kazal_type_2_(acrosin-trypsin_inhibitor)_(SPINK2)_transcript_variant_X1_mRNA	-0.19	-7.5e-05	-0.0329	-1.06e-05	6.23e-33	0.0311	0.175	0.786	0.00477	0.34
XM_005296514	centrosomal_protein_72kDa_(CEP72)_transcript_variant_X1_mRNA	-1	0.773	0.802	-0.617	-0.983	0.305	-8.19e-06	3.92e-09	0.375	0.34
XM_005297083	N-glycanase_1_(NGLY1)_transcript_variant_X1_mRNA	0.0492	0.471	0.508	-0.286	0.344	0.619	0.0797	0.759	-8.35e-07	-1.76e-05
XM_005297341	profilin_family_member_4_(PFN4)_transcript_variant_X1_mRNA	-0.92	-1	-0.0266	-0.716	-0.45	-1	0.012	-0.000857	-0.248	-2.81e-09
XM_005297802	ubiquitin-like_modifier_activating_enzyme_3_(UBA3)_transcript_variant_X1_mRNA	1.16e-06	-0.478	0.00872	-0.0212	0.372	0.406	1	1	-1	-3.39e-10
XM_005297890	acyl-CoA_synthetase_long-chain_family_member_6_(ACSL6)_transcript_variant_X1_mRNA	-0.00207	-1	0.00219	-0.0103	-0.719	-1	1	-0.00269	-0.375	0.346
XM_005298351	R-spondin_1_(RSPO1)_transcript_variant_X1_mRNA	0.413	-0.629	0.423	0.0515	0.755	0.0819	0.281	0.201	6.34e-05	-0.264
XM_005298720	transmembrane_emp24_domain_trafficking_protein_2_(TMED2)_transcript_variant_X1_mRNA	2.82e-09	-0.000285	8.03e-05	-0.0408	-0.0239	-0.406	-0.395	-1	1	-0.401
XM_005298926	tektin_1_(TEKT1)_transcript_variant_X1_mRNA	0.0112	0.354	-1	0.0143	0.0016	0.131	0.344	-0.673	0.0182	-3.15e-05
XM_005298928	testis_expressed_14_(TEX14)_partial_mRNA	-1	1	1	1	1	0.855	4.51e-05	1.93e-06	3.35e-07	-0.338
XM_005299244	G_protein-coupled_receptor_160_(GPR160)_mRNA	0.706	-1	-0.268	1	0.0522	0.000248	-0.0023	0.00019	-0.538	9.43e-06
XM_005302968	oxysterol_binding_protein-like_2_(OSBPL2)_mRNA	-0.0955	-0.92	0.0021	-6.57e-05	-0.365	-0.034	0.781	0.0504	0.0004	8.19e-16
XM_005303239	F-box_protein_21_(FBXO21)_transcript_variant_X1_mRNA	-0.958	0.86	0.000632	-0.939	-1	0.0138	-2.67e-07	0.592	-3.56e-05	-2.8e-07
XM_005303696	insulin-like_growth_factor_1_(somatomedin_C)_(IGF1)_mRNA	1	1	0.0266	-0.0192	-0.0115	0.000292	-6.25e-05	-0.0638	9.79e-10	-0.0486
XM_005305031	Sec61_alpha_2_subunit_(S._cerevisiae)_(SEC61A2)_transcript_variant_X1_mRNA	0.00925	-0.59	1	-0.216	0.802	0.634	-0.696	0.924	0.273	-1
XM_005305860	SPO11_meiotic_protein_covalently_bound_to_DSB_(SPO11)_mRNA	0.397	-0.92	0.96	-1	1	0.000122	-0.643	-0.00742	-4.95e-06	-0.00729
XM_005306689	membrane_protein_palmitoylated_5_(MAGUK_p55_subfamily_member_5)_(MPP5)_transcript_variant_X1_mRNA	-0.00152	1	0.00557	-0.00567	0.327	0.615	3.39e-12	1.23e-27	-3.12e-07	2.8e-197
XM_005308745	zinc_finger_MYND-type_containing_10_(ZMYND10)_mRNA	0.000177	0.959	-0.0718	1.08e-05	-0.957	-0.338	8.65e-07	0.000113	1.82e-05	0.113
XM_005310891	coiled-coil_domain_containing_79_(CCDC79)_mRNA	-1	-1	-1	1	-1	1	0.242	-1	-2.38e-09	-1.75e-09
XM_005311909	coiled-coil_domain_containing_18_(CCDC18)_transcript_variant_X1_mRNA	-0.643	-0.594	0.599	-0.101	1	1	1	1	1	-8.29e-05
XM_005312187	synaptogyrin_4_(SYNGR4)_mRNA	-1	-1	-1	0.144	0.18	-0.000445	2.33e-12	7.01e-12	1.06e-07	0.0297
XM_005315570	dynamin_1-like_(DNM1L)_mRNA	-0.562	0.506	-0.364	-0.0767	-0.869	-0.983	-0.0417	9.45e-09	3.94e-32	-2.21e-09
