# Supplementary material for: Transcriptomic responses to environmental temperature by turtles with temperature-dependent and genotypic sex determination assessed by RNAseq inform the genetic architecture of embryonic gonadal development
Source: PLoS One. 2017 Mar 15;12(3):e0172044. doi: 10.1371/journal.pone.0172044 (PMC5352168; doi:10.1371/journal.pone.0172044)
Supplement: S17 Table — (XLSX) [file pone.0172044.s020.xlsx]

## Sheet: S15-GenesOfInterestMouseGonad
	Supplementary Table S17: List of differentially expressed genes by category - cell proliferation related
		Chrysemys picta						Apalone spinifera
Gene	Description	Stage 9	Stage 12	Stage 15	Stage 19	Stage 22		Stage 9	Stage 12	Stage 15	Stage 19	Stage 22
XM_005279367	up-regulator_of_cell_proliferation-like_(LOC101951624)_mRNA	-1	1	-1	-0.399622	-0.517139		0.454704	0.740122	0.000188899	1	-0.106903
XM_005279368	up-regulator_of_cell_proliferation-like_(LOC101951903)_mRNA	1	-1	0.848383	1	-0.975049		0.0143292	0.837255	0.0863034	0.777555	9.51445e-09
XM_005279381	up-regulator_of_cell_proliferation-like_(LOC101932265)_mRNA	-1	1	-1	-0.838706	-0.849998		-1	0.0138021	-0.103429	0.846553	0.128487
XM_005301339	mature_T-cell_proliferation_1_(MTCP1)_mRNA	-1	0.948014	0.361747	-1	1		0.790778	9.6075e-05	-1	0.453584	0.361899
XM_005313620	up-regulator_of_cell_proliferation-like_(LOC101931383)_mRNA	0.0300581	0.875407	1	1	1		-1	-5.78456e-07	1.01409e-06	-0.000783358	-0.119328
XM_005313969	up-regulator_of_cell_proliferation-like_(LOC101931285)_partial_mRNA	1	1	0.0632144	1	-1		-0.247496	0.677045	-1	0.344922	0.191232
XM_005314402	up-regulator_of_cell_proliferation-like_(LOC101934400)_mRNA	-0.972079	1	0.112192	-1	0.409472		-1	1	0.00467536	0.788582	-0.106903
XM_005314652	up-regulator_of_cell_proliferation-like_(LOC101948955)_mRNA	1	-0.765936	0.848383	-0.599298	-5.38802e-10		0.406189	-0.46393	0.182804	-0.971716	-1
XM_005314781	up-regulator_of_cell_proliferation-like_(LOC101945830)_partial_mRNA	-0.397271	-1	0.399357	0.875691	0.306191		1	-0.676293	1	-0.190956	1
XM_005314902	up-regulator_of_cell_proliferation-like_(LOC101941561)_partial_mRNA	1	-1	1	-1	-0.812389		-1	-0.13089	0.00247407	0.127897	0.00476168
