# Supplementary material for: Transcriptomic responses to environmental temperature by turtles with temperature-dependent and genotypic sex determination assessed by RNAseq inform the genetic architecture of embryonic gonadal development
Source: PLoS One. 2017 Mar 15;12(3):e0172044. doi: 10.1371/journal.pone.0172044 (PMC5352168; doi:10.1371/journal.pone.0172044)
Supplement: S18 Table — (XLSX) [file pone.0172044.s021.xlsx]

## Sheet: S18-Kinases
	Supplementary Table S18: List of differentially expressed genes by category - kinases
		Chrysemys picta						Apalone spinifera
Gene	Description	Stage 9	Stage 12	Stage 15	Stage 19	Stage 22		Stage 9	Stage 12	Stage 15	Stage 19	Stage 22
XM_005296405	homeodomain_interacting_protein_kinase_2_(HIPK2)_transcript_variant_X1_mRNA	-6.91434e-35	0.071187	9.38231e-22	-5.23395e-38	-1.25392e-53		-0.0137928	0.34231	0.00810102	1	0.00260528
XM_005303503	STE20-like_kinase_(SLK)_mRNA	-1.44427e-21	-0.0997619	6.29811e-06	-2.31135e-54	-6.78259e-22		0.00165982	2.63639e-06	0.219119	0.103585	-1.30212e-06
XM_005306429	nuclear_casein_kinase_and_cyclin-dependent_kinase_substrate_1_(NUCKS1)_transcript_variant_X1_mRNA	-7.07232e-83	3.77214e-42	0.00939563	-5.4287e-26	-1.86494e-75		-0.459556	-0.638285	-0.319326	-0.746092	0.00549732
XM_005279648	inositol_hexakisphosphate_kinase_1_(IP6K1)_transcript_variant_X1_mRNA	-1.05791e-15	3.61434e-08	-0.898619	-0.000917472	-7.67252e-19		0.0470925	-0.0111144	-8.91886e-05	-0.0481088	-0.00722062
XM_005293724	phosphatidylinositol_4-kinase_catalytic_beta_(PI4KB)_mRNA	-6.51719e-24	7.33992e-07	0.00215671	-1	-1.11968e-15		-0.329484	-0.271097	-0.297822	-1	0.300781
XM_005301449	A_kinase_(PRKA)_anchor_protein_12_(AKAP12)_partial_mRNA	-3.00508e-54	5.01107e-12	1.57843e-110	-0.451868	-1.70901e-26		0.424373	-0.344586	-0.0566401	-5.88735e-07	-0.000273182
XM_005301847	SRC_kinase_signaling_inhibitor_1_(SRCIN1)_transcript_variant_X1_mRNA	-5.07304e-14	1	0.0788656	-4.48205e-10	-2.70522e-127		-0.0165011	-0.969367	-0.000334866	-0.0551433	0.203736
XM_005307185	SMG1_phosphatidylinositol_3-kinase-related_kinase_(SMG1)_mRNA	-6.54035e-19	6.64407e-06	4.93477e-28	-0.102375	-0.000269444		-1	7.16378e-20	-1.28013e-15	-4.62115e-10	1.11358e-13
XM_005309625	mitogen-activated_protein_kinase_kinase_kinase_3_(MAP3K3)_mRNA	-9.86946e-12	1	0.493817	0.57041	1		-1	-7.75658e-05	0.211086	-6.86697e-63	-0.182992
XM_005279941	protein_kinase_DNA-activated_catalytic_polypeptide_(PRKDC)_transcript_variant_X1_mRNA	-2.17764e-12	0.959705	4.19653e-21	-2.31004e-05	-0.000740799		-0.643448	0.394706	-0.103429	1	-1
XM_005280948	casein_kinase_1_gamma_1_(CSNK1G1)_transcript_variant_X1_mRNA	-1.74791e-12	0.223345	0.000156911	-0.387994	-0.00762256		0.0020546	-0.469029	0.28517	0.016589	0.000868027
XM_005281203	mitogen-activated_protein_kinase_kinase_2_(MAP2K2)_transcript_variant_X1_mRNA	-3.05226e-12	0.264	0.920501	-0.51441	-5.03551e-06		-1	0.807519	0.0898671	2.55555e-05	1.05176e-06
XM_005282353	WNK_lysine_deficient_protein_kinase_3_(WNK3)_transcript_variant_X1_mRNA	-1.74853e-15	6.02178e-07	0.0525802	3.48787e-06	-0.000344615		0.982702	0.809855	0.407677	7.24086e-06	0.839737
XM_005285230	hexokinase_2_(HK2)_mRNA	-1.19036e-13	0.0031937	0.212652	-0.801309	-0.00128479		NA	NA	NA	NA	NA
XM_005290127	phosphoenolpyruvate_carboxykinase_2_(mitochondrial)_(PCK2)_mRNA	-5.65726e-39	8.55145e-07	-0.00672041	2.42136e-58	2.6948e-148		-0.20925	0.480355	0.155225	0.0103154	0.00034891
XM_005292685	glycogen_synthase_kinase_3_beta_(GSK3B)_transcript_variant_X1_mRNA	-3.48161e-11	0.000312369	0.0582237	-0.555928	-8.19804e-10		-0.422447	0.000726998	0.000385195	-0.971716	0.000318793
XM_005293330	c-abl_oncogene_1_non-receptor_tyrosine_kinase_(ABL1)_transcript_variant_X1_mRNA	-6.43322e-12	9.82267e-05	0.000698554	0.052424	-3.09494e-10		-0.643521	0.394706	1	1	-0.106903
XM_005301817	cyclin-dependent_kinase_12_(CDK12)_transcript_variant_X1_mRNA	-8.90891e-17	0.00426182	0.0824501	0.0595274	-0.000150551		-0.0110047	0.0273978	1.11931e-13	5.94998e-05	0.0601061
XM_005309275	glucosamine_(UDP-N-acetyl)-2-epimerase/N-acetylmannosamine_kinase_(GNE)_transcript_variant_X1_mRNA	-7.82581e-23	0.000349919	0.0402638	-0.368466	-2.01266e-08		-0.00341728	0.321435	0.383925	4.73485e-08	6.27026e-09
XM_005309459	S-phase_kinase-associated_protein_1_(SKP1)_transcript_variant_X1_mRNA	8.83206e-41	-2.35362e-34	-1.77547e-46	-1.19439e-13	0.659327		0.0102196	-0.0312262	-8.90639e-06	-0.0105353	-0.955431
XM_005285838	creatine_kinase_brain_(CKB)_transcript_variant_X1_mRNA	2.65001e-87	-1.90415e-36	-1.46003e-196	1	3.29071e-11		0.247496	1	1	1	1
XM_005305743	nucleoside_diphosphate_kinase-like_(LOC101950541)_mRNA	4.7018e-197	-1.36463e-117	-2.03473e-16	4.31161e-41	2.45492e-197		0.406189	-0.394706	-0.124305	-0.1081	-1
XM_005279395	NIMA-related_kinase_6_(NEK6)_transcript_variant_X1_mRNA	1.71283e-16	-9.87125e-23	-0.484679	-2.84813e-28	-5.02392e-06		-0.0143292	-0.450319	0.404628	-0.00616461	-0.817644
XM_005311468	calmodulin_2_(phosphorylase_kinase_delta)_(CALM2)_transcript_variant_X1_mRNA	3.99572e-152	-3.83908e-47	-0.377237	-5.03476e-50	6.52202e-23		-0.26448	-0.649553	0.000232781	3.47223e-07	7.60214e-07
XM_005286113	mitogen-activated_protein_kinase_11_(MAPK11)_transcript_variant_X1_mRNA	1.38368e-15	-3.22598e-11	-0.000954474	-1.68541e-07	2.98019e-13		-0.591363	0.923778	0.269358	0.000558422	-3.06884e-10
XM_005310313	CDC-like_kinase_1_(CLK1)_transcript_variant_X1_mRNA	0.10121	-2.32646e-13	-2.43893e-05	-0.000933149	0.154978		3.6336e-06	7.45072e-19	-0.00169382	-0.000104599	0.616331
XM_005280644	phosphomevalonate_kinase_(PMVK)_mRNA	-9.76889e-07	-2.24454e-07	-5.26896e-94	2.72004e-13	-8.06902e-19		-0.0816197	0.0795706	-0.0742378	-1	-1
XM_005294688	checkpoint_kinase_1_(CHEK1)_transcript_variant_X1_mRNA	0.511634	-0.0257205	-2.50738e-13	-0.00105415	-0.0119354		-0.41453	0.866081	-2.08506e-197	0.000197289	-2.18733e-69
XM_005296363	acylglycerol_kinase_(AGK)_transcript_variant_X1_mRNA	0.398412	-0.0137426	-6.31056e-12	-0.935093	0.849998		1.17739e-14	-0.051381	-6.08965e-11	-6.29454e-07	-4.95351e-07
XM_005280768	polynucleotide_kinase_3'-phosphatase_(PNKP)_mRNA	0.0496275	-0.0324943	-1.466e-30	5.52563e-13	0.854567		0.0440216	-0.958314	0.0632432	-2.51658e-09	0.70446
XM_005284196	aurora_kinase_A_(AURKA)_transcript_variant_X1_mRNA	8.56769e-06	0.77098	-8.2319e-14	-0.00217618	0.0459167		0.0790199	0.0846865	6.23478e-10	3.597e-26	4.07681e-11
XM_005287509	serine/threonine_kinase_receptor_associated_protein_(STRAP)_mRNA	-0.972079	-0.0103645	-5.38495e-23	-1.94302e-06	-0.645705		-0.0816197	0.0795706	1	1	1
XM_005289169	polo-like_kinase_1_(PLK1)_mRNA	0.133913	0.0150613	-3.69937e-20	0.001105	1.95146e-07		-0.247496	0.71821	1	0.000363462	1.72645e-10
XM_005289449	cyclin-dependent_kinase_2_associated_protein_2_(CDK2AP2)_transcript_variant_X1_mRNA	1.24873e-05	-0.000786922	-2.73887e-20	8.35674e-15	0.00493341		0.851962	1	0.560457	0.159395	0.000552441
XM_005294209	phosphorylase_kinase_gamma_2_(testis)_(PHKG2)_transcript_variant_X1_mRNA	1	-0.252593	-1.03772e-11	0.00144546	-0.968489		-0.0151608	-0.014294	-0.000857248	-0.732497	0.913291
XM_005302138	adenylate_kinase_2_(AK2)_transcript_variant_X1_mRNA	0.0733654	-1.58125e-09	-1.81758e-29	0.0496218	0.387711		-0.247496	0.493606	1.82835e-06	-1	0.00251019
XM_005314345	uridine-cytidine_kinase-like_1-like_(LOC101939164)_mRNA	-0.356068	0.550013	-2.02824e-12	1.4667e-20	-0.13039		0.406189	0.0138021	0.182804	-0.00477453	0.342416
XM_005292939	NAD_kinase_(NADK)_transcript_variant_X1_mRNA	6.41028e-05	-0.920207	-0.817074	-7.54151e-22	-4.18985e-22		-7.63828e-27	-0.394706	-6.27818e-05	-0.0184402	-0.000228668
XM_005286507	MOB_kinase_activator_1A_(MOB1A)_mRNA	-0.37529	0.0482863	-0.980235	-7.58834e-15	-2.31671e-15		0.00963556	-0.989349	0.420146	-0.502978	-0.0517487
XM_005291263	mitogen-activated_protein_kinase_kinase_kinase_MLK4-like_(LOC101951773)_mRNA	-0.383121	-0.238876	-0.757381	-1.29069e-14	-3.55409e-17		-3.76343e-06	0.118813	0.00177534	2.19095e-16	9.40467e-11
XM_005302394	adenylate_kinase_5_(AK5)_mRNA	0.477593	-1	0.780139	-3.17176e-12	-8.94849e-46		0.418658	0.968993	-0.0246319	-1	-0.0260994
XM_005306822	pyridoxal_(pyridoxine_vitamin_B6)_kinase_(PDXK)_transcript_variant_X1_mRNA	-4.82223e-05	-0.176602	0.00521173	-4.21056e-25	-2.38203e-19		-0.0236592	0.771114	0.000372439	0.359617	0.0069311
XM_005300062	receptor_tyrosine_kinase-like_orphan_receptor_1_(ROR1)_mRNA	0.803897	-0.00372418	0.353367	-2.00506e-11	-1		-8.35448e-11	0.094621	-0.95322	0.14305	0.0712415
XM_005289835	phosphorylase_kinase_beta_(PHKB)_transcript_variant_X1_mRNA	0.869124	-0.375736	0.000102946	-1.28462e-19	0.897501		0.78454	-6.97088e-13	-2.27817e-21	-2.16094e-10	1.84093e-10
XM_005287881	TBC1_domain_containing_kinase_(TBCK)_transcript_variant_X1_mRNA	0.469856	0.166685	2.5928e-07	-6.21088e-13	0.0795856		2.1275e-05	-0.0193188	-2.41703e-21	-0.0100595	3.3711e-27
XM_005307300	choline_kinase_alpha_(CHKA)_transcript_variant_X1_mRNA	0.388738	-2.37264e-08	-0.00470384	-2.03668e-27	-0.00014402		0.725735	0.0276062	-2.97064e-12	5.60728e-16	-5.44097e-05
XM_005309498	Rho-associated_coiled-coil_containing_protein_kinase_1_(ROCK1)_transcript_variant_X1_mRNA	-0.00349597	0.163248	0.0118509	-6.57564e-11	-0.0431707		0.000145277	-0.410955	0.000131973	-2.82741e-21	0.0308168
XM_005280300	serum/glucocorticoid_regulated_kinase_1_(SGK1)_transcript_variant_X1_mRNA	0.000538989	-0.216464	0.454464	-1.28897e-48	-2.85662e-09		-0.173939	3.95674e-11	-9.85515e-08	1	-0.286467
XM_005281100	mitogen-activated_protein_kinase_1_(MAPK1)_mRNA	-0.534787	-0.972585	0.0651671	-4.98351e-18	-1.24027e-07		NA	NA	NA	NA	NA
XM_005281500	pyruvate_dehydrogenase_kinase_isozyme_3_(PDK3)_mRNA	-0.841649	-1	0.00526942	-1.61769e-11	1		-1	4.66295e-05	1.27221e-05	-1	0.0104572
XM_005281512	ribosomal_protein_S6_kinase_90kDa_polypeptide_3_(RPS6KA3)_transcript_variant_X1_mRNA	-4.97758e-08	0.106927	0.189656	-2.29208e-20	-5.912e-05		0.406189	-0.273561	-0.024137	0.01685	0.921326
XM_005282144	protein_kinase_AMP-activated_alpha_1_catalytic_subunit_(PRKAA1)_transcript_variant_X1_mRNA	-0.355154	-0.00393473	0.888906	-2.09485e-27	-3.22231e-06		-0.293766	-0.601019	-2.3772e-05	2.21597e-07	-0.00284604
XM_005282773	RIO_kinase_3_(RIOK3)_mRNA	-0.000934134	-0.365899	-0.174277	-8.61568e-14	-0.000178103		-3.72275e-06	8.70603e-13	2.08506e-197	1.47818e-151	1.96072e-20
XM_005292994	PTEN_induced_putative_kinase_1_(PINK1)_mRNA	0.168125	-1.32096e-06	-0.0612327	-3.36718e-20	0.244527		1	-0.523863	0.0522273	5.77402e-05	3.12971e-06
XM_005294435	protein_kinase_cAMP-dependent_catalytic_beta_(PRKACB)_transcript_variant_X1_mRNA	0.68804	-0.803629	1	-7.84003e-29	-0.22286		-0.746183	3.14176e-08	1.03394e-12	0.0735212	0.00130456
XM_005295708	pantothenate_kinase_3_(PANK3)_mRNA	-0.00708125	-0.95555	0.000218422	-9.4965e-15	-1.70055e-10		1	1	1	1	0.0583221
XM_005301080	serine/threonine-protein_kinase_MST4-like_(LOC101945473)_transcript_variant_X1_mRNA	-0.00148422	-0.736236	0.0689096	-4.30925e-13	-0.734839		-0.680481	0.012045	0.000311465	0.0729803	2.20067e-38
XM_005301746	inositol_polyphosphate_multikinase_(IPMK)_mRNA	-0.128431	-0.30234	2.74253e-06	-3.53698e-21	-0.465627		-1	-1	5.78424e-08	1.0658e-05	0.835267
XM_005302979	carbohydrate_kinase_domain_containing_(CARKD)_transcript_variant_X1_mRNA	0.343201	-0.00862282	-4.57394e-07	-2.45551e-22	-0.00135335		2.92863e-34	-0.595697	-0.925569	6.59399e-15	0.130496
XM_005304688	lemur_tyrosine_kinase_2_(LMTK2)_mRNA	-0.208913	-0.0670681	5.57369e-06	-4.40673e-17	1		1	0.639465	1	0.0280244	6.6417e-14
XM_005303018	testis-specific_kinase_2_(TESK2)_mRNA	-2.0861e-09	-1	-0.266375	-1.16835e-06	-2.58157e-46		-0.643448	-0.842055	-7.39078e-20	-3.84206e-17	-1
XM_005279079	microtubule_associated_serine/threonine_kinase_3_(MAST3)_mRNA	-9.68152e-06	1	0.16622	-0.0413846	-4.27717e-17		0.645067	-0.921608	0.000271578	-1	-0.198464
XM_005279898	kalirin_RhoGEF_kinase_(KALRN)_mRNA	-0.0609954	1	0.00641837	-0.452908	-1.73523e-22		2.03993e-06	-0.824841	-0.20742	0.197161	0.306003
XM_005288917	protein_kinase_C_beta_(PRKCB)_transcript_variant_X1_mRNA	0.56058	0.884257	0.551399	-4.50629e-05	-3.92498e-29		1.65809e-08	-0.209364	-0.585419	0.000934613	-0.000651403
XM_005294911	homeodomain_interacting_protein_kinase_1_(HIPK1)_transcript_variant_X1_mRNA	-6.22877e-10	0.278125	0.134281	-5.52168e-05	-1.86983e-17		-0.0160539	-1	-0.00623984	0.00242765	0.0777565
XM_005295772	serine/threonine_kinase_25_(STK25)_transcript_variant_X1_mRNA	-0.341931	0.00923183	0.257166	-0.721812	-1.13057e-12		-0.0292976	-0.687947	1	0.00418678	0.00103221
XM_005298880	nemo-like_kinase_(NLK)_mRNA	-0.0517603	0.428302	-0.0770349	-8.39833e-06	-7.00099e-11		-0.0950957	1.80717e-07	3.70281e-05	-1	0.0478762
XM_005304152	MOB_kinase_activator_1B_(MOB1B)_mRNA	-0.00259436	0.29388	0.595141	-0.000259807	-4.2082e-14		0.000993839	0.00205452	0.39185	0.0253878	4.84726e-06
XM_005304358	NIMA-related_kinase_7_(NEK7)_transcript_variant_X1_mRNA	-0.659994	1	0.00513714	-1.541e-05	-6.17641e-13		0.000106991	-0.0795706	-0.30708	-5.35172e-06	-0.369875
XM_005308255	ethanolamine_kinase_2_(ETNK2)_mRNA	-1	0.391078	-0.151025	-0.787379	-1.20759e-14		5.09672e-06	0.288867	2.40729e-31	-1	0.219679
XM_005309220	CDC-like_kinase_3_(CLK3)_mRNA	0.221812	-0.280424	-0.0185485	0.47256	0.236807		-1.54951e-14	-3.45079e-13	-9.50033e-11	-9.08118e-58	-3.63444e-99
XM_005281564	phosphorylase_kinase_alpha_2_(liver)_(PHKA2)_transcript_variant_X1_mRNA	-0.00121415	0.113999	8.03555e-16	-0.00478245	-0.835614		-8.49513e-47	8.67882e-58	3.86603e-32	-0.211978	-1.33757e-110
XM_005304727	eukaryotic_elongation_factor-2_kinase_(EEF2K)_transcript_variant_X1_mRNA	-0.0785953	0.00966565	6.87836e-09	0.647725	0.00858756		-1.34854e-121	0.0537785	-0.966911	3.55352e-12	-3.80742e-17
XM_005279295	tyrosine_kinase_2_(TYK2)_transcript_variant_X1_mRNA	-1.18035e-10	0.13762	0.576874	0.15694	-4.2076e-09		-3.88243e-26	-0.00138369	1.20483e-05	1.87856e-28	-0.924827
XM_005285952	phosphatidylinositol-45-bisphosphate_3-kinase_catalytic_subunit_alpha_(PIK3CA)_transcript_variant_X1_mRNA	-0.0490834	0.896292	1.61254e-05	-0.800428	-1		-5.55174e-13	0.366946	-0.435107	1.00664e-06	0.00124691
XM_005290591	pseudopodium-enriched_atypical_kinase_1-like_(LOC101946196)_mRNA	-0.000137016	0.703105	0.00114703	-0.0980318	-0.0110999		-1.91688e-13	5.4499e-13	2.24411e-39	0.00811876	2.57801e-11
XM_005300074	adenylate_kinase_4_(AK4)_transcript_variant_X1_mRNA	0.24566	0.67429	0.544987	-0.132077	0.00363446		-9.53361e-13	-7.48962e-09	-0.655544	0.280171	-0.223906
XM_005282254	G_protein-coupled_receptor_kinase_6_(GRK6)_transcript_variant_X1_mRNA	-0.16238	1	-0.010049	0.61897	-0.0997921		-0.00123596	-1.92339e-21	-3.63922e-24	-4.59259e-23	-3.38032e-38
XM_005296745	phosphatidylinositol-4-phosphate_5-kinase_type_I_beta_(PIP5K1B)_transcript_variant_X1_mRNA	0.563086	-0.136516	-0.802362	-0.0037878	-0.0306473		0.116187	-2.632e-25	-5.4131e-80	-2.96091e-30	-3.41605e-35
XM_005299256	TRAF2_and_NCK_interacting_kinase_(TNIK)_transcript_variant_X1_mRNA	-0.0095048	0.00105365	0.00170689	-1	-6.71493e-05		0.000311649	-1.43947e-23	-2.08506e-197	-2.10244e-197	-2.38679e-167
XM_005303980	SRSF_protein_kinase_2_(SRPK2)_mRNA	0.8116	-1	0.687692	-4.20799e-05	-0.000183032		2.16959e-49	-1.83054e-110	-2.02502e-42	-2.25704e-16	-3.3239e-69
XM_005309225	c-src_tyrosine_kinase_(CSK)_transcript_variant_X1_mRNA	0.74661	0.00898732	-0.0546629	1.26085e-05	-0.697968		3.42147e-09	-4.35527e-14	-3.76454e-17	-2.06396e-62	-0.0020886
XM_005283044	thymidine_kinase_1_soluble_(TK1)_mRNA	-0.756641	0.000346847	-9.51474e-05	1.78026e-10	0.252138		3.83158e-05	-6.76071e-32	-6.5648e-11	-4.78523e-06	-7.5461e-15
XM_005291025	phosphofructokinase_platelet_(PFKP)_transcript_variant_X1_mRNA	0.0122078	0.985624	0.901998	-0.490172	0.787854		-8.27094e-06	-3.4316e-12	-5.71309e-20	-1.42731e-07	-3.17862e-17
XM_005296663	serine/threonine_kinase_38_like_(STK38L)_transcript_variant_X1_mRNA	-0.615289	-1	1	1	0.697636		-0.191144	-3.55361e-20	-4.54969e-35	-4.592e-05	-1.20107e-12
XM_005292762	pantothenate_kinase_4_(PANK4)_mRNA	0.637244	0.795282	0.806929	0.552116	-0.645273		1.32749e-05	-8.0093e-23	-4.46128e-12	1.7137e-10	0.125081
XM_005299245	protein_kinase_C_iota_(PRKCI)_mRNA	-0.024566	0.416777	0.0196768	-0.0118596	0.223383		-0.622506	-1.26903e-34	-4.54434e-11	-0.161121	-5.40153e-10
XM_005302774	phosphatidylinositol-5-phosphate_4-kinase_type_II_alpha_(PIP4K2A)_transcript_variant_X1_mRNA	0.5757	-0.564367	0.373376	-0.0630432	-0.107275		0.000110934	-6.35155e-11	-0.049408	-1.74602e-26	-2.32284e-11
XM_005311270	tau_tubulin_kinase_1_(TTBK1)_mRNA	-0.530826	0.878956	0.623344	-1	-0.725567		-0.00674227	-9.4959e-121	-2.59076e-05	-1.90511e-35	-2.80325e-197
XM_005301890	src_kinase_associated_phosphoprotein_1_(SKAP1)_transcript_variant_X1_mRNA	-0.504965	-0.859968	-0.988731	0.769451	0.074028		0.649881	-5.9524e-18	-0.0002348	-1.80233e-131	-3.24094e-06
XM_005292987	calcium/calmodulin-dependent_protein_kinase_II_inhibitor_1_(CAMK2N1)_mRNA	0.0866262	-1.22222e-06	0.0579409	-0.168182	0.550564		-0.519262	-1.47705e-16	-0.279421	-0.407114	-1.07655e-17
XM_005302298	MAP-kinase_activating_death_domain_(MADD)_transcript_variant_X1_mRNA	-0.0311999	0.175493	0.016043	1	-0.101654		0.0625977	-1.58914e-36	-0.0419164	-0.00251125	-1.15368e-45
XM_005283117	protein_kinase_C_alpha_(PRKCA)_mRNA	-0.0283892	0.341563	1.13097e-06	-0.00624104	-0.00431961		8.96158e-47	-9.01044e-197	2.08506e-197	1.27697e-50	2.80325e-197
XM_005289850	myosin_light_chain_kinase_3_(MYLK3)_transcript_variant_X1_mRNA	0.954699	-1	1	-0.265965	-1		1.00505e-20	-1.62221e-12	0.837505	-0.284869	-0.032235
XM_005297653	cyclin-dependent_kinase_3_(CDK3)_mRNA	1	1	1	1	-0.725567		0.0972929	-6.74225e-13	0.0189683	1.38504e-09	-0.0167286
XM_005297733	riboflavin_kinase_(RFK)_transcript_variant_X1_mRNA	0.22591	1	-1	-5.96423e-07	-7.53818e-05		2.4262e-07	-2.07693e-13	-0.02004	-0.0399803	0.463002
XM_005298079	janus_kinase_and_microtubule_interacting_protein_2_(JAKMIP2)_mRNA	-0.692369	0.848598	-0.89291	0.421739	0.352341		7.37839e-09	-2.31186e-38	-0.822827	5.67275e-15	-7.35357e-06
XM_005301013	microtubule_associated_serine/threonine_kinase_family_member_4_(MAST4)_transcript_variant_X1_mRNA	-2.18733e-07	0.199044	1.60437e-06	-0.0413221	-0.0132941		-0.0675596	-7.22247e-11	-8.09212e-09	0.411207	8.58046e-08
XM_005305888	phosphoseryl-tRNA_kinase_(PSTK)_mRNA	0.000818015	-0.875407	-1	-2.11048e-07	-1		1.38349e-81	-1.0817e-35	7.57596e-54	8.88482e-106	0.139516
XM_005309592	src-related_kinase_lacking_C-terminal_regulatory_tyrosine_and_N-terminal_myristylation_sites_(SRMS)_mRNA	-0.462352	1	1	0.586715	0.606313		0.545549	-5.12585e-12	1	-0.0282904	1.27351e-09
XM_005289158	protein_kinase_cAMP-dependent_regulatory_type_I_beta_(PRKAR1B)_transcript_variant_X1_mRNA	0.205613	1	0.000282038	-0.0749765	-0.00740037		0.00175564	-0.000351323	-2.40986e-56	-6.41401e-24	-1.80159e-30
XM_005291900	phosphofructokinase_muscle_(PFKM)_mRNA	-1	-0.535739	-0.869119	1	0.740698		0.00298293	-3.71615e-05	-2.20397e-44	-3.22606e-39	-5.08992e-17
XM_005294373	mitogen-activated_protein_kinase_8_interacting_protein_3_(MAPK8IP3)_transcript_variant_X1_mRNA	-0.0423692	1	0.129598	0.0148192	-0.881298		1	-0.158465	-9.36534e-131	-3.52088e-36	-2.75184e-27
XM_005306638	diacylglycerol_kinase_beta_90kDa_(DGKB)_transcript_variant_X1_mRNA	1	-0.894241	0.385307	-0.927071	-1		0.936841	-9.44929e-06	-3.44973e-130	-5.54747e-82	-9.03767e-69
XM_005310103	protein_serine_kinase_H1_(PSKH1)_mRNA	-0.000117894	0.697821	0.00240848	0.48188	-0.00291719		-3.17692e-07	-7.68087e-10	-5.53337e-40	-4.32766e-12	-9.09679e-20
XM_005281640	fer_(fps/fes_related)_tyrosine_kinase_(FER)_transcript_variant_X1_mRNA	-0.131651	0.00149449	0.000666211	-0.000400099	-0.811809		0.5626	-0.00149329	-9.42076e-144	-6.39295e-42	-5.79291e-06
XM_005285892	A_kinase_(PRKA)_anchor_protein_5_(AKAP5)_transcript_variant_X1_mRNA	-0.202157	0.517209	0.141336	0.54052	0.900943		-1.32558e-07	5.18307e-20	-6.05524e-39	-2.10244e-197	0.0167333
XM_005294275	serine/threonine_kinase_17b_(STK17B)_transcript_variant_X1_mRNA	-0.224876	-0.333057	0.0398025	-0.0373324	0.38402		-0.719386	-0.203729	-4.15633e-43	-3.27652e-39	-5.22831e-05
XM_005282964	mitogen-activated_protein_kinase_kinase_6_(MAP2K6)_mRNA	-0.0412667	1	-1	-1	-0.758382		-0.0554916	-1.25888e-05	-5.69143e-17	-0.00186155	-3.8084e-36
XM_005283098	casein_kinase_1_delta_(CSNK1D)_transcript_variant_X1_mRNA	0.324056	1	-0.0463166	-1.40126e-09	-9.87164e-05		-0.958669	-0.0319458	-2.12337e-11	-0.929056	-1.3549e-11
XM_005283103	myosin_light_chain_kinase_smooth_muscle-like_(LOC101945225)_mRNA	-0.378834	-0.894241	-0.966139	1	0.748003		-2.48725e-06	-0.00186885	-6.69076e-55	-1.68394e-06	-4.07583e-19
XM_005309329	6-phosphofructo-2-kinase/fructose-26-biphosphatase_4_(PFKFB4)_transcript_variant_X1_mRNA	0.000495119	-0.0122036	0.0541469	-1.10131e-09	0.75219		-1.22086e-06	0.667151	-2.54533e-37	-2.34857e-10	-7.51607e-11
XM_005314233	serine/threonine-protein_kinase_Nek1-like_(LOC101948195)_mRNA	-1	-1	1	0.48188	-0.352341		0.0460105	-0.0237952	-9.99186e-146	-0.0969061	-5.70189e-70
XM_005279162	diacylglycerol_kinase_delta_130kDa_(DGKD)_transcript_variant_X1_mRNA	-1	1	0.47301	0.589412	1		-0.179615	-1.99138e-08	-8.14301e-26	-0.486082	-0.0506049
XM_005280536	ribosomal_protein_S6_kinase_70kDa_polypeptide_2_(RPS6KB2)_mRNA	-5.44685e-05	-0.645092	-0.539159	0.593066	-0.152488		-0.873557	0.102892	-2.17456e-12	3.86484e-05	0.315319
XM_005281211	death-associated_protein_kinase_3_(DAPK3)_mRNA	-0.0272637	0.0316305	0.00289416	0.0561316	-0.740698		0.00282611	-0.0795706	-9.6038e-15	-0.669549	-2.27549e-08
XM_005283878	pseudopodium-enriched_atypical_kinase_1-like_(LOC101953955)_mRNA	-0.507941	0.875407	1	0.022754	0.900895		-2.7021e-09	0.445138	-4.21198e-12	-0.967261	-0.00938248
XM_005284014	calcium/calmodulin-dependent_protein_kinase_II_inhibitor_2_(CAMK2N2)_mRNA	1	0.945968	0.623344	0.552116	0.734998		0.0237424	-0.783801	-2.10887e-15	0.441026	-0.0143328
XM_005286451	inactive_serine/threonine-protein_kinase_VRK3-like_(LOC101940881)_mRNA	-0.673802	-0.00125118	-1.7929e-08	-0.0317418	-0.117722		0.0280854	-1.10384e-05	-2.36738e-11	-5.83613e-09	5.38971e-06
XM_005287484	polo-like_kinase_1_substrate_1_(PLK1S1)_mRNA	0.0687033	-0.00190948	-1.51404e-05	-0.52419	-0.153766		-1	-0.000948297	-4.02538e-12	-0.000401842	-3.76604e-08
XM_005288368	inositol_hexakisphosphate_kinase_2_(IP6K2)_mRNA	0.000885923	-0.00108687	-0.00629703	-0.656503	0.11951		-1	0.511617	-3.99415e-16	0.433041	-5.93744e-05
XM_005289731	cyclin-dependent_kinase_5_(CDK5)_mRNA	0.0161163	1	-1.02503e-08	1.9486e-17	0.0808981		-0.392866	-0.288847	-4.21584e-21	-4.06702e-07	-0.00518837
XM_005291451	N-acetylglucosamine_kinase_(NAGK)_mRNA	2.79287e-10	-0.701607	-0.0101949	1.71163e-13	0.0132195		0.186525	-2.51119e-07	-9.79728e-11	-6.02808e-10	-1.48646e-10
XM_005292931	cyclin-dependent_kinase_11B-like_(LOC101951327)_mRNA	-0.302529	0.636816	0.173396	-1	-0.793088		0.000342417	0.0787143	-7.26001e-13	2.65214e-28	0.270391
XM_005293728	phosphatidylinositol-4-phosphate_5-kinase_type_I_alpha_(PIP5K1A)_transcript_variant_X1_mRNA	-0.639554	0.000928775	0.424661	0.412968	1		4.63658e-07	-6.18054e-10	-1.60407e-21	1.80316e-06	-0.0777503
XM_005294701	neurogranin_(protein_kinase_C_substrate_RC3)_(NRGN)_mRNA	-0.808114	-1	-1	0.403608	0.0837187		0.0242492	-1	-3.16047e-11	9.36317e-07	-0.170537
XM_005297737	nicotinamide_riboside_kinase_1_(NMRK1)_transcript_variant_X1_mRNA	0.157762	-0.000122992	0.945092	-5.20681e-05	0.565072		0.00154926	-1	-2.44499e-24	-0.610827	0.000170742
XM_005301535	protein_kinase_(cAMP-dependent_catalytic)_inhibitor_alpha_(PKIA)_mRNA	3.49168e-13	-1	1.25581e-05	0.424322	0.0230594		-0.564958	0.361512	-1.55532e-82	-4.41204e-08	-0.769284
XM_005303247	TAO_kinase_3_(TAOK3)_mRNA	-0.660778	0.628709	0.377441	0.457523	-0.0639762		0.220839	-0.828674	-1.1063e-19	-0.0171023	-0.0298862
XM_005306068	FAST_kinase_domains_2_(FASTKD2)_mRNA	0.0775046	-1	-0.352784	-0.0372254	0.038359		0.0016926	0.000158809	-4.75694e-12	0.0651258	4.7459e-05
XM_005306384	phosphatidylinositol-4-phosphate_3-kinase_catalytic_subunit_type_2_beta_(PIK3C2B)_transcript_variant_X1_mRNA	-0.0154748	0.019975	0.0161375	0.00924033	0.998501		-1.53434e-05	0.920628	-2.15967e-11	-1.01034e-08	-0.000233639
XM_005306457	6-phosphofructo-2-kinase/fructose-26-biphosphatase_2_(PFKFB2)_transcript_variant_X1_mRNA	-1	-1	-1	-0.950159	-0.0747104		1.6441e-05	-1	-3.29602e-134	-3.9564e-06	1.51899e-30
XM_005307061	receptor_(TNFRSF)-interacting_serine-threonine_kinase_1_(RIPK1)_transcript_variant_X1_mRNA	0.454389	-1	0.777489	-0.827681	0.013008		0.129482	-0.0462995	-1.97605e-21	-4.67674e-09	-0.00707748
XM_005308184	cyclin-dependent_kinase_10_(CDK10)_mRNA	1.63753e-08	0.744301	-0.00472731	8.89205e-10	0.0157815		-0.995166	-0.184504	-3.00781e-11	0.166619	-0.00164819
XM_005310825	nucleoside_diphosphate_kinase_6-like_(LOC101940607)_transcript_variant_X1_mRNA	0.398277	-4.21598e-05	-2.57788e-05	0.874488	0.871287		0.243898	-0.0223384	-3.33252e-35	-0.000711585	0.272389
XM_005312092	protein_kinase_membrane_associated_tyrosine/threonine_1_(PKMYT1)_mRNA	-1	0.86502	-0.000523773	2.6342e-08	-0.708593		-0.133248	0.100443	-8.99946e-15	0.00399444	0.550501
XM_005289629	inositol-trisphosphate_3-kinase_B_(ITPKB)_mRNA	-0.000273948	0.000214371	0.780468	0.0190116	-0.500743		-0.000167402	-0.0939163	-6.65592e-06	-1.24172e-16	-1.25301e-93
XM_005304398	A_kinase_(PRKA)_anchor_protein_8_(AKAP8)_transcript_variant_X1_mRNA	-0.0223286	0.0159598	-1.75394e-08	0.734716	0.93602		1	-0.0159341	4.59804e-05	-3.22207e-17	-2.39387e-30
XM_005281368	dual-specificity_tyrosine-(Y)-phosphorylation_regulated_kinase_1B_(DYRK1B)_mRNA	-0.132262	0.154674	-0.0533954	0.00325121	-0.464441		0.362357	0.670138	-0.000161965	-1.30804e-17	-4.87019e-09
XM_005289514	ribokinase_(RBKS)_transcript_variant_X1_mRNA	0.619504	0.959759	0.245324	0.0397531	0.0474226		0.185425	-0.0336127	-2.34253e-08	-6.21353e-17	-4.25768e-06
XM_005292476	protein_kinase_cGMP-dependent_type_I_(PRKG1)_transcript_variant_X1_mRNA	-1	0.728255	1.12278e-05	0.231356	0.000784395		0.0459712	-1.32852e-09	-0.0063008	-3.50945e-16	-0.27322
XM_005298542	mevalonate_kinase_(MVK)_mRNA	-0.53365	-0.942982	0.0737257	-0.415409	-0.154168		0.0034092	0.106507	3.1914e-13	-2.57753e-13	4.35646e-11
XM_005302208	connector_enhancer_of_kinase_suppressor_of_Ras_1_(CNKSR1)_mRNA	-0.0455264	0.875407	-0.773809	0.339716	0.100858		-0.758103	-1.90695e-07	-7.2249e-07	-9.1271e-24	2.47571e-22
XM_005303262	G_protein-coupled_receptor_kinase_7A-like_(LOC101943692)_mRNA	0.922152	-1	0.000230863	0.332642	-1		1.93805e-09	-0.0076448	-0.187632	-7.45065e-15	0.091562
XM_005306295	receptor-interacting_serine/threonine-protein_kinase_2-like_(LOC101946154)_transcript_variant_X1_mRNA	-0.91962	0.616148	0.45903	0.0773067	0.0249499		0.0222898	-0.260164	-1.9999e-06	-8.08611e-14	-0.102017
XM_005307946	mitogen-activated_protein_kinase_kinase_kinase_kinase_2_(MAP4K2)_mRNA	-0.496913	0.50324	-0.463254	0.12888	-0.153093		-0.821987	0.0267877	-1.10291e-05	-1.01464e-11	0.813267
XM_005311234	death-associated_protein_kinase_2-like_(LOC101930983)_mRNA	0.0461663	-0.443139	-0.0282252	6.82739e-11	0.0398098		5.98398e-11	-0.00069003	-0.0480523	-4.60662e-12	-8.33858e-07
XM_005278661	phosphoinositide-3-kinase_regulatory_subunit_4_(PIK3R4)_mRNA	-0.134	-0.0766261	0.278474	-6.70422e-07	-0.0971902		0.181057	-0.000643237	-2.47424e-09	-1.51644e-08	-5.15518e-20
XM_005283849	MAP_kinase_interacting_serine/threonine_kinase_2_(MKNK2)_mRNA	-2.04761e-09	0.000585866	0.678673	2.01856e-19	-1.30041e-06		-0.538457	0.412618	-1.16726e-05	-0.0130768	-6.63758e-22
XM_005284698	ALK_tyrosine_kinase_receptor-like_(LOC101951471)_mRNA	-1	0.841642	0.240252	0.766133	1		0.740925	0.16203	0.0650185	0.199262	-2.75091e-11
XM_005285317	A_kinase_(PRKA)_anchor_protein_6_(AKAP6)_transcript_variant_X1_mRNA	1	-1	1.87977e-09	-0.00128198	-0.478918		0.538457	0.354454	4.48622e-05	-0.190956	-2.91627e-11
XM_005286643	fms-related_tyrosine_kinase_1_(FLT1)_mRNA	-0.812168	1	0.744244	-0.207029	0.0225735		-0.140187	0.122512	-0.170226	-1.54246e-10	-1.30545e-34
XM_005286682	cyclin-dependent_kinase_8_(CDK8)_mRNA	0.737082	0.927204	-0.194878	-0.00852426	-0.00705519		0.00235167	0.22984	0.826643	0.994478	-1.22293e-15
XM_005288074	serum/glucocorticoid_regulated_kinase_family_member_3_(SGK3)_transcript_variant_X1_mRNA	-0.735185	-0.0644606	-0.0107878	-0.0382567	-0.0680379		1.83726e-30	5.90995e-77	0.722034	-1.25024e-07	-2.02255e-74
XM_005294580	FAST_kinase_domains_3_(FASTKD3)_mRNA	0.383722	-0.857372	-1	-0.446385	0.710004		0.213871	-0.0198179	-2.01715e-10	-0.00499782	-8.45458e-21
XM_005302178	testis-specific_serine_kinase_3_(TSSK3)_mRNA	-1	-0.596029	-1	-1	-1		0.0360382	-0.10667	0.436224	-0.00487333	-1.8007e-12
XM_005302530	TGF-beta_activated_kinase_1/MAP3K7_binding_protein_1_(TAB1)_transcript_variant_X1_mRNA	3.24037e-06	0.564367	0.426538	9.70887e-05	3.53731e-06		0.0149268	-0.4932	0.621034	-4.24877e-05	-8.97333e-25
XM_005303356	TGF-beta_activated_kinase_1/MAP3K7_binding_protein_3_(TAB3)_transcript_variant_X1_mRNA	-4.39333e-06	0.653455	0.00193476	-6.6147e-05	-8.81539e-06		0.0963154	-0.000418429	0.00248741	-9.9939e-07	-2.14863e-26
XM_005303992	eukaryotic_translation_initiation_factor_2_alpha_kinase_4_(EIF2AK4)_transcript_variant_X1_mRNA	0.912679	0.0707641	0.0463228	-0.0942919	0.00607476		5.03948e-05	-0.499934	-1.33417e-05	1.16647e-10	-3.78258e-12
XM_005304882	hemopoietic_cell_kinase_(HCK)_transcript_variant_X1_mRNA	0.0631107	-0.358012	0.685458	-0.0440577	-0.711415		-0.00658279	-0.143166	0.00506643	0.577984	-1.12398e-12
XM_005304888	myosin_light_chain_kinase_2_(MYLK2)_mRNA	-0.607342	-1	-0.0983086	-1	-0.000844127		-0.000128482	4.11307e-13	-3.54915e-08	-1	-9.39381e-21
XM_005309001	phosphatidylinositol-4-phosphate_3-kinase_catalytic_subunit_type_2_gamma_(PIK3C2G)_mRNA	-0.91962	1	0.695116	-0.927071	1		0.807994	0.665307	-0.464222	-4.47808e-05	-8.97272e-24
XM_005310093	SNF-related_serine/threonine-protein_kinase-like_(LOC101932749)_transcript_variant_X1_mRNA	-0.0953098	0.0692954	0.964412	9.43544e-08	-0.000147114		0.00011579	-0.000196664	-0.978951	-0.680713	-1.47701e-12
XM_005310873	thymidine_kinase_2_mitochondrial_(TK2)_mRNA	0.218849	-0.45197	0.0311639	-0.000512337	-0.987763		0.0128892	-8.12284e-07	0.015407	0.777912	-3.04313e-19
XM_005278450	docking_protein_1_62kDa_(downstream_of_tyrosine_kinase_1)_(DOK1)_mRNA	-0.641601	-0.32508	-0.00399751	0.0422773	0.89862		-0.197596	-0.0259727	-0.124305	0.000872824	-1
XM_005278594	unc-51_like_kinase_4_(ULK4)_transcript_variant_X1_mRNA	0.801799	0.445337	1	-0.363152	-0.645705		0.276959	-0.111484	0.178466	0.292914	-0.411849
XM_005278690	SNF_related_kinase_(SNRK)_mRNA	1	-0.102568	0.0204818	-0.000266113	-0.0122759		-0.607554	1	-0.172547	0.562761	0.334877
XM_005278741	plasminogen_activator_urokinase_(PLAU)_mRNA	0.659743	-0.775485	0.961176	0.330049	0.00699941		-0.0707178	-0.752209	-0.587306	0.0184994	0.537877
XM_005278746	adenosine_kinase_(ADK)_transcript_variant_X1_mRNA	0.000115569	-0.881147	1	-8.36663e-08	1.20084e-45		-0.957801	0.0116493	3.13615e-05	0.00014749	0.637776
XM_005278861	LIM_domain_kinase_1-like_(LOC101953345)_mRNA	-0.00133733	0.600664	-0.0247431	0.979896	-0.000189178		0.812562	0.991606	2.63546e-08	0.121479	-0.97286
XM_005278914	serine/threonine-protein_kinase_PLK2-like_(LOC101943238)_mRNA	-1	1	-0.90379	0.332642	-0.333548		-6.20843e-05	0.0615808	0.0332173	4.77749e-21	0.0107073
XM_005278926	Janus_kinase_3_(JAK3)_mRNA	-0.357312	0.312206	-0.265622	0.955725	-0.51645		-0.130492	0.00126539	3.57384e-08	0.000100323	1.5789e-05
XM_005279196	homeodomain_interacting_protein_kinase_4_(HIPK4)_mRNA	1	-0.841718	-0.816196	-1	0.398814		NA	NA	NA	NA	NA
XM_005279203	mitogen-activated_protein_kinase_kinase_kinase_10_(MAP3K10)_mRNA	-0.289876	1	-2.21111e-05	0.00770998	-0.00411652		0.831358	-1.60966e-06	0.375789	-0.000148419	0.000663248
XM_005279214	ketohexokinase_(fructokinase)_(KHK)_transcript_variant_X1_mRNA	-0.710758	-0.166354	-0.00011488	8.32016e-08	2.95702e-09		0.00804978	-0.032776	0.169487	-0.05346	0.501618
XM_005279265	STE20-like_serine/threonine-protein_kinase-like_(LOC101944933)_mRNA	1	0.972585	-1	-0.838706	-1		0.0816197	0.677045	0.0376592	-0.321974	0.262269
XM_005279326	discoidin_domain_receptor_tyrosine_kinase_1_(DDR1)_transcript_variant_X1_mRNA	-0.157438	0.0349485	0.105975	0.0127091	-1.20413e-07		0.276959	0.513597	0.272082	-0.549293	1.36121e-24
XM_005279371	3-methyl-2-oxobutanoate_dehydrogenase_[lipoamide]_kinase-like_(LOC101952608)_mRNA	-6.41388e-05	0.0218463	-0.268307	0.00288988	-0.0627864		0.00708928	0.456932	1.40569e-07	7.20999e-10	0.349433
XM_005279419	mitogen-activated_protein_kinase_associated_protein_1_(MAPKAP1)_transcript_variant_X1_mRNA	-0.230855	-0.875407	1	-0.899061	1		1	0.394706	0.298644	-0.886742	-1
XM_005279465	mixed_lineage_kinase_domain-like_(MLKL)_mRNA	-1	0.894241	0.0137321	0.213304	9.78597e-05		-0.614367	2.67228e-05	4.75923e-30	1.54115e-19	0.251744
XM_005279597	adenylate_kinase_isoenzyme_1-like_(LOC101941045)_mRNA	-1	-1	1	1	-1		-0.406189	-0.219021	0.000284671	-8.10752e-10	-0.538057
XM_005279608	serine/threonine_kinase_19_(STK19)_mRNA	-0.772542	-0.0575596	-0.11875	0.224671	0.816269		0.3558	0.036326	0.277572	-0.0850929	0.276281
XM_005279745	mitogen-activated_protein_kinase_kinase_kinase_2_(MAP3K2)_mRNA	-0.0670884	0.947816	0.0710995	-0.677855	-0.0395719		NA	NA	NA	NA	NA
XM_005279818	myosin_light_chain_kinase_(MYLK)_transcript_variant_X1_mRNA	-2.01734e-10	2.54729e-05	3.2229e-11	1.31694e-07	1		0.966629	0.609694	0.0576354	0.150517	-0.191232
XM_005279883	protein_kinase_AMP-activated_gamma_3_non-catalytic_subunit_(PRKAG3)_mRNA	-1	1	-1	1	-1		0.0025128	-6.37978e-07	1	0.250362	-0.000184786
XM_005280139	ceramide_kinase-like_(LOC101942222)_mRNA	-0.0880041	-1	-0.0357956	3.02252e-05	0.734998		6.86714e-06	0.0683953	1.09474e-08	5.21982e-07	0.614369
XM_005280145	SRSF_protein_kinase_3_(SRPK3)_mRNA	-0.289876	-0.0315877	-0.177756	0.000290545	-0.178605		-0.141297	0.00425329	0.543372	-0.387044	-0.735624
XM_005280185	protein_kinase_(cAMP-dependent_catalytic)_inhibitor_beta_(PKIB)_transcript_variant_X1_mRNA	1	-0.0131101	-0.250093	0.674914	-1		0.0816197	-0.889706	-0.407677	0.106702	0.342416
XM_005280273	A_kinase_(PRKA)_anchor_protein_7_(AKAP7)_transcript_variant_X1_mRNA	1	-0.708401	-1	-0.800428	-0.774798		-0.00336342	0.00735476	6.80107e-29	-9.08621e-07	0.758765
XM_005280435	TGF-beta_activated_kinase_1/MAP3K7_binding_protein_2_(TAB2)_transcript_variant_X1_mRNA	-0.520357	0.497834	0.0233014	-0.0157776	1		0.162529	0.266846	0.00252142	0.333111	4.50603e-06
XM_005280458	c-ros_oncogene_1__receptor_tyrosine_kinase_(ROS1)_mRNA	-1	-1	1	-0.927071	0.934599		-0.662047	0.846986	0.272082	0.869938	-7.13613e-06
XM_005280493	cyclin-dependent_kinase_inhibitor_1A_(p21_Cip1)_(CDKN1A)_transcript_variant_X1_mRNA	0.0854806	1	1	0.775014	0.716953		7.11197e-05	-0.330808	8.41653e-28	1.64008e-15	-0.659364
XM_005280500	serine/threonine_kinase_38_(STK38)_transcript_variant_X1_mRNA	1	0.941203	0.366524	-0.00203686	-0.186283		0.736695	1.80966e-09	-0.461854	0.88038	3.17721e-07
XM_005280516	adrenergic_beta_receptor_kinase_1_(ADRBK1)_mRNA	-0.147103	0.000874022	0.767208	1.42841e-05	-0.394794		1	0.00387351	-0.438002	0.0837623	0.258215
XM_005280636	CDC28_protein_kinase_regulatory_subunit_1B_(CKS1B)_mRNA	0.000254539	-0.807321	-0.0296793	0.927071	-0.857371		1	-0.561163	5.37809e-06	0.35209	6.68155e-09
XM_005280689	pyruvate_kinase_liver_and_RBC_(PKLR)_transcript_variant_X1_mRNA	-0.545619	-0.294478	-3.88196e-09	0.282811	3.23638e-05		-0.219925	0.0107247	0.0163385	0.159984	0.000503974
XM_005280756	serine/threonine-protein_kinase_SBK2-like_(LOC101937019)_mRNA	1	1	1	-0.838706	0.734998		-0.575384	-0.750527	0.00115971	-0.621467	0.00186283
XM_005280779	testis-specific_serine_kinase_substrate_(TSKS)_mRNA	1	-0.758177	-1	0.00353923	0.570793		-0.406189	-5.05288e-05	0.504727	-0.453584	0.0312199
XM_005280982	pyruvate_kinase_muscle_(PKM)_transcript_variant_X1_mRNA	-2.2969e-10	2.41298e-08	-4.91892e-08	-0.247899	0.201691		0.958305	-0.0494763	-0.724713	0.00285966	-0.653235
XM_005281085	phosphatidylinositol_4-kinase_catalytic_alpha_(PI4KA)_mRNA	-1.90503e-06	0.453284	0.573489	-3.41409e-05	0.584946		0.863983	0.677045	5.22281e-07	0.0178108	2.38275e-22
XM_005281212	nicotinamide_riboside_kinase_2_(NMRK2)_mRNA	0.808114	-0.26533	-0.12336	-0.678486	0.499198		-1	-0.84749	8.93067e-11	8.46796e-05	0.882613
XM_005281285	interleukin-1_receptor-associated_kinase_1_(IRAK1)_mRNA	-0.174256	-0.218955	-1.60387e-07	0.00879775	-0.892485		1	0.87615	0.648726	-0.801452	3.22451e-17
XM_005281571	mitogen-activated_protein_kinase_kinase_kinase_15_(MAP3K15)_mRNA	1	0.987432	0.72486	-0.94349	0.500036		-0.991041	-0.248924	-0.321856	-0.207494	-0.0428781
XM_005281575	SH3-domain_kinase_binding_protein_1_(SH3KBP1)_transcript_variant_X1_mRNA	-0.494609	0.972678	-0.477	-0.0797443	-0.278008		-1	-0.0611971	1	-0.21868	-0.342416
XM_005281632	calcium/calmodulin-dependent_protein_kinase_IV_(CAMK4)_transcript_variant_X1_mRNA	-0.042038	0.498579	0.0659388	1	-0.0155042		0.769888	-0.000302273	-0.0165074	0.0801183	-0.857359
XM_005282202	serine/threonine-protein_kinase_NIM1-like_(LOC101931433)_mRNA	1	-0.920207	-0.72486	0.538632	-0.781711		-0.246383	-0.138371	0.996091	0.000510735	0.0665254
XM_005282359	6-phosphofructo-2-kinase/fructose-26-biphosphatase_1_(PFKFB1)_transcript_variant_X1_mRNA	0.29576	0.727705	-0.465453	5.82364e-07	2.76597e-07		-0.440813	-0.79491	-4.89808e-05	-1.589e-10	-0.191232
XM_005282362	cyclin-dependent_kinase_20-like_(LOC101949615)_mRNA	0.554991	-0.0638106	-0.000254592	0.000635623	0.560732		-1.87351e-08	-0.104754	-0.851703	-8.16051e-08	-0.0362917
XM_005282392	A_kinase_(PRKA)_anchor_protein_(yotiao)_9_(AKAP9)_transcript_variant_X1_mRNA	-3.1606e-08	0.324006	3.63726e-19	-0.402462	-1		-0.00272042	-0.68484	-0.0576354	0.0236717	0.544306
XM_005282415	cyclin-dependent_kinase_14_(CDK14)_mRNA	-0.00118219	0.173418	0.988731	-0.00908632	-2.85296e-08		0.11044	-0.808374	0.0776674	0.133282	-0.146737
XM_005282565	neuronal_tyrosine-phosphorylated_phosphoinositide-3-kinase_adaptor_2_(NYAP2)_transcript_variant_X1_mRNA	0.674077	-0.522376	-0.597279	-0.571053	0.450372		-0.454465	0.404441	0.00670585	0.0128489	-0.662545
XM_005282765	polo-like_kinase_4_(PLK4)_transcript_variant_X1_mRNA	-1	-0.177628	-1	-0.101865	-0.648392		0.000252322	7.74555e-10	3.35904e-25	7.82861e-14	0.548602
XM_005282816	diacylglycerol_kinase_epsilon_64kDa_(DGKE)_mRNA	-1	0.316828	2.40375e-05	-0.604099	-0.195877		0.254527	0.379078	-0.0212574	0.0344947	1.45855e-13
XM_005282855	mitogen-activated_protein_kinase_kinase_kinase_14_(MAP3K14)_transcript_variant_X1_mRNA	-0.800954	0.902575	0.0650878	-1	0.695429		0.0390251	-0.0138021	1	-0.0647155	-0.00233327
XM_005282989	apoptosis-associated_tyrosine_kinase_(AATK)_transcript_variant_X1_mRNA	-0.00127021	0.0895772	-0.176173	0.0175408	-0.373237		0.337632	0.837255	-0.671389	-0.145136	-5.47298e-10
XM_005283053	hepatocyte_growth_factor-regulated_tyrosine_kinase_substrate_(HGS)_transcript_variant_X1_mRNA	-0.150298	0.199763	-0.0188919	1.5996e-08	0.0978078		0.0387256	-0.000223076	0.523382	6.96295e-09	1.39373e-10
XM_005283345	cAMP-dependent_protein_kinase_catalytic_subunit_PRKX-like_(LOC101934281)_mRNA	-0.643628	1	0.849957	0.414707	1		0.05352	-0.237867	0.056206	0.705752	0.0196994
XM_005283426	phosphorylase_kinase_gamma_1_(muscle)_(PHKG1)_transcript_variant_X1_mRNA	1	-1	-0.410851	-1	-0.934599		0.417552	-0.844268	-0.000140259	0.0623068	-2.63277e-06
XM_005283475	inhibitor_of_kappa_light_polypeptide_gene_enhancer_in_B-cells_kinase_complex-associated_protein_(IKBKAP)_transcript_variant_X1_mRNA	-0.46553	0.000836608	-1	0.770583	1		5.11527e-06	0.00058454	2.06428e-59	1.41022e-18	5.58676e-08
XM_005283744	dystrophia_myotonica-protein_kinase_(DMPK)_transcript_variant_X1_mRNA	-0.68802	1	0.988156	0.000121528	0.884654		-0.197596	-0.493606	-0.0376592	-3.05385e-06	-0.0296622
XM_005283765	protein_kinase_D2_(PRKD2)_mRNA	-0.204874	0.188555	-1	0.00583417	0.863675		-0.0737184	0.552576	9.83915e-09	4.51021e-11	-0.986581
XM_005283797	megakaryocyte-associated_tyrosine_kinase_(MATK)_mRNA	-1	-0.920207	-0.783071	0.290611	1		-0.633417	-0.322808	0.762842	-0.0100622	0.738112
XM_005283845	casein_kinase_1_gamma_2_(CSNK1G2)_transcript_variant_X1_mRNA	-0.00594064	0.0127185	0.127369	0.00661859	-0.0853587		6.32146e-05	2.12816e-05	0.00115565	1.05719e-38	0.0130106
XM_005283850	MOB_kinase_activator_3A_(MOB3A)_transcript_variant_X1_mRNA	0.399011	0.268163	-0.353367	-0.978773	0.688014		1	1	1	1	5.00864e-27
XM_005284099	PDZ_binding_kinase_(PBK)_mRNA	3.22464e-10	0.117509	-0.153233	-0.824516	4.98538e-05		-0.406189	-0.46393	-0.00672357	-0.1081	0.191232
XM_005284390	calcium/calmodulin-dependent_protein_kinase_kinase_1_alpha_(CAMKK1)_transcript_variant_X1_mRNA	-0.397271	1	0.158205	0.992066	0.740698		0.50162	-7.90634e-06	-0.0426683	-0.000599547	-0.768038
XM_005284570	connector_enhancer_of_kinase_suppressor_of_ras_2-like_(LOC101942787)_mRNA	-1	-0.303253	0.0953391	1	0.734998		0.0532395	-0.395305	7.78221e-05	9.85733e-14	1.28083e-39
XM_005284655	TYRO3_protein_tyrosine_kinase_(TYRO3)_transcript_variant_X1_mRNA	-0.073491	0.0657596	0.556518	0.838706	0.535789		0.393657	-4.60158e-06	-2.82092e-10	-2.74259e-08	0.267825
XM_005284659	mitogen-activated_protein_kinase_binding_protein_1_(MAPKBP1)_transcript_variant_X1_mRNA	-0.000310287	0.194812	9.56788e-09	0.995249	0.942391		0.0775103	-2.7982e-09	-1.98991e-09	-0.28184	-0.584318
XM_005284707	BUB1_mitotic_checkpoint_serine/threonine_kinase_B_(BUB1B)_mRNA	-1	0.00191296	-0.470347	0.88868	0.240249		0.359624	0.000623873	0.0863034	3.08182e-07	1.95932e-11
XM_005284772	protein_kinase_AMP-activated_alpha_2_catalytic_subunit_(PRKAA2)_mRNA	-0.369665	-1	0.0498092	-0.133752	-0.793088		0.318859	9.56534e-07	3.76932e-30	2.19524e-74	2.89188e-17
XM_005284798	FGGY_carbohydrate_kinase_domain_containing_(FGGY)_mRNA	0.00127835	0.345312	0.0419631	0.020911	0.264092		-0.132704	0.0652172	-0.0336051	4.60269e-05	5.38831e-07
XM_005284878	MAP_kinase_interacting_serine/threonine_kinase_1_(MKNK1)_transcript_variant_X1_mRNA	0.0237746	-0.826276	-0.0318465	-0.0287958	0.740536		-0.230448	0.259201	-9.58733e-06	0.000232224	-0.567665
XM_005284881	MOB_kinase_activator_3C_(MOB3C)_transcript_variant_X1_mRNA	-0.595713	1	0.0785778	0.250199	-0.204836		0.329484	1	1.35224e-05	-0.0311158	0.925671
XM_005285206	AP2_associated_kinase_1_(AAK1)_transcript_variant_X1_mRNA	-0.00256091	0.531996	0.0265774	0.893088	-0.656668		0.188111	0.0145978	0.38694	0.585794	0.191353
XM_005285248	glycerate_kinase_(GLYCTK)_transcript_variant_X1_mRNA	-0.717703	-1	0.257878	0.289126	7.01468e-10		-5.57295e-07	0.304114	-0.0165283	0.240259	-0.853117
XM_005285288	mitogen-activated_protein_kinase-activated_protein_kinase_3_(MAPKAPK3)_transcript_variant_X1_mRNA	1	0.0109022	0.623344	-0.556605	-0.223449		0.179659	4.17227e-06	2.72995e-05	-0.0918767	0.835267
XM_005285399	ribosomal_protein_S6_kinase_90kDa_polypeptide_5_(RPS6KA5)_transcript_variant_X1_mRNA	0.738248	-1	0.386738	-0.618871	1		0.766824	0.24277	0.0175841	0.28043	0.00322728
XM_005285442	inositol-tetrakisphosphate_1-kinase_(ITPK1)_mRNA	-5.99428e-05	0.355766	0.00756188	-5.03085e-06	-0.700778		1	-0.938941	0.00141412	0.655841	0.503434
XM_005285517	TNNI3_interacting_kinase_(TNNI3K)_mRNA	1	1	0.610277	-1	0.499198		1.93155e-05	0.000414356	0.972893	0.899451	-0.00158123
XM_005285778	MOK_protein_kinase_(MOK)_transcript_variant_X1_mRNA	0.250366	-0.104215	0.721065	-0.862988	1		1	0.153279	-1	-0.190956	1.09667e-18
XM_005285869	protein_kinase_C_eta_(PRKCH)_transcript_variant_X1_mRNA	-1	0.841642	-0.812114	1	-1		-0.151173	0.0035355	-6.01437e-10	-0.393238	2.10195e-07
XM_005286095	serine/threonine-protein_kinase_pim-3-like_(LOC101946813)_mRNA	0.031114	0.255792	0.114343	0.0670755	0.000525854		-0.161833	-0.0481878	-1.08776e-05	-0.00571653	-3.05361e-07
XM_005286112	mitogen-activated_protein_kinase_12_(MAPK12)_mRNA	-0.852851	0.996858	0.551592	-0.137663	-0.884654		0.311876	-4.02414e-05	0.370342	-0.0581521	-5.67954e-06
XM_005286289	guanylate_kinase_1_(GUK1)_transcript_variant_X1_mRNA	0.681647	0.105158	1	0.220785	0.846527		0.00489391	-0.000649973	-0.674096	-0.0831221	-0.0279629
XM_005286470	inhibitor_of_kappa_light_polypeptide_gene_enhancer_in_B-cells_kinase_beta_(IKBKB)_transcript_variant_X1_mRNA	-0.839598	-4.14046e-10	-0.76836	-0.0194228	0.723209		-1	0.612824	1.9122e-05	-0.0211965	0.933234
XM_005286527	G_protein-coupled_receptor_kinase_5-like_(LOC101936310)_transcript_variant_X1_mRNA	-0.0317288	-0.608051	-0.137226	0.784401	-1		0.0207547	0.717585	0.128752	4.95765e-08	4.6223e-12
XM_005286601	doublecortin-like_kinase_1_(DCLK1)_transcript_variant_X1_mRNA	-1	0.0842659	1.61197e-07	0.109545	0.00249096		1	0.0795706	1	-0.846553	0.342416
XM_005286651	fms-related_tyrosine_kinase_3_(FLT3)_mRNA	0.338735	1	0.0275088	0.949406	5.83049e-12		0.849935	-0.00394688	0.586055	-0.425148	0.835267
XM_005286805	mitogen-activated_protein_kinase_kinase_kinase_19_(MAP3K19)_transcript_variant_X1_mRNA	1	-1	0.72486	1	0.499198		-0.825188	0.38859	0.44925	0.685768	-0.0623772
XM_005287019	serine/threonine_kinase_24_(STK24)_transcript_variant_X1_mRNA	-1	-0.629818	-0.141196	-0.00712038	-0.0020204		-0.00065985	0.180893	0.862058	0.0680474	0.270576
XM_005287413	p21_protein_(Cdc42/Rac)-activated_kinase_7_(PAK7)_transcript_variant_X1_mRNA	-0.140661	-1	0.30543	-0.297491	-1.20058e-10		1	1	0.187632	1	1
XM_005287584	myristoylated_alanine-rich_protein_kinase_C_substrate_(MARCKS)_mRNA	2.08516e-25	9.28683e-06	4.49402e-05	-0.0506919	7.10306e-29		NA	NA	NA	NA	NA
XM_005287616	cyclin-dependent_kinase_19_(CDK19)_transcript_variant_X1_mRNA	-1	1	7.10619e-07	-0.000184719	-0.11123		0.00636598	-0.32787	0.0372415	-0.0351339	1.62332e-09
XM_005287721	adenylate_kinase_9_(AK9)_mRNA	-1	-0.799151	-0.73323	-0.122182	-0.465842		-0.624512	0.857931	-1	-0.853376	-0.0100271
XM_005287752	kinase_D-interacting_substrate_220kDa_(KIDINS220)_transcript_variant_X1_mRNA	-0.000412575	0.473994	2.12312e-08	-1.27737e-10	-0.734998		-0.00578366	0.00122527	1.60643e-14	2.96428e-08	0.0310157
XM_005287789	BMX_non-receptor_tyrosine_kinase_(BMX)_mRNA	1	1	0.740389	0.0447413	0.740698		0.626228	-0.77277	-0.0118811	-0.382508	0.913121
XM_005287937	alpha-kinase_1_(ALPK1)_mRNA	-0.889552	1	0.4708	-1	0.156603		-2.52001e-05	-0.150475	-1.55724e-07	-4.8175e-05	-0.0512088
XM_005287969	WNK_lysine_deficient_protein_kinase_1_(WNK1)_transcript_variant_X1_mRNA	-1.77724e-07	0.0924989	1.0467e-10	-0.949961	-0.112841		0.18804	-0.00742136	0.0165074	-1	-0.0290282
XM_005288180	creatine_kinase_mitochondrial_2_(sarcomeric)_(CKMT2)_transcript_variant_X1_mRNA	1	1	-1	-1	-1		0.222277	0.000324833	0.0877749	4.33508e-08	8.81156e-08
XM_005288480	interleukin-1_receptor-associated_kinase_2_(IRAK2)_mRNA	-0.729868	0.80102	0.110868	-0.939981	0.779662		-0.375579	-0.852481	0.819049	-0.131239	0.36164
XM_005288655	phosphoinositide-3-kinase_interacting_protein_1_(PIK3IP1)_transcript_variant_X1_mRNA	-0.972079	-1	-0.614614	0.0692421	0.575621		8.63088e-05	9.5471e-09	-0.0540533	-0.925405	0.00894219
XM_005288657	LIM_domain_kinase_2_(LIMK2)_transcript_variant_X1_mRNA	-1.38626e-06	-1	-1.94392e-06	-1	-0.923055		-0.000148082	0.0854234	0.00683548	3.54213e-06	0.255105
XM_005288704	citron_(rho-interacting_serine/threonine_kinase_21)_(CIT)_transcript_variant_X1_mRNA	-0.00330542	0.119597	0.0010695	0.110955	-1		6.47623e-07	0.00572951	4.00265e-21	1.65923e-19	5.82959e-19
XM_005288707	protein_kinase_AMP-activated_beta_1_non-catalytic_subunit_(PRKAB1)_transcript_variant_X1_mRNA	-0.156008	-0.0191226	-0.0899739	-0.03079	0.503199		0.436268	-0.024945	-0.00768133	1.72829e-06	-0.150336
XM_005288887	3-phosphoinositide_dependent_protein_kinase-1_(PDPK1)_transcript_variant_X1_mRNA	-0.0116524	1	0.0316926	-0.0213014	-0.0419911		0.500278	0.0475498	-0.85613	0.00917129	8.53193e-29
XM_005289311	casein_kinase_2_beta_polypeptide_(CSNK2B)_mRNA	0.0373758	-0.610873	-1.72782e-09	0.0333054	0.112998		0.00937884	-0.26849	0.000613752	6.65347e-09	2.54174e-14
XM_005289334	CaM_kinase-like_vesicle-associated_(CAMKV)_mRNA	-0.00624882	0.146035	-1	1	-2.30184e-05		0.000366689	3.76433e-06	1.29187e-07	0.0402113	-0.0782007
XM_005289339	macrophage_stimulating_1_receptor_(c-met-related_tyrosine_kinase)_(MST1R)_transcript_variant_X1_mRNA	-0.635489	-0.780606	0.666224	6.62217e-08	0.0134551		1	0.000266567	-0.567516	-0.602905	-0.0101045
XM_005289423	phosphatidylinositol_4-kinase_type_2_alpha_(PI4K2A)_mRNA	0.559009	0.489988	-0.425162	1.16588e-08	0.000942779		0.329484	-0.00373362	-0.529038	0.000432333	0.4156
XM_005289626	anaplastic_lymphoma_receptor_tyrosine_kinase_(ALK)_mRNA	-0.000120942	1	9.56679e-05	0.137148	0.215982		0.319235	0.242405	-2.12424e-06	-0.022437	-0.0214186
XM_005290090	cyclin-dependent_kinase_inhibitor_1B_(p27_Kip1)_(CDKN1B)_mRNA	0.469856	-0.333165	0.151942	9.42853e-05	0.107439		-0.0423836	0.00484545	0.407677	2.42436e-09	1.39313e-09
XM_005290182	mitogen-activated_protein_kinase_3_(MAPK3)_mRNA	-0.0012977	0.253208	-0.0841801	3.10766e-19	-0.0141287		-0.0160975	-1	-3.9275e-09	0.113058	0.031535
XM_005290249	cyclin-dependent_kinase-like_1_(CDC2-related_kinase)_(CDKL1)_mRNA	-1	-0.531996	-0.196979	0.448532	0.570793		0.500908	0.0146973	4.09774e-23	2.38618e-06	3.95213e-14
XM_005290401	serine_threonine_kinase_39_(STK39)_mRNA	0.626655	-0.553221	-1	-0.000517229	-0.103738		0.694288	-0.000223115	-5.42166e-07	-0.761631	-0.00224543
XM_005290413	FAST_kinase_domains_1_(FASTKD1)_transcript_variant_X1_mRNA	1	-0.56282	0.823582	-1.92663e-05	-0.154258		-0.29518	-0.0857946	-0.00368025	-0.150435	1
XM_005290471	pyruvate_dehydrogenase_kinase_isozyme_1_(PDK1)_transcript_variant_X1_mRNA	0.0907784	-1	0.0999518	-8.23572e-05	9.71758e-05		-1	0.394706	-1	-1	1
XM_005290549	p21_protein_(Cdc42/Rac)-activated_kinase_1_(PAK1)_mRNA	-0.832475	0.741994	0.848383	-0.427527	0.0236535		4.78924e-09	3.26865e-05	0.474096	1.57448e-06	-0.287714
XM_005290669	B_lymphoid_tyrosine_kinase_(BLK)_mRNA	1	-1	-1	0.716266	-0.352341		-1	0.111234	-0.0171421	0.0474952	0.0492619
XM_005290896	serine/threonine_kinase_31_(STK31)_mRNA	-0.181243	-0.0431298	-0.627286	-0.0200148	-0.000150242		0.728241	0.184504	0.000264473	0.00270353	8.69477e-11
XM_005290920	microtubule_associated_serine/threonine_kinase-like_(MASTL)_transcript_variant_X1_mRNA	0.654347	-1	-1	-0.000425039	0.716953		-0.357515	0.425606	0.429503	0.848504	0.0172385
XM_005291129	aarF_domain_containing_kinase_5_(ADCK5)_mRNA	0.831493	-1	-2.13885e-05	0.0204821	-0.18265		-0.53096	0.778243	1.31325e-14	3.70402e-06	1.06787e-06
XM_005291136	casein_kinase_II_subunit_alpha-like_(LOC101940447)_mRNA	-0.684737	-0.713629	-1.39167e-06	0.0237948	1		0.0049554	0.158978	2.92562e-05	1.75198e-08	-0.00202079
XM_005291174	testis-specific_serine/threonine-protein_kinase_5-like_(LOC101951771)_mRNA	-1	-1	-1	0.429291	-0.450372		0.386117	0.000351414	0.462222	0.0120734	1.56427e-05
XM_005291411	ankyrin_repeat_and_kinase_domain_containing_1_(ANKK1)_mRNA	-0.507941	-1	-0.734688	0.716266	0.734998		-9.30409e-08	0.0759648	0.398929	-1	-0.362312
XM_005291414	salt-inducible_kinase_2_(SIK2)_partial_mRNA	-1.17936e-06	0.629192	0.0215848	1	-0.000211464		0.00010365	0.035406	-0.262557	-0.94915	-0.701835
XM_005291425	dual_specificity_testis-specific_protein_kinase_1-like_(LOC101945368)_transcript_variant_X1_mRNA	-0.000791946	-0.676252	-0.0145668	-0.800428	-0.0019099		0.00205702	0.242241	0.0350948	-0.00580935	0.00286548
XM_005291498	pantothenate_kinase_2_(PANK2)_mRNA	1	-0.00046748	-0.0014482	-0.00124633	-0.000556551		-1	-0.677045	-1	-0.041226	0.0167333
XM_005291716	A_kinase_(PRKA)_interacting_protein_1_(AKIP1)_mRNA	0.656879	-0.103719	-0.0420717	-0.181371	-0.663291		NA	NA	NA	NA	NA
XM_005291730	serine/threonine-protein_kinase_35-like_(LOC101953312)_mRNA	-1.89838e-05	0.0495109	-0.973533	-0.584218	-7.80997e-05		0.00154874	-0.985952	-0.140665	-0.00566875	0.921326
XM_005291800	phosphoglycerate_kinase-like_(LOC101945923)_mRNA	1.82489e-24	2.1894e-06	-4.14404e-09	0.00364406	0.00340016		1.16766e-08	-0.00629755	0.000149842	0.0458116	-0.0307868
XM_005291809	p21_protein_(Cdc42/Rac)-activated_kinase_3_(PAK3)_transcript_variant_X1_mRNA	-0.0805435	0.011287	1.09926e-14	-0.454716	-0.145228		0.694576	0.0706756	0.407677	-0.182761	0.571692
XM_005291857	leucine-rich_repeats_and_guanylate_kinase_domain_containing_(LRGUK)_mRNA	1	0.653455	-0.925166	0.848467	-0.0693039		NA	NA	NA	NA	NA
XM_005291930	6-phosphofructo-2-kinase/fructose-26-biphosphatase_3_(PFKFB3)_transcript_variant_X1_mRNA	0.462352	1.7646e-05	0.64455	0.432058	-0.000991184		-0.899285	0.00425329	-1	-1	4.42189e-07
XM_005291967	integrin-linked_kinase-associated_serine/threonine_phosphatase_(ILKAP)_transcript_variant_X1_mRNA	0.107989	0.558856	0.281926	0.63326	-1		0.259446	0.0303176	5.70762e-06	0.00143664	0.234733
XM_005292150	A-kinase_anchor_protein_2-like_(LOC101939916)_transcript_variant_X1_mRNA	-0.0224165	0.000114184	1.65204e-14	1.62983e-05	8.11183e-10		0.0438394	-0.942128	0.664013	1.71534e-09	0.000458936
XM_005292360	protein_kinase_cAMP-dependent_regulatory_type_II_beta_(PRKAR2B)_transcript_variant_X1_mRNA	0.117601	0.66276	0.34676	-0.0134208	-0.68028		-0.205038	0.00130641	3.29559e-05	-0.0212857	-0.0310157
XM_005292519	pantothenate_kinase_1_(PANK1)_transcript_variant_X1_mRNA	-0.397271	-0.000336196	-0.171748	-1.06142e-07	7.32091e-07		0.966629	0.469029	0.407677	0.000363462	0.0556935
XM_005292912	aurora_kinase_A_interacting_protein_1_(AURKAIP1)_mRNA	1.59275e-10	-0.0218364	-6.25095e-05	0.0439405	7.03274e-06		0.879706	-0.311815	3.55803e-16	0.213575	-0.0292513
XM_005292950	protein_kinase_C_zeta_(PRKCZ)_transcript_variant_X1_mRNA	-1	1	0.566183	-0.307061	1		-6.4093e-06	5.47972e-87	1.28727e-80	-6.08514e-07	2.80325e-197
XM_005293112	Rho-associated_coiled-coil_containing_protein_kinase_2_(ROCK2)_transcript_variant_X1_mRNA	-0.0167734	1	0.000350786	-0.0609024	-3.35228e-05		0.719995	-0.243252	-0.00807665	0.00481766	0.400648
XM_005293165	p21_protein_(Cdc42/Rac)-activated_kinase_4_(PAK4)_transcript_variant_X1_mRNA	-1.42177e-05	0.231369	0.767008	0.02339	-0.315551		-0.100065	0.354222	0.128086	-0.853376	0.06578
XM_005293314	uridine-cytidine_kinase_1_(UCK1)_transcript_variant_X1_mRNA	0.214667	-0.954185	1	0.00852426	0.0395719		0.400494	0.285171	0.39185	-0.84472	1.28206e-23
XM_005293447	cyclin-dependent_kinase_9_(CDK9)_mRNA	0.0826859	0.972585	-8.26321e-09	0.00311826	0.239848		0.259746	-0.000615255	-0.284777	-0.241385	-0.0739995
XM_005293450	adenylate_kinase_1_(AK1)_transcript_variant_X1_mRNA	0.585883	-0.972585	-0.0308948	0.0204265	0.001595		-0.236975	0.0936638	-1.09474e-08	-0.000647056	-0.0386324
XM_005293460	phosphatidylinositol-4-phosphate_5-kinase-like_1_(PIP5KL1)_mRNA	0.320218	1	-0.752673	0.141348	0.000135664		0.457825	-0.593379	0.515754	0.0976619	-0.40559
XM_005293477	adenylate_kinase_8_(AK8)_mRNA	3.37641e-05	0.00102476	0.41061	0.132416	0.00318669		-0.91261	0.884887	-0.988836	0.000542127	0.338906
XM_005293495	protein_tyrosine_kinase_7_(PTK7)_mRNA	-8.0992e-05	0.0697678	-0.000885232	1.17498e-40	-0.976472		0.942157	0.271728	1.39096e-05	0.110353	5.79955e-12
XM_005293518	c-mer_proto-oncogene_tyrosine_kinase_(MERTK)_mRNA	0.91501	0.375863	-0.00970737	0.0025523	3.1115e-06		-0.441037	4.6256e-06	1.41096e-27	5.92711e-08	1.01702e-16
XM_005293590	discoidin_domain_receptor_tyrosine_kinase_2_(DDR2)_transcript_variant_X1_mRNA	-0.00900355	0.663093	0.00737478	0.14055	-0.24752		0.790778	-0.352771	-0.00914331	0.899196	-0.0777565
XM_005293599	U2AF_homology_motif_(UHM)_kinase_1_(UHMK1)_mRNA	-3.15464e-06	0.912765	0.825313	-0.00424619	-0.00108903		1	-0.16782	-0.155225	0.000131123	0.0899741
XM_005293601	protein_kinase_interferon-inducible_double_stranded_RNA_dependent_activator_(PRKRA)_transcript_variant_X1_mRNA	0.238671	-0.00435771	-0.250093	-0.000812433	-0.635893		-0.00108254	0.00668425	-0.55421	-0.0629383	-3.25393e-07
XM_005294149	mitogen-activated_protein_kinase_7_(MAPK7)_mRNA	-0.00133899	0.161609	-0.995	0.0351451	-0.0197682		0.404136	-0.644956	1	0.0171317	1.47962e-10
XM_005294481	death-associated_protein_kinase_2-like_(LOC101947408)_transcript_variant_X1_mRNA	-1	1	0.265622	-1	0.606313		-0.791853	0.854424	-0.0757768	0.706753	0.266837
XM_005294550	adenylate_kinase_8-like_(LOC101942472)_mRNA	-1	0.758177	-0.450547	1	0.450372		0.0903857	-0.242241	0.89769	-0.645631	0.0116963
XM_005294737	cyclin-dependent_kinase_4_inhibitor_B-like_(LOC101947021)_mRNA	1	-0.758177	-0.901998	-0.966541	0.812389		-0.122984	0.0146976	0.0310471	0.000146307	-0.0197221
XM_005294748	TEK_tyrosine_kinase_endothelial_(TEK)_transcript_variant_X1_mRNA	-0.7162	-1	0.425162	-0.157878	0.0159798		1	0.987935	0.483314	1.91618e-05	0.00780912
XM_005294781	muscle_skeletal_receptor_tyrosine_protein_kinase-like_(LOC101933884)_transcript_variant_X1_mRNA	-0.796364	1	0.806929	0.927071	1		-3.19456e-06	-0.821233	-0.519118	-1.36472e-05	0.207638
XM_005294825	leucine-rich_repeat_kinase_1_(LRRK1)_mRNA	-0.20233	0.435177	0.702496	0.025571	-0.560972		0.198952	1	9.89665e-05	0.00386934	0.191232
XM_005294872	A_kinase_(PRKA)_anchor_protein_13_(AKAP13)_mRNA	-0.0408745	0.186636	4.18472e-07	0.289186	-0.00174389		0.00294121	-0.0342757	0.567527	0.185813	-0.000159857
XM_005294876	neurotrophic_tyrosine_kinase_receptor_type_3_(NTRK3)_transcript_variant_X1_mRNA	-0.68802	-1	0.333739	0.0878459	1		-1	0.824841	0.455816	-0.000450221	0.456117
XM_005295105	cyclin-dependent_kinase_5_activator_1-like_(LOC101948875)_transcript_variant_X1_mRNA	1	1	-0.816196	-1	-1		0.694576	-0.842055	-0.367441	-0.00756166	-0.0574953
XM_005295300	serine/threonine_kinase_4_(STK4)_mRNA	-0.0973692	0.799151	-1	-0.000593715	0.781711		0.441702	-2.84278e-08	-0.000293287	-0.0117781	-0.000562123
XM_005295353	serum/glucocorticoid_regulated_kinase_2_(SGK2)_transcript_variant_X1_mRNA	-1	-0.179577	-0.243412	-0.0954035	0.000206946		0.00221995	0.913791	-0.000892788	-0.00164862	-0.187032
XM_005295492	mitogen-activated_protein_kinase_1_interacting_protein_1-like_(MAPK1IP1L)_mRNA	-2.02066e-07	0.948014	0.0486426	0.00027021	1		0.0951092	-0.394706	0.670861	2.87253e-05	0.859852
XM_005295679	creatine_kinase_muscle_(CKM)_mRNA	0.561732	-0.00875203	-0.33465	1.95855e-37	1.49588e-66		0.0429554	0.386398	0.0269193	4.96187e-10	0.331153
XM_005295764	deoxythymidylate_kinase_(thymidylate_kinase)_(DTYMK)_transcript_variant_X1_mRNA	4.63662e-19	-0.154625	-0.768384	0.00313146	8.18624e-16		6.5456e-10	-0.0073163	-0.220143	0.00411896	-0.028561
XM_005295808	calcium/calmodulin-dependent_protein_kinase_II_alpha_(CAMK2A)_transcript_variant_X1_mRNA	-0.294805	-1	-0.869119	-1	-0.0155042		-0.694576	-0.748014	-1	-2.94144e-05	-8.11945e-06
XM_005295865	mitogen-activated_protein_kinase_9_(MAPK9)_transcript_variant_X1_mRNA	0.63819	1	0.0449428	-2.2569e-06	-0.00117484		2.57171e-11	-0.128853	0.0792753	7.07595e-08	-0.0923833
XM_005295900	CDC-like_kinase_4_(CLK4)_mRNA	0.000773771	1	1	-1	0.87341		0.406189	0.0110533	-0.455816	-0.860856	1.24392e-05
XM_005295950	PX_domain_containing_serine/threonine_kinase_(PXK)_transcript_variant_X1_mRNA	9.29543e-05	-0.0301565	-0.845671	-1.45302e-08	-0.715866		-0.196297	0.142119	1.01247e-06	-0.263294	3.80118e-10
XM_005295999	calcium/calmodulin-dependent_protein_kinase_I_(CAMK1)_transcript_variant_X1_mRNA	-0.389523	-0.991696	-1.12284e-09	3.33863e-06	1		2.55693e-09	1	-0.000177505	0.176001	3.71826e-24
XM_005296049	mitogen-activated_protein_kinase_kinase_7_(MAP2K7)_transcript_variant_X1_mRNA	-0.00277193	0.807321	0.0162262	0.88868	-0.125735		5.44671e-17	-0.0708346	0.000291444	5.81937e-09	4.19397e-69
XM_005296096	protein_kinase_N1_(PKN1)_mRNA	-0.000361026	0.355549	-0.595141	2.91994e-05	-0.00899713		0.00746678	1	0.504727	1.00599e-06	0.00143254
XM_005296262	eukaryotic_translation_initiation_factor_2-alpha_kinase_2_(EIF2AK2)_transcript_variant_X1_mRNA	-0.0186466	0.0762598	0.06458	-1	-0.265685		-0.00593138	-0.194677	-0.00808131	-9.92589e-10	0.010589
XM_005296354	diacylglycerol_kinase_iota_(DGKI)_transcript_variant_X1_mRNA	-1	1	1	-1	-1		0.0357764	-0.900698	0.151801	0.533219	1.48993e-35
XM_005296820	G_kinase_anchoring_protein_1_(GKAP1)_transcript_variant_X1_mRNA	0.188656	-0.938507	0.848383	-0.0311789	0.275727		4.87897e-05	-0.00242383	-0.931011	1.35257e-07	1.69433e-07
XM_005296876	mitogen-activated_protein_kinase_4_(MAPK4)_mRNA	-0.295604	0.430883	0.315421	-1.55648e-05	-0.282187		-0.150098	0.146044	0.395229	2.20469e-18	7.16343e-05
XM_005296976	src_kinase_associated_phosphoprotein_2_(SKAP2)_transcript_variant_X1_mRNA	0.0551061	-0.456846	0.500512	-9.10005e-07	-0.845206		0.000126311	0.24277	9.02212e-10	0.003602	0.000455324
XM_005297095	NIMA-related_kinase_10_(NEK10)_mRNA	-0.877317	1	0.0457507	-0.45102	-0.042413		1	1	1	1	0.342416
XM_005297168	protein_kinase_AMP-activated_gamma_2_non-catalytic_subunit_(PRKAG2)_transcript_variant_X1_mRNA	1	0.825384	-0.878562	0.849344	0.636542		-0.0179386	-0.655189	0.425138	0.141162	0.803332
XM_005297247	phosphatidylinositol-5-phosphate_4-kinase_type_II_gamma_(PIP4K2C)_mRNA	-0.00956181	1	-0.0118114	0.00436775	-0.00762635		0.00671525	-0.817414	-0.0230307	-0.00519235	-0.76264
XM_005297253	mitogen-activated_protein_kinase_kinase_kinase_3-like_(LOC101948589)_mRNA	-0.109228	0.369359	0.125407	0.767699	-0.973044		-0.743068	-0.0394179	5.26332e-05	0.00010725	-0.217813
XM_005297501	galactokinase_1_(GALK1)_mRNA	0.341931	0.567806	-0.327872	0.000577624	0.00661317		-0.961942	-0.00945016	0.152389	0.0229838	3.50844e-31
XM_005297532	sphingosine_kinase_1_(SPHK1)_mRNA	1	0.841718	-1	0.330354	-1		1	1	1	1	-0.191232
XM_005297595	fructosamine_3_kinase_related_protein_(FN3KRP)_transcript_variant_X1_mRNA	0.829866	0.864159	-1	-0.19309	-0.989569		-0.492207	-0.00152168	-0.244662	-0.388541	2.11326e-06
XM_005297597	fructosamine_3_kinase_(FN3K)_mRNA	0.245101	0.420569	0.000823784	0.0426517	0.00087083		0.351176	-1.37186e-06	0.0247108	-0.498833	-0.354781
XM_005297825	membrane_associated_guanylate_kinase_WW_and_PDZ_domain_containing_1_(MAGI1)_transcript_variant_X1_mRNA	-0.000133756	0.373602	0.167993	0.65929	-0.0786992		NA	NA	NA	NA	NA
XM_005298100	protein_kinase_N2_(PKN2)_transcript_variant_X1_mRNA	0.734424	1	0.000869417	-3.15261e-05	-0.00474006		3.90502e-15	0.00297256	7.2412e-06	-0.623452	8.67115e-22
XM_005298148	inactive_serine/threonine-protein_kinase_TEX14-like_(LOC101935929)_mRNA	-0.507941	1	0.610277	0.600088	0.239047		0.982677	0.0483316	-0.0983944	-1	0.0218936
XM_005298171	A_kinase_(PRKA)_anchor_protein_10_(AKAP10)_transcript_variant_X1_mRNA	-0.586975	-0.98867	0.00668553	-0.216366	-0.993844		0.790778	-0.77466	0.333402	-0.00115946	-0.738307
XM_005298253	NIMA-related_kinase_8_(NEK8)_transcript_variant_X1_mRNA	-0.872951	0.745879	-1	-1	-0.955311		-0.245258	0.525326	0.736104	3.08541e-19	-0.869354
XM_005298458	serine/threonine_kinase_40_(STK40)_mRNA	-0.0016564	7.55568e-06	1	0.865175	-0.000505517		0.406189	0.00320151	-1.13847e-07	-0.268945	6.54439e-21
XM_005298502	adrenergic_beta_receptor_kinase_2_(ADRBK2)_transcript_variant_X1_mRNA	-0.269276	0.938507	0.0126403	-0.0196996	0.808808		-0.568461	5.39551e-06	-0.635905	1.31727e-05	0.0189162
XM_005298511	G_protein-coupled_receptor_kinase_interacting_ArfGAP_2_(GIT2)_transcript_variant_X1_mRNA	-0.162272	0.965534	1	-9.19212e-06	-5.74939e-05		-0.410047	0.000240713	0.000693623	0.344922	-0.00894219
XM_005298591	mitogen-activated_protein_kinase-activated_protein_kinase_5_(MAPKAPK5)_transcript_variant_X1_mRNA	-0.127281	-1	-1	-0.253495	-0.306191		1	-0.0133724	0.34587	-0.19037	0.11339
XM_005298661	calcium/calmodulin-dependent_protein_kinase_kinase_2_beta_(CAMKK2)_transcript_variant_X1_mRNA	-0.163432	-1	0.461617	-0.0889324	-0.0007302		0.000122964	-0.0887883	-3.49949e-10	-4.65464e-06	0.0390833
XM_005298865	A_kinase_(PRKA)_anchor_protein_1_(AKAP1)_mRNA	-1	-0.38651	0.582076	-0.510793	-0.756126		6.81936e-06	0.121445	-0.335759	0.0162682	-0.00508786
XM_005298930	ribosomal_protein_S6_kinase_70kDa_polypeptide_1_(RPS6KB1)_mRNA	-0.000656229	0.0409972	0.0082858	-0.0626643	-0.699222		0.345131	-0.00521304	-0.000155669	1.22478e-41	0.106903
XM_005298937	kinase_suppressor_of_ras_1_(KSR1)_mRNA	-0.00227726	0.368188	0.0209375	-0.136122	-0.0642767		2.14984e-08	2.75932e-07	7.04907e-72	9.52261e-82	1.72394e-155
XM_005298963	A-kinase_anchor_protein_17B-like_(LOC101947870)_mRNA	-0.573061	1	0.0311639	1	-0.932335		0.709863	-0.0120643	-0.19792	-3.99484e-05	-0.00213727
XM_005299053	TXK_tyrosine_kinase_(TXK)_transcript_variant_X1_mRNA	1	-1	-1	-1	1		-0.406189	0.626374	0.0047602	0.0965489	2.98589e-12
XM_005299055	tec_protein_tyrosine_kinase_(TEC)_transcript_variant_X1_mRNA	-0.300972	-1	8.64841e-08	-0.0087625	9.17979e-09		0.000807139	1.87987e-15	1.47672e-34	1.12881e-48	1.55392e-21
XM_005299154	protein_kinase_D1_(PRKD1)_mRNA	-0.64311	0.954725	-1	-0.869895	-0.332021		-1.28988e-08	0.00106205	0.680975	3.7438e-10	1
XM_005299262	A-kinase_anchor_protein_4-like_(LOC101953148)_mRNA	-1	1	-1	1	1		6.07582e-09	0.713117	0.0742378	0.000778677	0.00344313
XM_005299536	unc-51_like_autophagy_activating_kinase_1_(ULK1)_mRNA	-0.0145615	0.180681	0.116843	0.00878498	-1		0.23872	-0.398127	2.24056e-12	2.84911e-19	2.20481e-15
XM_005299602	inhibitor_of_Bruton_agammaglobulinemia_tyrosine_kinase_(IBTK)_transcript_variant_X1_mRNA	-0.311697	-1	0.004794	-6.05341e-06	-1		-0.426973	0.436645	0.651975	1.93951e-06	-0.000644784
XM_005299606	TTK_protein_kinase_(TTK)_mRNA	0.85718	-0.118927	-0.0277964	-1.05665e-10	0.22286		-0.247496	1	1	0.344922	-0.191232
XM_005299734	mitogen-activated_protein_kinase_kinase_kinase_7_(MAP3K7)_transcript_variant_X1_mRNA	-0.000657167	-0.572241	-0.0656121	-2.82024e-05	-1.53419e-06		-0.034737	0.00152708	1.07285e-08	4.4969e-22	1.5424e-20
XM_005299856	pyruvate_dehydrogenase_kinase_isozyme_4_(PDK4)_mRNA	-1	-0.223461	0.000255614	-0.153135	0.00211748		0.00451628	0.0524723	0.0489078	0.00773277	1.0054e-06
XM_005300006	IL2-inducible_T-cell_kinase_(ITK)_transcript_variant_X1_mRNA	-1	-1	-1	-1	-1		-0.600828	0.0112104	-1	0.0201642	-0.743904
XM_005300070	Janus_kinase_1_(JAK1)_transcript_variant_X1_mRNA	0.660907	0.0728158	5.00301e-12	-1.88426e-06	0.000323512		0.613772	0.439446	-0.0183757	-0.0174428	-0.0709676
XM_005300224	intestinal_cell_(MAK-like)_kinase_(ICK)_mRNA	-0.00308375	-0.438387	0.0674816	-0.19848	-0.000136125		-0.247496	-0.676293	1	-0.190956	1
XM_005300262	serine/threonine_kinase_32B_(STK32B)_mRNA	-1	-1	1	-0.722111	0.264092		-0.00308064	1	-0.197965	2.53807e-09	-0.738112
XM_005300409	mitogen-activated_protein_kinase_kinase_kinase_MLT-like_(LOC101940564)_transcript_variant_X1_mRNA	-1	0.921608	0.00992455	-1	0.794524		0.0816197	0.394706	-0.543372	0.0311658	-0.882597
XM_005300636	diphosphoinositol_pentakisphosphate_kinase_1_(PPIP5K1)_transcript_variant_X1_mRNA	-6.72e-06	0.0594179	-0.0969251	1	1		0.192581	-0.77277	-0.000308677	0.561642	-0.203244
XM_005300643	creatine_kinase_mitochondrial_1B_(CKMT1B)_mRNA	0.580034	0.948014	0.0510251	2.07327e-21	8.12717e-52		0.0935692	0.103831	-0.0920764	-1.75212e-05	0.000109062
XM_005300784	NUAK_family_SNF1-like_kinase_1_(NUAK1)_mRNA	-0.446096	0.333165	0.00384216	0.35074	-0.39424		0.829869	-0.687947	7.26368e-08	0.00379605	3.31473e-22
XM_005301121	PAS_domain_containing_serine/threonine_kinase_(PASK)_mRNA	0.154887	2.91466e-07	0.000104385	0.106787	0.289474		0.648	0.422275	0.00327459	1.1406e-05	1.44071e-06
XM_005301259	protein_kinase_domain_containing_cytoplasmic_(PKDCC)_mRNA	2.26655e-09	-7.67511e-07	0.074022	0.158032	1.27868e-34		-1	1	-1	1	1
XM_005301595	ribosomal_protein_S6_kinase-like_1_(RPS6KL1)_mRNA	-0.63819	-1	-0.546726	0.848467	1		0.0299414	1.24871e-29	7.03705e-11	4.01686e-18	0.00840171
XM_005301604	NIMA-related_kinase_9_(NEK9)_transcript_variant_X1_mRNA	0.462352	4.72634e-07	-1	0.0217059	-0.822181		-0.0423609	-1	0.231335	-0.151279	0.804184
XM_005301666	aarF_domain_containing_kinase_1_(ADCK1)_transcript_variant_X1_mRNA	0.368608	0.942982	-0.145809	-0.651034	0.846527		0.0498482	-0.303289	-0.0426665	6.74667e-30	0.000936615
XM_005301765	calcium/calmodulin-dependent_serine_protein_kinase_(MAGUK_family)_(CASK)_transcript_variant_X1_mRNA	-0.466604	-0.983258	0.175394	-0.38584	0.799847		4.71911e-06	-4.71442e-05	-0.018458	0.734083	0.136719
XM_005301840	phosphatidylinositol-5-phosphate_4-kinase_type_II_beta_(PIP4K2B)_transcript_variant_X1_mRNA	-0.253092	0.0243922	2.27584e-08	-0.25603	0.961582		1	1	1	1	0.342416
XM_005301987	proto-oncogene_tyrosine-protein_kinase_Yrk-like_(LOC101939745)_transcript_variant_X1_mRNA	-0.107922	0.021792	-0.802123	0.000924248	0.405905		1.73834e-21	-0.000678564	0.00285157	-0.127572	1.52634e-18
XM_005301997	mitogen-activated_protein_kinase_kinase_kinase_6_(MAP3K6)_mRNA	-0.383758	-1	-0.265622	7.78622e-09	-0.0551369		2.78208e-08	0.799777	8.97434e-41	3.43729e-07	1.95015e-13
XM_005302023	ribosomal_protein_S6_kinase_2_alpha-like_(LOC101948507)_transcript_variant_X1_mRNA	-0.595713	-1	-0.446989	-0.910621	0.372293		-0.203099	-0.0071603	-0.198728	-9.83329e-10	-7.40687e-09
XM_005302039	PDLIM1_interacting_kinase_1_like_(PDIK1L)_transcript_variant_X1_mRNA	1	-0.959496	0.93071	-0.305187	0.454097		-0.00772672	0.100443	0.429025	0.190956	0.000145556
XM_005302197	proto-oncogene_tyrosine-protein_kinase_LCK-like_(LOC101942842)_mRNA	-0.728437	-1	0.465453	0.0102218	0.000794602		-0.811413	0.576308	-1	5.14982e-05	0.191232
XM_005302210	aurora_kinase_A_and_ninein_interacting_protein_(AUNIP)_mRNA	0.631097	-0.550903	-0.422447	0.452965	0.413662		0.00327532	0.693465	-0.0165074	1	0.191232
XM_005302234	mitogen-activated_protein_kinase_8_interacting_protein_1_(MAPK8IP1)_transcript_variant_X1_mRNA	-1	1	0.216469	0.017466	-0.20316		0.0481248	-0.804027	-0.0145864	-0.00559132	0.00474367
XM_005302252	diacylglycerol_kinase_zeta_(DGKZ)_transcript_variant_X1_mRNA	-0.000113196	0.101775	-0.16469	0.216366	-0.000254423		0.706811	0.658926	0.126432	-0.784059	-0.00677589
XM_005302289	protein_kinase_C_and_casein_kinase_substrate_in_neurons_3_(PACSIN3)_transcript_variant_X1_mRNA	-0.95505	-0.410168	-0.000970858	2.61623e-07	8.74145e-05		4.24231e-06	-0.354528	-1.70719e-05	-0.975006	-0.00406888
XM_005302347	calcium/calmodulin-dependent_protein_kinase_type_IV-like_(LOC101930944)_mRNA	0.0127755	0.720761	0.0020848	-0.674914	0.000711382		8.46066e-10	-0.135738	-0.000232545	0.136876	1
XM_005302495	casein_kinase_1_epsilon_(CSNK1E)_mRNA	0.604801	0.0406106	0.120957	0.000383856	0.00355406		-9.4423e-08	2.00896e-11	5.63579e-24	2.51844e-09	4.56344e-05
XM_005302683	doublecortin-like_kinase_3_(DCLK3)_mRNA	1	1	3.93642e-05	-1	-0.420367		0.901394	0.000336697	1	-0.106702	3.70923e-06
XM_005302971	aurora_kinase_B-A-like_(LOC101941316)_mRNA	1	1	-1	1	-1		3.05869e-12	-0.861891	-0.00637412	0.00429197	-0.212889
XM_005302995	phosphoinositide-3-kinase_regulatory_subunit_3_(gamma)_(PIK3R3)_transcript_variant_X1_mRNA	-0.00180705	-0.771024	0.317178	-5.68105e-06	-0.00514431		0.212829	-0.259086	0.153119	0.00027908	0.697796
XM_005303000	microtubule_associated_serine/threonine_kinase_2_(MAST2)_transcript_variant_X1_mRNA	-3.38144e-05	0.567806	0.000322347	-0.551745	-0.000549848		1.71376e-05	-0.0331108	0.336082	4.2122e-10	-3.44761e-09
XM_005303029	polo-like_kinase_3_(PLK3)_mRNA	0.0904597	6.69323e-05	0.494817	1.541e-05	0.0100917		-0.912752	-0.61703	0.0145078	0.106702	0.000123997
XM_005303185	TANK-binding_kinase_1_(TBK1)_transcript_variant_X1_mRNA	-0.532212	-1	1.45647e-05	-1.31008e-05	-0.131183		-0.000935181	1	-0.215785	-0.106702	0.00073665
XM_005303242	kinase_suppressor_of_ras_2_(KSR2)_mRNA	-1	0.875407	0.734688	0.247899	-1		-0.561478	0.436645	0.01331	4.35488e-08	-1
XM_005303266	glycerol_kinase_5_(putative)_(GK5)_transcript_variant_X1_mRNA	-0.498526	-7.47869e-05	-0.11875	-0.000628296	-0.748381		0.499486	-7.73293e-06	0.00609337	3.35716e-20	-2.24742e-07
XM_005303349	glycerol_kinase_(GK)_transcript_variant_X1_mRNA	0.406267	0.875407	0.903104	-1.50285e-08	-0.979215		2.67918e-07	-9.25576e-08	-0.000584619	0.52898	-0.863611
XM_005303630	p21_protein_(Cdc42/Rac)-activated_kinase_2_(PAK2)_mRNA	-2.21309e-10	0.83942	0.00218622	-0.000710233	-0.000432379		0.14012	0.000248497	0.0350495	0.0864947	8.94491e-06
XM_005303665	phosphofructokinase_liver_(PFKL)_transcript_variant_X1_mRNA	-0.000193996	-0.870972	-1.50697e-07	4.52452e-21	0.000173726		1	1	-0.301222	0.921295	0.000230653
XM_005303812	diphosphoinositol_pentakisphosphate_kinase_2_(PPIP5K2)_transcript_variant_X1_mRNA	-0.659994	0.113142	0.00301277	-4.19222e-05	-0.695429		-0.520029	-0.998894	-1	-0.599888	4.42189e-07
XM_005303876	alpha-kinase_2_(ALPK2)_mRNA	0.808114	1	0.0209414	0.399622	0.0844538		6.74254e-24	0.677045	6.5724e-19	2.7079e-07	0.000896063
XM_005304081	G_protein-coupled_receptor_kinase_4_(GRK4)_transcript_variant_X1_mRNA	-0.678651	0.525669	1	-0.000114313	-0.00270403		0.101061	-0.995733	5.2219e-06	0.00011907	6.58639e-23
XM_005304121	deoxycytidine_kinase_(DCK)_transcript_variant_X1_mRNA	5.16646e-12	-0.650844	-4.55347e-05	-7.18157e-07	1		0.786657	1.66961e-05	4.96425e-18	1.59911e-11	0.000762021
XM_005304156	kinase_non-catalytic_C-lobe_domain_(KIND)_containing_1_(KNDC1)_mRNA	-0.108565	1	4.5662e-05	-0.000166926	-0.0162093		5.21477e-06	-0.0748708	8.31615e-06	2.75347e-09	0.00276289
XM_005304246	uridine-cytidine_kinase_2_(UCK2)_transcript_variant_X1_mRNA	1	0.750821	-1	0.787387	-0.805801		0.699164	0.71679	0.00310928	0.0383442	3.72414e-35
XM_005304397	A_kinase_(PRKA)_anchor_protein_8-like_(AKAP8L)_mRNA	0.258246	0.279255	-0.103867	-0.864923	-1		0.498323	0.234131	-0.000732096	-0.0667096	-0.00386247
XM_005304426	dual-specificity_tyrosine-(Y)-phosphorylation_regulated_kinase_1A_(DYRK1A)_mRNA	-0.000813862	1	0.201386	-0.00270591	-0.00132911		3.3905e-07	-0.37098	0.32616	-1.45785e-05	0.570822
XM_005304904	casein_kinase_2_alpha_1_polypeptide_(CSNK2A1)_transcript_variant_X1_mRNA	1	0.341426	-0.427673	-0.970262	0.187801		-0.500908	-0.134801	-0.00120186	-0.975089	-0.136282
XM_005305063	mitogen-activated_protein_kinase_6_(MAPK6)_mRNA	5.12795e-14	-0.795577	0.000553838	-0.000344165	0.462744		0.0158956	0.725947	0.0742378	0.957069	0.287928
XM_005305180	male_germ_cell-associated_kinase_(MAK)_transcript_variant_X1_mRNA	-0.467193	0.678935	1	-0.403608	-0.0667095		-0.39243	-1	-0.0281066	0.881633	-0.00064904
XM_005305315	serine/threonine_kinase_32C_(STK32C)_mRNA	-0.177012	-0.86294	0.145182	-0.0271217	1		0.736041	-0.0241126	-0.508703	-0.866153	0.00129625
XM_005305557	MAP/microtubule_affinity-regulating_kinase_2_(MARK2)_transcript_variant_X1_mRNA	-6.79665e-05	0.0452179	0.928028	0.0634828	-0.00549634		0.0142861	-0.88332	1.10431e-06	0.000273949	1.15532e-06
XM_005305583	WNK_lysine_deficient_protein_kinase_2_(WNK2)_mRNA	-0.154	0.875407	0.374325	-0.582069	-0.0666415		0.247496	0.0450717	1	-0.106702	1
XM_005305592	ribosomal_protein_S6_kinase_90kDa_polypeptide_4_(RPS6KA4)_mRNA	-0.345328	0.586085	-1	0.000231895	-0.877886		-0.026644	0.110535	-5.49751e-06	-0.627423	-6.32338e-09
XM_005305625	NIMA-related_kinase_5_(NEK5)_transcript_variant_X1_mRNA	-0.803897	-1	-0.925166	-0.829237	-0.25571		-0.329484	-0.0238719	-0.140665	-0.140818	-0.456128
XM_005305627	NIMA-related_kinase_3_(NEK3)_mRNA	0.248945	-0.0515254	-0.381588	-0.295743	0.729518		1.07191e-08	-0.380393	-0.903007	-0.610082	-0.479829
XM_005305725	mitogen-activated_protein_kinase_kinase_kinase_4_(MAP3K4)_transcript_variant_X1_mRNA	-0.0291065	0.0346048	0.593838	-0.222959	-1.84733e-06		-0.294176	0.00676928	1.83758e-14	0.0881797	1.01279e-18
XM_005305744	nucleoside_diphosphate_kinase-like_(LOC101950819)_transcript_variant_X1_mRNA	0.0611941	-0.567806	-0.972308	-0.998201	0.917115		0.680245	0.602727	3.83736e-09	-1	0.0291844
XM_005305834	phosphoenolpyruvate_carboxykinase_1_(soluble)_(PCK1)_transcript_variant_X1_mRNA	-0.0680224	-0.875407	0.962462	-0.391025	1.98013e-05		-1	-0.800826	0.0576354	1.10009e-05	-0.989206
XM_005305955	mitogen-activated_protein_kinase_kinase_kinase_9_(MAP3K9)_mRNA	-1	1	0.410851	-1	-1		-0.477679	0.0557804	0.491459	-0.961309	-0.272696
XM_005306050	serine/threonine_kinase_32A_(STK32A)_transcript_variant_X1_mRNA	0.798579	-0.540578	-0.0446475	-9.21563e-05	7.73516e-12		-0.509225	-0.00846292	1.57572e-05	0.00220242	0.0933721
XM_005306082	phosphoinositide_kinase_FYVE_finger_containing_(PIKFYVE)_transcript_variant_X1_mRNA	-0.00111032	0.320774	0.000172267	-0.0454006	-0.386759		-0.00173051	0.0885973	0.000143471	-0.114286	0.0674768
XM_005306233	cyclin-dependent_kinase_15_(CDK15)_transcript_variant_X1_mRNA	1	-1	1	-1	1		-0.819185	-0.191361	0.854441	-2.3842e-07	0.227534
XM_005306245	STE20-related_kinase_adaptor_beta_(STRADB)_mRNA	0.872951	-0.134094	-0.0983101	-0.34262	-0.578534		-0.0538608	0.0107317	0.00808065	4.39097e-11	3.98508e-06
XM_005306335	NIMA-related_kinase_2_(NEK2)_transcript_variant_X1_mRNA	0.00013308	-0.000229618	-8.12829e-07	-0.189461	1.40747e-06		2.53197e-06	0.703533	-0.00221501	1.35394e-05	0.525909
XM_005306418	dual_serine/threonine_and_tyrosine_protein_kinase_(DSTYK)_transcript_variant_X1_mRNA	-0.0497511	-1	-1	-0.0387862	-0.252338		-0.0010685	-0.000473167	-1.57055e-07	0.47431	-0.00197921
XM_005306422	NUAK_family_SNF1-like_kinase_2_(NUAK2)_mRNA	1	0.519755	-0.839995	0.113085	9.16678e-07		0.0073888	-5.99268e-06	0.158172	0.667617	-0.904242
XM_005306443	inhibitor_of_kappa_light_polypeptide_gene_enhancer_in_B-cells_kinase_epsilon_(IKBKE)_mRNA	-0.245022	-1	0.091639	-0.390918	0.145269		0.928865	0.104422	0.271501	0.416165	0.80155
XM_005306448	dual-specificity_tyrosine-(Y)-phosphorylation_regulated_kinase_3_(DYRK3)_transcript_variant_X1_mRNA	-5.08355e-09	0.15321	0.000283009	-1	-0.327631		0.406189	1	0.103429	-1	-0.543128
XM_005306451	mitogen-activated_protein_kinase-activated_protein_kinase_2_(MAPKAPK2)_mRNA	-0.00479772	0.0117513	0.323284	2.74698e-05	0.892485		2.13805e-21	-0.0414482	1.22872e-08	5.28011e-09	3.81074e-10
XM_005306703	choline_kinase_beta_(CHKB)_mRNA	1	0.721876	-1.75887e-09	0.00269284	-0.360281		0.0868593	-0.514875	0.629651	0.136447	8.82701e-05
XM_005306833	bora_aurora_kinase_A_activator_(BORA)_mRNA	0.756845	-0.673742	1	-0.261693	-0.523879		-1	-0.399282	9.44227e-16	0.195601	0.000107016
XM_005306866	cyclin-dependent_kinase_inhibitor_1C_(p57_Kip2)_(CDKN1C)_mRNA	0.000411448	-0.052855	-1.35424e-05	5.12466e-07	0.00242116		0.00514399	2.94302e-06	0.143518	-0.0266819	-0.580056
XM_005306910	NAD_kinase_2_mitochondrial_(NADK2)_transcript_variant_X1_mRNA	0.617053	0.144687	-0.0836769	-0.00107674	-0.0558368		1.2418e-05	-0.322808	-0.0182733	0.0588686	0.412835
XM_005306935	MAP/microtubule_affinity-regulating_kinase_1_(MARK1)_transcript_variant_X1_mRNA	-0.505099	0.970411	0.579877	-0.0249296	-0.0490474		-0.619313	-0.436146	0.00179338	-0.204924	-0.315662
XM_005307089	myosin_light_chain_kinase_3-like_(LOC101934934)_mRNA	-0.456811	0.497219	0.0232202	1	-0.339817		0.513957	0.00235203	0.679302	0.0112781	1.18103e-06
XM_005307267	nicotinamide_riboside_kinase_2-like_(LOC101941893)_mRNA	0.000155717	-0.051696	-2.57946e-07	6.81051e-11	3.22983e-67		-1	0.0133833	0.0797778	0.199866	0.228139
XM_005307312	mitogen-activated_protein_kinase_8_(MAPK8)_transcript_variant_X1_mRNA	0.526223	-7.15277e-05	-1	-3.35926e-06	-0.028067		-0.235073	-0.109169	0.00480615	-0.312625	0.160333
XM_005307396	doublecortin-like_kinase_2_(DCLK2)_partial_mRNA	-0.0203383	-0.973555	0.954677	-7.24166e-05	-0.558636		0.609229	0.916908	-0.521818	1	-0.0649376
XM_005307641	CDC28_protein_kinase_regulatory_subunit_2_(CKS2)_mRNA	1.51362e-05	-0.0988475	-0.121907	0.838706	0.858104		-1	1	1	1	0.669233
XM_005307653	spleen_tyrosine_kinase_(SYK)_transcript_variant_X1_mRNA	-0.0874828	0.773132	0.0965022	-1	0.126253		0.315775	0.394706	-0.00860687	2.09186e-09	0.246514
XM_005307744	mitogen-activated_protein_kinase_kinase_kinase_12_(MAP3K12)_mRNA	-1	-0.771175	-0.595141	0.704585	0.849998		-1.70845e-06	0.00578625	-1.83936e-05	2.34086e-11	-0.168576
XM_005307772	MOB_kinase_activator_2_(MOB2)_transcript_variant_X1_mRNA	0.91962	1	0.25416	-0.52623	1		0.168517	0.389733	0.404628	2.49242e-10	-0.0069489
XM_005307779	BR_serine/threonine_kinase_2_(BRSK2)_transcript_variant_X1_mRNA	0.31606	0.496284	0.385307	1	-0.620624		-0.0153483	-1	6.69737e-38	0.135508	0.137331
XM_005307911	inositol-trisphosphate_3-kinase_B-like_(LOC101942324)_transcript_variant_X1_mRNA	0.298916	0.322448	-0.121907	8.01577e-10	0.0248131		1.00467e-05	-0.19045	1.01982e-05	0.00059822	-2.84717e-07
XM_005307997	CDC42_binding_protein_kinase_gamma_(DMPK-like)_(CDC42BPG)_mRNA	-0.969196	-1	0.664425	0.123331	0.414178		0.671369	1	0.298644	0.00132663	0.0132474
XM_005308005	serine/threonine-protein_kinase_D3-like_(LOC101941343)_mRNA	-1	0.879988	-0.960291	-0.0980318	-0.897501		-0.301868	-0.260516	0.448935	0.344922	0.158031
XM_005308177	A_kinase_(PRKA)_anchor_protein_11_(AKAP11)_transcript_variant_X1_mRNA	-0.0175514	1	1.77363e-20	-2.74193e-05	-0.4538		0.000170006	-0.982631	1.51367e-10	4.54513e-08	0.104459
XM_005308200	diacylglycerol_kinase_eta-like_(LOC101943810)_mRNA	-0.2837	-1	0.333739	0.739013	0.975049		-1	-0.901552	1.31689e-06	9.44258e-09	5.41948e-13
XM_005308454	serine/threonine-protein_kinase_35-like_(LOC101939778)_transcript_variant_X1_mRNA	1	-0.00434807	-0.215543	-1	-0.560923		0.00144653	0.205123	1.94038e-07	8.5807e-18	0.34323
XM_005308485	protein_tyrosine_kinase_2_beta_(PTK2B)_transcript_variant_X1_mRNA	-0.373886	0.930519	-0.550719	0.0274585	0.677044		1	-0.795144	0.00810102	0.189319	-0.651347
XM_005308628	diacylglycerol_kinase_beta-like_(LOC101936224)_transcript_variant_X1_mRNA	-0.532609	0.972585	0.695116	-0.571053	-0.298975		-0.518567	-0.322808	-0.245679	-1.77464e-06	0.740377
XM_005308646	mitogen-activated_protein_kinase_kinase_kinase_13_(MAP3K13)_transcript_variant_X1_mRNA	-1	0.0927766	0.210792	-0.738809	-0.671554		-0.0899432	-0.602727	0.0601423	3.7664e-14	0.98455
XM_005308697	phosphatidylinositol-4-phosphate_3-kinase_catalytic_subunit_type_2_alpha_(PIK3C2A)_mRNA	-0.00538364	0.259916	5.13382e-08	-0.125561	0.190324		0.361057	-0.77277	0.187632	0.0170593	1
XM_005308774	mitogen-activated_protein_kinase_13_(MAPK13)_mRNA	1	-1	-0.841747	0.527745	0.14222		-1	-0.388363	-0.000891266	-5.14982e-05	0.0167333
XM_005308781	mitogen-activated_protein_kinase_14_(MAPK14)_mRNA	0.0236595	0.462841	0.782733	-0.00665583	-0.663598		-0.462843	-0.193161	0.751876	0.627152	-0.265211
XM_005308835	maternal_embryonic_leucine_zipper_kinase_(MELK)_mRNA	0.00825834	0.754204	-0.195871	1	0.747144		-0.0668396	1.13114e-09	3.80599e-10	0.0409629	7.22473e-06
XM_005308838	protein_kinase_domain-containing_protein_cytoplasmic-like_(LOC101937514)_mRNA	0.734008	-1	0.998433	-0.927071	1		4.67478e-05	1.84737e-05	0.605062	1.50468e-14	1.39738e-07
XM_005308839	brain-enriched_guanylate_kinase-associated_(BEGAIN)_mRNA	1	1	0.960291	-1	-1		1.20059e-06	-3.79435e-09	-2.13482e-10	0.894287	7.35818e-05
XM_005308961	cyclin_G_associated_kinase_(GAK)_transcript_variant_X1_mRNA	-0.000463545	-0.380481	0.35571	-0.00149519	0.661201		0.717818	-0.0918763	-0.291862	2.85504e-09	0.594476
XM_005308983	diacylglycerol_kinase_theta_110kDa_(DGKQ)_mRNA	-0.00863375	0.701458	0.0942719	-0.924777	-0.546851		-0.742338	0.140448	0.404628	-0.886742	-1
XM_005309337	inositol_13456-pentakisphosphate_2-kinase_(IPPK)_mRNA	-0.0715846	-0.773558	0.861631	-0.00222697	-0.308663		1	1	1	-0.106702	1
XM_005309359	inositol_hexakisphosphate_kinase_3_(IP6K3)_mRNA	-1	-1	0.623344	-1	-0.849998		0.247496	0.394706	1	-0.106702	0.342416
XM_005309456	cyclin-dependent_kinase-like_3_(CDKL3)_transcript_variant_X1_mRNA	0.0874828	0.228646	0.00148881	-0.677855	0.182567		0.128262	0.788466	-0.965127	0.00679477	-0.419203
XM_005309541	casein_kinase_2_alpha_prime_polypeptide_(CSNK2A2)_mRNA	0.955723	0.890952	-0.15333	0.586715	1		0.0706119	-0.000123228	-0.00467493	6.18418e-08	0.00017772
XM_005309591	protein_tyrosine_kinase_6_(PTK6)_mRNA	-1	-0.879988	0.976067	0.927071	0.264092		-0.372679	0.0793826	8.9219e-10	1.5224e-06	0.27058
XM_005309619	STE20-related_kinase_adaptor_alpha_(STRADA)_transcript_variant_X1_mRNA	0.233829	0.147812	-0.087977	0.634312	0.14219		0.453834	0.508611	8.51426e-09	1.34365e-14	-0.820494
XM_005309679	protein_kinase_C_and_casein_kinase_substrate_in_neurons_1_(PACSIN1)_mRNA	-1.62315e-07	0.444229	0.132854	-0.555731	0.126005		-0.103107	-0.273561	0.0742378	0.0262581	1
XM_005309701	checkpoint_kinase_2_(CHEK2)_transcript_variant_X1_mRNA	8.44728e-06	0.96923	-0.898657	-1	0.181047		6.5109e-05	-0.706972	-0.351119	0.0854434	-0.0101
XM_005309745	NIMA-related_kinase_1_(NEK1)_mRNA	-1	0.0874091	0.0112732	0.966541	-0.548754		-0.74182	0.513865	3.33701e-08	0.92276	0.000119998
XM_005309863	phosphoinositide-3-kinase_regulatory_subunit_5_(PIK3R5)_transcript_variant_X1_mRNA	-0.889552	0.586085	-0.734688	1	-0.279374		-0.197596	-0.000162836	4.77742e-05	-0.101708	0.0844973
XM_005309967	p21-activated_protein_kinase-interacting_protein_1-like_(LOC101948733)_transcript_variant_X1_mRNA	0.119162	-0.0021646	-0.394455	-8.01385e-05	0.917147		-0.00123786	0.0123178	-0.488483	1	0.114326
XM_005310066	WNK_lysine_deficient_protein_kinase_4_(WNK4)_transcript_variant_X1_mRNA	-0.843139	0.571947	-0.0702741	9.0715e-44	0.000905892		0.879811	-0.840501	1.28709e-10	6.53795e-05	0.00383536
XM_005310090	serine/threonine-protein_kinase_17A-like_(LOC101931927)_mRNA	1	1	-0.335905	0.0107848	-0.279374		-0.177002	0.633005	0.170226	0.0952498	1
XM_005310126	fucokinase_(FUK)_partial_mRNA	-0.14855	-0.812616	-0.0561312	0.000528104	0.348365		0.901394	0.46393	-1.61295e-06	0.157088	-0.509009
XM_005310147	NIMA-related_kinase_4_(NEK4)_mRNA	0.000499157	-0.243288	-0.67582	-0.196112	0.268082		0.0126799	-0.00120425	-0.646299	6.84378e-10	0.0163319
XM_005310748	serine/threonine-protein_kinase_MARK1-like_(LOC101943991)_mRNA	1	-0.560663	-1	-0.67551	-1		-0.247496	-0.219092	0.648726	-1	-0.905704
XM_005310788	conserved_helix-loop-helix_ubiquitous_kinase_(CHUK)_transcript_variant_X1_mRNA	-1	-0.788562	-0.205389	-0.000517229	0.583914		0.274526	-0.845631	-1.513e-05	-0.00102742	-9.36144e-07
XM_005310964	serine/threonine-protein_kinase_SIK2-like_(LOC101953489)_mRNA	-0.942064	2.43959e-07	0.000670844	-0.864985	-0.0762586		-1	0.0081456	9.38726e-11	1.08588e-05	1.79919e-07
XM_005311053	tousled-like_kinase_2_(TLK2)_transcript_variant_X1_mRNA	-0.0541445	0.298186	0.499334	-0.0366544	-0.0117704		-0.0258505	-9.71624e-07	2.19727e-06	0.00118489	0.0317782
XM_005311072	diacylglycerol_kinase_alpha_80kDa_(DGKA)_mRNA	0.759101	0.24013	-0.0983327	1.78548e-23	0.00224788		0.387287	0.448461	-0.0047683	-1.20906e-07	8.36425e-06
XM_005311073	cyclin-dependent_kinase_2_(CDK2)_transcript_variant_X1_mRNA	-8.5529e-07	0.247372	-0.0302148	0.00324061	-4.22512e-07		-1	-0.259086	0.819049	6.0838e-37	1.06504e-28
XM_005311245	neurotrophic_tyrosine_kinase_receptor_type_1_(NTRK1)_mRNA	-1	0.915542	0.00250521	0.392424	0.352341		0.728449	0.270955	0.182804	-0.0262581	0.571692
XM_005311264	mitogen-activated_protein_kinase_kinase_kinase_kinase_3_(MAP4K3)_transcript_variant_X1_mRNA	0.933442	-0.180623	-0.888785	-2.71822e-08	-0.99094		0.406189	1	-0.103429	1	1
XM_005311272	tau-tubulin_kinase_1-like_(LOC101941447)_mRNA	-0.808114	1	-1	-1	-1		-0.406189	0.394706	0.103429	-0.190956	-1
XM_005311471	mitogen-activated_protein_kinase_kinase_kinase_kinase_1_(MAP4K1)_mRNA	-1	1	-0.265622	0.452965	1		-0.0782074	0.259201	8.09103e-13	0.000346397	0.00179174
XM_005311620	serine/threonine-protein_kinase_SBK1-like_(LOC101946732)_transcript_variant_X1_mRNA	-0.00246873	0.641166	1	-1	-0.210348		0.00774919	-1.07493e-05	-0.937033	8.04604e-06	-3.57008e-06
XM_005311649	SRSF_protein_kinase_1_(SRPK1)_mRNA	-0.041337	0.117296	0.960291	0.934528	0.735515		NA	NA	NA	NA	NA
XM_005311757	proline-rich_receptor-like_protein_kinase_PERK9-like_(LOC101936705)_mRNA	-0.972079	1	0.848383	0.893088	0.734998		-0.00422534	0.000635255	0.696648	0.672987	-1
XM_005311972	caM_kinase-like_vesicle-associated_protein-like_(LOC101951400)_mRNA	-0.851419	1	0.627286	0.00636954	1		NA	NA	NA	NA	NA
XM_005312055	c-Jun-amino-terminal_kinase-interacting_protein_3-like_(LOC101950086)_mRNA	-0.706048	0.67429	-0.528001	0.130944	-0.9876		-0.00279878	0.645992	0.000342019	-0.796291	-0.0557576
XM_005312167	protein_kinase_C_gamma_(PRKCG)_mRNA	-0.889552	1	0.450547	0.00998246	0.0737353		0.406189	1	1	1	1
XM_005312180	52_kDa_repressor_of_the_inhibitor_of_the_protein_kinase-like_(LOC101940893)_mRNA	1	-1	1	1	1		-0.0858805	2.84527e-06	1.40758e-06	-0.568033	7.0127e-29
XM_005312365	calcium/calmodulin-dependent_protein_kinase_II_beta_(CAMK2B)_transcript_variant_X1_mRNA	0.666114	0.332086	-0.610277	0.00329463	0.0306473		-0.313616	0.77277	0.504727	3.44834e-11	0.000203384
XM_005312372	glucokinase_(hexokinase_4)_(GCK)_mRNA	1	-1	1	0.893088	1		-0.148896	0.00126519	0.000357386	2.53807e-09	0.0238751
XM_005312617	lemur_tyrosine_kinase_3_(LMTK3)_mRNA	0.886444	0.943031	-0.866381	0.0320365	1		-0.258666	-0.443479	0.109242	-0.186413	-0.00022953
XM_005312877	vaccinia_related_kinase_2_(VRK2)_transcript_variant_X1_mRNA	0.0190383	-2.1197e-05	0.859777	-0.043851	-0.606313		NA	NA	NA	NA	NA
XM_005313282	putative_uncharacterized_serine/threonine-protein_kinase_SgK110-like_(LOC101937430)_mRNA	-1	-1	-1	-1	0.450372		7.83255e-19	-0.687834	2.88551e-13	0.000487979	-3.09458e-05
XM_005313442	cyclin-dependent_kinase_1_(CDK1)_transcript_variant_X1_mRNA	9.74954e-20	1	-0.0446579	-0.122031	0.000869688		0.221011	-1	0.0025465	0.00802239	-0.293865
XM_005313733	mitogen-activated_protein_kinase_15-like_(LOC101946576)_transcript_variant_X1_mRNA	-1	0.158439	-0.623344	1	0.764077		0.197596	0.783059	0.0376592	-1	-0.00900119
XM_005314102	deoxyguanosine_kinase_(DGUOK)_transcript_variant_X1_mRNA	0.288899	-1	1	1	0.049598		1	1	0.187632	0.344922	1
XM_005314129	glucokinase_regulatory_protein-like_(LOC101936795)_partial_mRNA	-0.957613	0.199207	-0.0655124	-1	-0.033735		-0.0459712	0.0158774	7.26479e-06	0.262358	0.000155085
XM_005314142	cyclin-dependent_kinase_5_regulatory_subunit_2_(p39)_(CDK5R2)_partial_mRNA	1	-1	-0.172368	0.0500312	1		1	0.242241	0.187632	-0.886742	0.262269
XM_005314277	5'-AMP-activated_protein_kinase_subunit_gamma-2-like_(LOC101938821)_partial_mRNA	0.0981765	-0.386152	-0.320066	-5.67853e-05	1		0.104808	0.00441441	0.000188899	2.72772e-05	0.000395496
XM_005314505	leucine-rich_repeat_serine/threonine-protein_kinase_2-like_(LOC101944638)_transcript_variant_X1_mRNA	-0.765725	-0.841718	-0.695762	-1	-0.140898		0.406189	1	1	1	1
XM_005314640	hydroxylysine_kinase-like_(LOC101945644)_transcript_variant_X1_mRNA	0.269276	0.918961	0.00489653	-0.716861	0.000354032		0.742151	0.11311	0.126609	0.000211476	-0.455502
XM_005314661	cAMP-dependent_protein_kinase_catalytic_subunit_alpha-like_(LOC101951867)_mRNA	-0.0578482	0.547949	0.281189	0.134545	-0.264659		-0.00958086	0.00833147	6.0274e-10	2.03396e-28	3.53938e-16
XM_005314801	neuronal_tyrosine-phosphorylated_phosphoinositide-3-kinase_adapter_1-like_(LOC101952578)_mRNA	0.491041	-0.920207	-1	-1	-1		0.406189	-0.394706	1	1	1
XM_005315087	calcium/calmodulin-dependent_protein_kinase_type_1B-like_(LOC101943010)_partial_mRNA	1	0.878956	0.528001	3.70089e-07	0.0233593		0.406189	1	-1	1	-0.895727
XM_005315285	serine/threonine-protein_kinase_pim-1-like_(LOC101936010)_mRNA	0.81285	0.199768	-0.459884	0.094169	1		-0.285693	-0.0916968	0.0697655	0.205618	-0.150579
XM_005315394	misshapen-like_kinase_1-like_(LOC101935363)_mRNA	-0.477593	-1	0.841747	0.0134922	-1		1	1	1	0.190956	1
XM_005315498	cAMP-dependent_protein_kinase_inhibitor_gamma-like_(LOC101953322)_partial_mRNA	0.973783	-1	0.468644	1	0.254962		0.406189	-0.0795706	-1	-0.106702	-0.191232
XM_005315586	BMP2_inducible_kinase_(BMP2K)_mRNA	-0.571279	1	-0.282767	-1.38355e-06	-0.734998		0.00132973	-0.0751633	-0.458906	-0.0978005	-1.39333e-07
XM_005315597	uridine-cytidine_kinase_1-like_1_(UCKL1)_mRNA	0.765546	-1	0.51278	0.250038	0.0293555		-0.790778	0.141006	0.00168467	-0.0858341	0.0111699
XM_005315626	cyclin-dependent_kinase_5_regulatory_subunit_1_(p35)_(CDK5R1)_mRNA	1	0.825384	0.618962	1	-0.436948		-0.485395	3.28773e-05	1.86037e-06	0.344922	0.653911
XM_005315632	calcium/calmodulin-dependent_protein_kinase_ID_(CAMK1D)_mRNA	-0.467193	0.959496	0.528001	0.88868	-0.732884		0.858081	0.0498506	0.0766618	0.00236932	0.0535331
