# Supplementary material for: Transcriptomic responses to environmental temperature by turtles with temperature-dependent and genotypic sex determination assessed by RNAseq inform the genetic architecture of embryonic gonadal development
Source: PLoS One. 2017 Mar 15;12(3):e0172044. doi: 10.1371/journal.pone.0172044 (PMC5352168; doi:10.1371/journal.pone.0172044)
Supplement: S19 Table — (XLSX) [file pone.0172044.s022.xlsx]

## Sheet: S15-GenesOfInterestMouseGonad
	Supplementary Table S19: List of differentially expressed genes by category - RNA Binding Proteins	Chrysemys picta						Apalone spinifera
Gene	Description	Stage 9	Stage 12	Stage 15	Stage 19	Stage 22	Name	Stage 9	Stage 12	Stage 15	Stage 19	Stage 22
XM_005303084	AU_RNA_binding_protein/enoyl-CoA_hydratase_(AUH)_mRNA	1.19546e-07	0.226133	6.9386e-07	0.00602832	5.87703e-09	AUH	1	0.00466841	-1.67087e-12	-0.0156928	-2.27743e-06
XM_005302336	cold_inducible_RNA_binding_protein_(CIRBP)_transcript_variant_X1_mRNA	4.7018e-197	1.8195e-60	1.73513e-69	2.7668e-139	2.45492e-197	CIRBP	1.20139e-196	7.39795e-173	2.08506e-197	2.10244e-197	1.33251e-100
XM_005292087	heterogeneous_nuclear_ribonucleoprotein_D_(AU-rich_element_RNA_binding_protein_1_37kDa)_(HNRNPD)_transcript_variant_X1_mRNA	9.84399e-05	0.0563008	-2.60939e-41	-4.23728e-05	-0.765352	HNRNPD	1.56453e-13	-0.000131783	2.01812e-51	3.41574e-42	-0.0415342
XM_005301909	insulin-like_growth_factor_2_mRNA_binding_protein_1_(IGF2BP1)_transcript_variant_X1_mRNA	-1.49076e-36	7.41505e-12	0.0272286	0.674914	-0.292888	IGF2BP1	9.93134e-10	0.0163248	0.000224915	1.36791e-12	5.84631e-09
XM_005308638	insulin-like_growth_factor_2_mRNA_binding_protein_2_(IGF2BP2)_transcript_variant_X1_mRNA	-0.152717	0.587459	-0.0223551	-0.264687	-1.08671e-11	IGF2BP2	-0.0197399	-3.11652e-17	-0.000211718	-0.344922	-0.0729551
XM_005290853	insulin-like_growth_factor_2_mRNA_binding_protein_3_(IGF2BP3)_transcript_variant_X1_mRNA	-0.335267	5.0227e-09	-0.604306	-3.85786e-07	-0.429414	IGF2BP3	6.1764e-43	-6.03937e-23	4.21291e-07	0.0273476	0.00111119
XM_005301486	RALY_RNA_binding_protein-like_(RALYL)_transcript_variant_X1_mRNA	0.734008	-0.0135061	-0.4184	0.95595	0.277512	RALYL	1	-0.57651	-0.500135	-1.00041e-05	-4.57655e-08
XM_005300828	RNA_binding_protein_fox-1_homolog_(C._elegans)_2_(RBFOX2)_transcript_variant_X1_mRNA	-1.03179e-30	1.99427e-09	2.35646e-15	0.129942	0.162325	RBFOX2	1.95359e-07	0.0361604	7.33373e-55	4.0597e-47	5.32752e-92
XM_005283013	RNA_binding_protein_fox-1_homolog_(C._elegans)_3_(RBFOX3)_transcript_variant_X1_mRNA	-0.27519	1	1	-1	-1	RBFOX3	-0.398888	0.0675882	0.0481596	6.47446e-05	0.000663763
XM_005283974	RNA_binding_protein_with_multiple_splicing_(RBPMS)_transcript_variant_X1_mRNA	-1	0.945968	-0.882372	0.00366067	0.0186534	RBPMS	-1	1	-2.09095e-18	-0.00306992	-4.36022e-29
XM_005300107	SERPINE1_mRNA_binding_protein_1_(SERBP1)_transcript_variant_X1_mRNA	4.49135e-21	2.68399e-30	-7.23268e-06	7.19986e-20	2.74777e-06	SERBP1	1	4.90202e-18	9.31997e-26	7.13254e-130	4.53775e-121
XM_005303997	signal_recognition_particle_14kDa_(homologous_Alu_RNA_binding_protein)_(SRP14)_mRNA	4.65067e-14	-1	-4.84793e-15	-0.361091	0.110458	SRP14	-1	0.11198	0.413732	0.534285	0.0776716
XM_005304600	staufen_double-stranded_RNA_binding_protein_1_(STAU1)_transcript_variant_X1_mRNA	2.0094e-05	1.05694e-08	3.86774e-13	-0.0456692	-0.990278	STAU1	1.06796e-05	-4.34819e-104	-5.41805e-06	-2.10244e-197	-1.08779e-41
XM_005299406	spermatid_perinuclear_RNA_binding_protein_(STRBP)_transcript_variant_X1_mRNA	0.808625	0.687973	-0.0576138	-0.166954	1	STRBP	-0.094513	0.255464	1.48544e-05	1	-0.00615996
XM_005291261	TAR_(HIV-1)_RNA_binding_protein_1_(TARBP1)_mRNA	-0.466604	0.945968	-0.612631	-2.22017e-10	-1	TARBP1	0.055423	-7.50841e-07	-0.000170949	-0.103817	-3.05304e-12
XM_005285218	TIA1_cytotoxic_granule-associated_RNA_binding_protein_(TIA1)_transcript_variant_X1_mRNA	0.0216158	-0.0854151	-1	-1.86771e-18	-6.35626e-05	TIA1	9.44462e-16	-2.84798e-26	0.103429	1.04739e-07	0.975563
XM_005284167	TIA1_cytotoxic_granule-associated_RNA_binding_protein-like_1_(TIAL1)_transcript_variant_X1_mRNA	3.68301e-16	-0.00179291	-0.013999	-0.00795293	0.336303	TIAL1	1.56037e-05	-1.284e-14	-1.91341e-05	-0.00118967	-0.00025806
XM_005303839	zinc_finger_RNA_binding_protein_(ZFR)_transcript_variant_X1_mRNA	-0.00589763	0.760791	0.422337	-3.26741e-09	-0.000671262	ZFR	4.69531e-05	-4.85389e-108	-4.4543e-05	0.517199	-2.1771e-22
