# Supplementary material for: Transcriptomic responses to environmental temperature by turtles with temperature-dependent and genotypic sex determination assessed by RNAseq inform the genetic architecture of embryonic gonadal development
Source: PLoS One. 2017 Mar 15;12(3):e0172044. doi: 10.1371/journal.pone.0172044 (PMC5352168; doi:10.1371/journal.pone.0172044)
Supplement: S20 Table — (XLSX) [file pone.0172044.s023.xlsx]

## Sheet: S20-SDEGenesAbsentInMouseGonad
	Supplementary Table S20: List of genes and differential expression pattern not characterized in the mouse gonad (Jameson et al., 2012)
Gene	Description	Stg9.cp	Stg12.cp	Stg15.cp	Stg19.cp	Stg22.cp	Stg9.as	Stg12.as	Stg15.as	Stg19.as	Stg22.as
XM_005302336	cold_inducible_RNA_binding_protein_(CIRBP)_transcript_variant_X1_mRNA	4.7e-197	1.82e-60	1.74e-69	2.77e-139	2.45e-197	1.2e-196	7.4e-173	2.09e-197	2.1e-197	1.33e-100
XM_005285789	heat_shock_protein_HSP_90-alpha-like_(LOC101939878)_mRNA	1.66e-112	1.39e-196	1.73e-105	3.07e-38	6.16e-78	1.2e-196	9.01e-197	2.09e-197	3.5e-154	-1.99e-49
XM_005290519	serpin_peptidase_inhibitor_clade_H_(heat_shock_protein_47)_member_1_(collagen_binding_protein_1)_(SERPINH1)_transcript_variant_X1_mRNA	1.34e-74	8.24e-80	1.46e-196	1.35e-177	1.35e-157	3.12e-43	9.01e-197	8.52e-117	7.03e-121	1.08e-154
XM_005282441	vimentin_(VIM)_mRNA	1.43e-60	6.62e-20	1.04e-27	3.6e-197	2.45e-197	0.00923	9.01e-197	0.312	-2.1e-197	6.64e-43
XM_005304101	cyclin_I_(CCNI)_mRNA	1.64e-16	2.71e-23	1.6e-18	2.96e-35	1.1e-50	-0.000169	7.78e-66	2.51e-06	0.229	1.49e-19
XM_005306625	poly(A)_binding_protein_cytoplasmic_1_(PABPC1)_transcript_variant_X1_mRNA	2.92e-15	9.51e-61	9.4e-28	1.01e-32	2.45e-197	1.13e-150	3.79e-40	-2.09e-197	-2.1e-197	9.13e-27
XM_005302522	ribosomal_protein_L3_(RPL3)_mRNA	4.7e-197	6.65e-13	-0.117	3.6e-197	2.45e-197	0.0109	8.36e-130	-3.16e-41	-7.15e-05	2.03e-192
XM_005307844	FK506_binding_protein_4_59kDa_(FKBP4)_mRNA	4.48e-60	9e-63	2.38e-10	1.65e-82	2.64e-107	2.38e-69	1.36e-50	1.02e-61	7.27e-15	0.000101
XM_005296324	heat_shock_protein_90kDa_alpha_(cytosolic)_class_B_member_1_(HSP90AB1)_mRNA	8.97e-37	4.04e-141	-3.42e-33	3.6e-197	2.54e-192	0.938	9.01e-197	-7.08e-192	2.92e-07	4.4e-31
XM_005310944	cellular_retinoic_acid_binding_protein_2_(CRABP2)_mRNA	2.64e-16	2.31e-42	-0.00462	3.6e-197	3.01e-140	6.73e-08	0.107	3.04e-52	3.75e-104	2.03e-49
XM_005283429	chaperonin_containing_TCP1_subunit_6A_(zeta_1)_(CCT6A)_transcript_variant_X1_mRNA	5.7e-59	3.94e-15	-1.89e-15	0.000837	1.13e-72	8.02e-22	7.7e-55	0.257	2.48e-17	-0.324
XM_005282222	early_growth_response_1_(EGR1)_mRNA	5.95e-40	3.78e-28	2.45e-09	-0.93	9.68e-35	-3.52e-07	2.37e-24	-6.94e-22	-5.48e-06	2.3e-30
XM_005294467	cysteine-rich_angiogenic_inducer_61_(CYR61)_mRNA	2.25e-14	5.63e-14	0.0873	1.45e-07	7.9e-11	0.0114	2.77e-30	0.833	5.37e-05	-0.39
XM_005290887	heterogeneous_nuclear_ribonucleoprotein_A2/B1_(HNRNPA2B1)_transcript_variant_X1_mRNA	6.65e-62	7.51e-12	-2.69e-05	-0.0822	0.00838	1.2e-196	-3.84e-84	2.09e-197	1.77e-152	-1.51e-13
XM_005278593	catenin_(cadherin-associated_protein)_beta_1_88kDa_(CTNNB1)_mRNA	1.96e-45	2.56e-15	0.00738	-0.000298	5.55e-05	0.426	1.52e-28	4.45e-99	-5.55e-75	-2.8e-197
XM_005311873	heterogeneous_nuclear_ribonucleoprotein_K_(HNRNPK)_transcript_variant_X1_mRNA	1.03e-23	2.01e-38	-0.00168	-8.78e-05	0.0181	1.82e-114	1.32e-23	1.37e-67	2.17e-87	-1.52e-50
XM_005303736	heat_shock_70kDa_protein_8_(HSPA8)_mRNA	1.65e-21	6.79e-184	-2.34e-43	-1.25e-09	-1.2e-17	1.2e-196	4.68e-75	2.09e-197	2.1e-197	-7.52e-28
XM_005281719	heterochromatin_protein_1_binding_protein_3_(HP1BP3)_transcript_variant_X1_mRNA	1.69e-13	5.76e-13	-4.03e-10	0.000255	0.00137	5.12e-05	-0.126	4.23e-27	8.39e-26	-0.289
XM_005301212	eukaryotic_translation_elongation_factor_1_alpha_1_(EEF1A1)_mRNA	4.7e-197	-2.13e-43	4.8e-153	3.6e-197	2.45e-197	-1.04e-29	9.01e-197	-2.09e-197	-2.1e-197	-2.8e-197
XM_005299974	actin_alpha_cardiac_muscle_1_(ACTC1)_transcript_variant_X1_mRNA	4.78e-51	0.000197	1.02e-13	3.6e-197	2.45e-197	8.1e-30	9.01e-197	2.09e-197	-2.14e-55	2.8e-197
XM_005302535	activating_transcription_factor_4_(ATF4)_mRNA	8.67e-30	-4.68e-11	8.08e-13	4.28e-151	2.45e-197	-0.455	5.01e-28	-2.09e-197	-1.24e-06	2.96e-48
XM_005279148	decorin_(DCN)_mRNA	2.77e-29	-7.44e-05	3.07e-22	9.43e-35	2.45e-197	0.0304	6.5e-14	-4.24e-112	-2.34e-191	-1.36e-158
XM_005279147	lumican_(LUM)_mRNA	1.03e-28	2.43e-05	2.41e-15	8.06e-31	2.07e-77	1.64e-11	0.654	4e-88	1.13e-20	0.0112
XM_005290408	kelch-like_family_member_41_(KLHL41)_mRNA	6.63e-14	-0.474	1.56e-75	7.7e-106	3.68e-129	0.307	-0.0077	4.38e-112	-6.04e-17	2.8e-197
XR_257275	uncharacterized_LOC101943828_(LOC101943828)_transcript_variant_X1_misc_RNA	1.27e-25	-0.708	1.12e-11	0.854	7.6e-37	4.14e-05	-0.000107	-6.96e-06	-1.87e-28	-1.53e-08
XM_005299517	carbonic_anhydrase_III_muscle_specific_(CA3)_mRNA	7.04e-24	0.826	1.34e-103	-4.62e-116	2.45e-197	0.000152	0.021	0.00118	0.176	0.231
XM_005300473	FK506_binding_protein_7_(FKBP7)_mRNA	9.95e-19	-0.0634	2.25e-15	0.0475	2.3e-20	0.761	0.169	-0.696	-0.623	0.73
XM_005311462	multiple_coagulation_factor_deficiency_2_(MCFD2)_mRNA	3.15e-48	-1.44e-07	2.28e-16	-2.47e-10	-0.592	0.0229	-2.52e-12	-5.7e-53	-1.3e-46	-1.33e-05
XM_005285742	40S_ribosomal_protein_S24-like_(LOC101951655)_transcript_variant_X1_mRNA	4.7e-197	-0.128	4.88e-07	1.41e-142	2.45e-197	2.2e-20	-0.0198	-2.09e-197	-2.1e-197	-2.8e-197
XM_005302049	stathmin_1_(STMN1)_mRNA	4.7e-197	-0.0631	-9.19e-60	4.97e-23	6.69e-118	1.26e-21	2.13e-163	6.05e-43	3.27e-54	-2.06e-40
XM_005286357	ribosomal_protein_L9_(RPL9)_mRNA	4.7e-197	-5.08e-06	5.56e-06	3.6e-197	2.45e-197	0.0149	1.37e-40	-2.09e-197	-2.1e-197	-9.05e-27
XM_005289271	eukaryotic_translation_elongation_factor_1_gamma_(EEF1G)_mRNA	4.7e-197	-5.84e-07	5.31e-08	3.6e-197	2.45e-197	-4.73e-29	9.01e-197	-7.09e-180	-2.1e-197	3.59e-33
XM_005298586	ribosomal_protein_L6_(RPL6)_mRNA	4.7e-197	-8.74e-09	-6.42e-43	3.6e-197	2.45e-197	-5.68e-54	-6.78e-162	-2.09e-197	-2.1e-197	2.8e-197
XM_005298256	ribosomal_protein_L23a_(RPL23A)_transcript_variant_X1_mRNA	4.7e-197	-9.19e-12	-6.94e-19	3.6e-197	2.45e-197	-2.45e-17	1e-14	-2.09e-197	-5.08e-163	-9.7e-161
XM_005296884	ribosomal_protein_L17_(RPL17)_mRNA	4.7e-197	-4.75e-35	-1.38e-29	1.13e-114	2.45e-197	-1.2e-196	2.08e-90	-2.09e-197	-2.1e-197	-2.8e-197
XM_005312500	40S_ribosomal_protein_S19-like_(LOC101930990)_mRNA	4.7e-197	-7.48e-36	-2.31e-65	3.6e-197	2.45e-197	-7.46e-15	7.52e-77	-1.04e-13	-5.56e-14	2.56e-12
XM_005312824	uncharacterized_LOC101952565_(LOC101952565)_mRNA	4.7e-197	-5.22e-58	-7.32e-158	3.6e-197	2.45e-197	-9.99e-79	3.25e-81	-0.833	-0.0399	1.61e-27
XM_005306158	hemoglobin_subunit_alpha-A-like_(LOC101935401)_mRNA	4.7e-197	-1.42e-58	-1.73e-131	3.6e-197	2.45e-197	5.24e-26	1.74e-55	2.24e-14	-2.1e-197	2.8e-197
XM_005308698	ribosomal_protein_S13_(RPS13)_mRNA	4.7e-197	-6.88e-60	-1.52e-107	1.03e-100	2.96e-164	-8.81e-82	6.69e-104	-2.25e-124	-3.33e-186	-8.65e-119
XM_005287905	ribosomal_protein_L34_(RPL34)_transcript_variant_X1_mRNA	4.7e-197	-6.59e-61	-2.19e-34	3.6e-197	2.45e-197	-3.82e-147	5.77e-89	-1.88e-120	-4.72e-90	-1.99e-16
XM_005283571	ribosomal_protein_L24_(RPL24)_mRNA	4.7e-197	-6.11e-64	-5.66e-75	3.4e-151	2.45e-197	-1.12e-17	3.61e-09	-2.09e-197	-2.1e-197	-3.81e-151
XM_005312602	40S_ribosomal_protein_S9-like_(LOC101943827)_mRNA	4.7e-197	-3.02e-71	-3.68e-171	3.6e-197	2.45e-197	-1.28e-82	1.69e-85	-1.5e-26	-1e-20	-0.000318
XM_005309579	pancreatic_progenitor_cell_differentiation_and_proliferation_factor_B-like_(LOC101943264)_mRNA	4.7e-197	-9.44e-102	1.05e-05	3.6e-197	2.45e-197	-8.09e-30	1.1e-108	-2.09e-197	-2.1e-197	-9.2e-62
XM_005288954	ribosomal_protein_S2_(RPS2)_mRNA	4.7e-197	-1.57e-121	-2.81e-20	3.6e-197	2.45e-197	-9.4e-63	9.01e-197	-1.39e-38	-1.99e-25	2.8e-197
XM_005306148	hemoglobin_subunit_pi-like_(LOC101933106)_mRNA	4.7e-197	-1.55e-180	-1.46e-196	3.6e-197	2.45e-197	1.2e-196	2.13e-12	2.09e-197	1.95e-18	2.8e-197
XM_005288699	ribosomal_protein_large_P0_(RPLP0)_mRNA	4.7e-197	-1.39e-196	-0.176	3.6e-197	2.45e-197	-1.2e-196	-2.97e-66	-2.09e-197	-2.1e-197	2.8e-197
XM_005280594	ribosomal_protein_S27_(RPS27)_mRNA	4.7e-197	-1.39e-196	-2.73e-106	3.6e-197	2.45e-197	-5.14e-43	1.68e-52	-2.09e-197	-2.1e-197	-3.57e-44
XM_005278574	ribosomal_protein_SA_(RPSA)_transcript_variant_X1_mRNA	4.7e-197	-1.39e-196	-1.46e-196	3.6e-197	2.45e-197	-2.54e-51	5.79e-121	-2.09e-71	-3.35e-77	4.86e-158
XM_005280296	ribosomal_protein_S12_(RPS12)_mRNA	4.7e-197	-1.39e-196	-1.46e-196	3.6e-197	2.45e-197	-1.2e-196	9.01e-197	-2.09e-197	-2.1e-197	-2.8e-197
XM_005288169	40S_ribosomal_protein_S23-like_(LOC101931182)_mRNA	4.7e-197	-1.39e-196	-1.46e-196	3.6e-197	2.45e-197	-4.58e-66	5.65e-16	-4.27e-48	-2.21e-100	-6.54e-36
XM_005290008	hemoglobin_subunit_epsilon-like_(LOC101953117)_mRNA	4.7e-197	-1.39e-196	-1.46e-196	3.6e-197	2.45e-197	8.65e-34	2.31e-114	1.73e-63	-8.52e-125	2.8e-197
XM_005297067	ribosomal_protein_L15_(RPL15)_transcript_variant_X1_mRNA	4.7e-197	-1.39e-196	-1.46e-196	3.6e-197	2.45e-197	-1.27e-119	7.69e-80	-2.09e-197	-2.1e-197	-6.92e-09
XM_005301757	60S_ribosomal_protein_L8-like_(LOC101952773)_mRNA	4.7e-197	-1.39e-196	-1.46e-196	3.6e-197	2.45e-197	-1.2e-196	9.01e-197	-1.06e-48	-9.7e-89	-8.02e-39
XM_005301824	ribosomal_protein_L19_(RPL19)_mRNA	4.7e-197	-1.39e-196	-1.46e-196	3.6e-197	2.45e-197	-5.11e-16	8.22e-10	-2.09e-197	-2.1e-197	-2.29e-95
XM_005303031	ribosomal_protein_S8_(RPS8)_mRNA	4.7e-197	-1.39e-196	-1.46e-196	3.6e-197	2.45e-197	-1.71e-21	9.01e-197	-2.09e-197	-2.1e-197	-1.39e-07
XM_005306157	hemoglobin_subunit_alpha-D-like_(LOC101935124)_mRNA	4.7e-197	-1.39e-196	-1.46e-196	3.6e-197	2.45e-197	-0.616	0.0547	0.00377	-8.48e-07	9.36e-34
XM_005308495	40S_ribosomal_protein_S16-like_(LOC101949266)_mRNA	4.7e-197	-1.39e-196	-1.46e-196	1.83e-132	2.45e-197	-1.2e-196	2.05e-56	-4.17e-78	-8.23e-119	-5.62e-35
XM_005293261	ribosomal_protein_L7a_(RPL7A)_mRNA	4.7e-197	-1.39e-196	1.36e-07	3.6e-197	2.45e-197	-9.6e-64	2.57e-123	-2.09e-197	-2.1e-197	-1.28e-13
XM_005292574	prothymosin_alpha-like_(LOC101930824)_transcript_variant_X1_mRNA	4.7e-197	3.85e-05	-4.58e-22	4.22e-190	2.59e-111	3.08e-129	4.39e-12	5.67e-09	2.35e-119	0.0258
XM_005306795	ribosomal_protein_L7_(RPL7)_mRNA	4.7e-197	0.0678	-2.7e-14	1.16e-61	2.45e-197	-1.17e-20	9.01e-197	-6.28e-81	-2.44e-102	-0.032
XM_005289644	ribosomal_protein_S7_(RPS7)_mRNA	4.7e-197	0.918	2.71e-05	3.6e-197	2.45e-197	6.73e-07	2.04e-85	-2.09e-197	-3e-159	-9.93e-37
XM_005305936	serine/arginine-rich_splicing_factor_5_(SRSF5)_mRNA	3.84e-187	2.48e-05	0.237	9.14e-99	1.9e-138	-0.000715	1.79e-126	1.49e-44	1.09e-162	1.26e-42
XM_005280135	ribosomal_protein_L10_(RPL10)_mRNA	1.08e-185	-1.39e-196	-1.46e-196	3.6e-197	2.45e-197	-1.2e-196	9.42e-179	0.0083	-4.19e-08	0.191
XM_005287169	tumor_protein_translationally-controlled_1_(TPT1)_mRNA	2.32e-183	-5.03e-26	7.74e-10	1.63e-55	2.45e-197	-1.98e-33	-0.0392	-2.09e-197	-2.1e-197	-2.15e-55
XM_005291552	peptidyl-prolyl_cis-trans_isomerase_A-like_(LOC101933683)_mRNA	3.71e-183	0.0158	-1.29e-31	6.9e-158	4.01e-190	-7.1e-10	4.37e-58	-8.53e-12	3.42e-64	-0.0102
XM_005291105	uncharacterized_LOC101932323_(LOC101932323)_transcript_variant_X1_mRNA	3.04e-182	-1.27e-05	-1.39e-39	3.72e-136	2.45e-197	-7.76e-13	6.9e-19	-6.5e-47	-9.36e-101	-9.54e-13
XM_005285672	thymosin_beta-15A_homolog_(LOC101933659)_mRNA	2e-170	-3.58e-07	-2.35e-06	1.85e-89	6.1e-100	0.0298	-9.6e-09	-2.09e-197	-2.03e-56	1.06e-12
XM_005280961	40S_ribosomal_protein_S17-like_(LOC101948713)_transcript_variant_X1_mRNA	3.78e-155	-3.6e-100	-2.23e-122	2.41e-96	3.22e-132	-6.23e-20	2.19e-56	-2.09e-197	-2.1e-197	-4.22e-141
XM_005311086	myosin_light_chain_6_alkali_smooth_muscle_and_non-muscle_(MYL6)_mRNA	3.52e-150	-2.08e-55	-4.97e-115	3.6e-197	7.49e-163	-1.2e-196	1.58e-29	2.59e-12	2.76e-20	4.82e-51
XM_005278991	ubiquitin_A-52_residue_ribosomal_protein_fusion_product_1_(UBA52)_mRNA	2.07e-139	-3.59e-73	-8.5e-133	7.35e-167	5.21e-129	-1.24e-77	9.01e-197	-2.13e-55	-1.47e-35	-5.1e-167
XM_005290602	ribosomal_protein_large_P2_(RPLP2)_mRNA	7.82e-138	-1.4e-22	-1.3e-37	2.46e-80	4.61e-41	-1.47e-15	4.93e-05	-6.07e-90	-4.02e-88	-1.31e-96
XM_005312926	60S_ribosomal_protein_L36-like_(LOC101937907)_transcript_variant_X1_mRNA	2.06e-131	-2.52e-28	-1.87e-69	2.13e-88	1.25e-115	-2.92e-35	2.71e-29	-4.73e-139	-4.36e-137	-7.41e-73
XM_005283256	ribosomal_protein_L31_(RPL31)_mRNA	7.4e-122	-5.14e-113	-1.23e-67	2.46e-42	1.06e-124	-1.2e-196	4.42e-124	-2.09e-197	-8.75e-78	-1.74e-119
XM_005308180	ribosomal_protein_L13_(RPL13)_mRNA	8.58e-116	-2.8e-52	-2.74e-54	3.6e-197	2.45e-197	-3.07e-120	3.12e-62	-1.33e-133	-2.1e-197	-5.2e-23
XM_005311107	ribosomal_protein_S26_(RPS26)_mRNA	6.12e-114	-1.74e-110	-7.18e-91	3.6e-197	2.45e-197	-2.8e-142	1.61e-70	-2.09e-197	-5.65e-67	-1.04e-141
XM_005310045	ribosomal_protein_L27_(RPL27)_mRNA	4.53e-113	-3.88e-31	-1.51e-55	1.25e-96	1.56e-118	-2.91e-104	9.01e-197	-2.49e-07	-1.21e-90	3.39e-06
XR_257064	uncharacterized_LOC101942333_(LOC101942333)_misc_RNA	5.14e-110	-8.62e-40	-8.26e-07	8.63e-76	6.19e-147	-0.00439	-0.162	-2.09e-197	-2.1e-197	-1.45e-182
XM_005299423	NADH_dehydrogenase_(ubiquinone)_1_alpha_subcomplex_8_19kDa_(NDUFA8)_mRNA	1.81e-105	-1.19e-16	-1.24e-16	6.98e-73	1.65e-46	-3.38e-10	-0.052	0.0637	-4.33e-12	-1.21e-13
XM_005280618	S100_calcium_binding_protein_A6_(S100A6)_mRNA	1.65e-102	-1.39e-196	-3.94e-152	3.6e-197	2.45e-197	-7.88e-24	-0.828	0.477	-1.41e-09	0.55
XM_005312227	40S_ribosomal_protein_S5-like_(LOC101936067)_mRNA	1.36e-90	-1.5e-26	-1.9e-99	3.6e-197	2.45e-197	-1.16e-70	1.58e-08	-1.13e-39	-2.32e-129	5.37e-11
XM_005301183	ribosomal_protein_S20_(RPS20)_mRNA	1.26e-87	-5.95e-25	-8.33e-49	6.6e-77	1.53e-65	-1.2e-196	1.81e-87	-2.09e-197	-2.1e-197	-3.79e-55
XM_005288565	macrophage_migration_inhibitory_factor-like_(LOC101934100)_mRNA	3.17e-85	-1.3e-59	-6.24e-21	2.94e-12	5.09e-108	-1.87e-20	0.935	-2.33e-05	0.0594	3.11e-17
XM_005289239	ferritin_heavy_polypeptide_1_(FTH1)_mRNA	3.31e-84	-6.99e-103	-1.46e-196	3.6e-197	2.45e-197	-9.41e-145	1.76e-25	-2.09e-197	-2.1e-197	6.09e-105
XM_005289057	ATP_synthase_H+_transporting_mitochondrial_Fo_complex_subunit_F2_(ATP5J2)_mRNA	3.69e-83	-1.17e-14	-1.38e-15	1.39e-18	7.25e-42	-0.0344	2.92e-09	0.00018	0.623	1
XM_005311101	nascent_polypeptide-associated_complex_alpha_subunit_(NACA)_transcript_variant_X1_mRNA	6.63e-81	-1.48e-37	-4.12e-09	1e-101	2.45e-197	0.395	0.0708	-2.09e-197	-4e-91	-4.62e-122
XM_005298952	ribosomal_protein_L39_(RPL39)_mRNA	3.6e-80	-0.121	-1.48e-15	6.69e-84	7.55e-92	-5.92e-51	-0.239	-2.09e-197	-2.1e-197	-1.59e-40
XM_005311945	putative_RNA-binding_protein_3-like_(LOC101943908)_transcript_variant_X1_mRNA	2.65e-68	-0.0137	-9.99e-131	8.99e-98	3.88e-188	-1.77e-07	-0.000488	-2.09e-197	-0.104	-6.25e-128
XM_005311461	eukaryotic_translation_initiation_factor_3_subunit_K_(EIF3K)_mRNA	1.87e-66	-9.48e-10	-3.74e-59	1.61e-98	3.01e-101	-1.67e-12	4.07e-09	2.86e-09	1.27e-14	0.368
XM_005294992	NADH_dehydrogenase_(ubiquinone)_Fe-S_protein_3_30kDa_(NADH-coenzyme_Q_reductase)_(NDUFS3)_mRNA	1.12e-64	-4.08e-17	-7.91e-42	2.25e-16	1.19e-48	-0.276	2.12e-07	-6.49e-07	-0.00198	-0.112
XM_005301843	proteasome_(prosome_macropain)_subunit_beta_type_3_(PSMB3)_mRNA	6.33e-62	-7.28e-17	-8.33e-62	4.06e-12	4.07e-14	-7.02e-25	6.6e-07	1.36e-15	2.06e-16	0.484
XM_005311100	ATP_synthase_H+_transporting_mitochondrial_F1_complex_beta_polypeptide_(ATP5B)_mRNA	2.21e-61	0.062	-2.55e-123	3.6e-197	9.99e-96	-0.00067	1.29e-85	7.5e-147	1.11e-100	0.36
XM_005295391	adenosylhomocysteinase_B-like_(LOC101950213)_mRNA	8.35e-54	6.47e-06	0.181	4.46e-27	2.45e-197	0.0864	0.000156	8.93e-08	2.31e-20	0.0531
XM_005312080	glycine-rich_cell_wall_structural_protein_1.8-like_(LOC101934865)_mRNA	9.46e-53	-3.39e-85	-1.84e-116	1.24e-90	1.54e-20	-0.695	0.121	2.5e-57	1	1
XM_005310627	troponin_I_type_1_(skeletal_slow)_(TNNI1)_mRNA	2.59e-47	-0.000554	-0.00185	1.58e-147	1.79e-51	0.983	-0.00248	0.00234	-0.00898	4.67e-77
XM_005307715	ATP_synthase_lipid-binding_protein_mitochondrial-like_(LOC101941895)_transcript_variant_X1_mRNA	1.78e-46	-0.000224	-9.6e-11	1.49e-185	2.9e-65	-0.268	5.51e-40	0.654	-0.0625	-0.0324
XM_005313448	heterogeneous_nuclear_ribonucleoprotein_C_(C1/C2)_(HNRNPC)_transcript_variant_X1_mRNA	5.12e-46	0.00112	-0.000254	1.91e-78	5.81e-37	0.0148	1.3e-06	4.5e-18	2.94e-15	7.38e-14
XM_005280655	death_associated_protein_3_(DAP3)_transcript_variant_X1_mRNA	1.15e-45	1	0.000434	8.03e-42	1.14e-61	-0.556	2.05e-05	-1.07e-07	0.802	0.00693
XM_005302957	ATP_synthase_H+_transporting_mitochondrial_F1_complex_epsilon_subunit_(ATP5E)_mRNA	2e-44	-3.37e-23	-5.42e-17	1.26e-43	1.13e-135	-0.0411	9.31e-17	0.0272	-0.031	-0.00526
XR_254955	uncharacterized_LOC101953657_(LOC101953657)_misc_RNA	6.15e-43	-2.42e-27	-2.72e-37	2.77e-66	6.33e-25	-2.95e-28	6.12e-95	-0.926	-0.0312	-1.22e-08
XM_005288372	cytochrome_b-c1_complex_subunit_1_mitochondrial-like_(LOC101933486)_transcript_variant_X1_mRNA	1.17e-39	-0.0859	-3.17e-12	7.82e-19	1.2e-65	-0.948	9.61e-11	0.0112	-0.0905	-1.3e-06
XM_005311739	cytochrome_b-c1_complex_subunit_6_mitochondrial-like_(LOC101932114)_mRNA	1.16e-37	-0.00836	-4.76e-05	1.25e-22	9.67e-11	-4.14e-13	0.95	-6.32e-38	-8.43e-15	-3.54e-13
XM_005304260	microsomal_glutathione_S-transferase_3_(MGST3)_mRNA	2.32e-35	-2.86e-09	-4.78e-23	3.58e-34	4.39e-59	-0.0118	0.21	0.00117	-0.00415	-1.13e-27
XM_005312049	ribosomal_protein_L18_(RPL18)_mRNA	3.7e-34	-4.77e-09	-1.47e-70	3.6e-197	1.84e-70	-4.03e-121	3.66e-85	-2.09e-197	0.00153	0.23
XM_005291126	vacuolar_protein_sorting-associated_protein_28_homolog_(LOC101938002)_mRNA	4.76e-32	-3.81e-13	-2.72e-45	4.93e-97	1.3e-43	-0.000316	0.12	0.256	-0.0127	7.52e-11
XM_005299773	ATP_synthase_H+_transporting_mitochondrial_Fo_complex_subunit_G_(ATP5L)_mRNA	1.77e-31	-0.000117	-6.82e-13	1.32e-28	1.09e-30	-1e-58	2.85e-30	0.000293	-6.77e-09	-2.45e-32
XM_005310937	probable_39S_ribosomal_protein_L24_mitochondrial-like_(LOC101945521)_transcript_variant_X1_mRNA	2.16e-31	-3.97e-06	-2.23e-41	2.09e-26	1.14e-14	-0.0323	0.0326	-0.111	0.11	0.113
XM_005279198	biliverdin_reductase_B_(flavin_reductase_(NADPH))_(BLVRB)_mRNA	2.51e-31	-8.59e-06	-6.08e-18	7.69e-151	8.17e-108	-0.226	1.3e-17	0.0431	0.137	1.44e-19
XM_005295601	endothelial_differentiation-related_factor_1_(EDF1)_transcript_variant_X1_mRNA	5.99e-31	0.515	-0.0171	1.95e-12	3.81e-13	0.414	1.37e-42	1.53e-25	1.59e-08	3.03e-07
XM_005285429	NADH_dehydrogenase_(ubiquinone)_1_beta_subcomplex_1_7kDa_(NDUFB1)_transcript_variant_X1_mRNA	6.25e-30	-4.98e-10	-2.36e-20	3.76e-17	6.27e-24	-3.03e-13	0.319	5.66e-14	0.169	-1
XM_005298386	proteasome_(prosome_macropain)_subunit_beta_type_2_(PSMB2)_transcript_variant_X1_mRNA	1.25e-29	-1.63e-15	-1e-69	1.41e-51	3.3e-17	-1.15e-05	2.84e-08	-0.0061	0.732	-3.44e-11
XM_005301905	ATP_synthase_lipid-binding_protein_mitochondrial-like_(LOC101940568)_mRNA	3.26e-28	-3.5e-14	-5.43e-32	9.78e-68	3.99e-56	-9.28e-10	0.258	-1.18e-05	-3.02e-09	-2.84e-33
XM_005309270	clathrin_light_chain_A_(CLTA)_transcript_variant_X1_mRNA	6.93e-27	-0.00744	-1.07e-07	4.84e-14	1e-16	-7.19e-40	-0.532	-3.74e-128	-1.04e-06	-2.26e-28
XM_005283869	mitochondrial_ribosomal_protein_L54_(MRPL54)_mRNA	1.38e-24	-0.000223	-1.79e-15	6.53e-52	2.29e-12	-0.15	-0.000351	-0.14	-0.309	-0.00829
XM_005296070	NADH_dehydrogenase_(ubiquinone)_1_beta_subcomplex_7_18kDa_(NDUFB7)_mRNA	2.26e-19	-9.5e-05	-6.85e-23	8.75e-42	6.44e-13	-6.37e-09	6.49e-06	0.0914	-0.615	-0.488
XM_005310633	peroxiredoxin_2_(PRDX2)_mRNA	1.89e-18	-0.217	-0.000496	8.23e-61	1.69e-43	-5.01e-11	5.79e-06	3.52e-25	4e-07	3.87e-08
XM_005292968	capping_protein_(actin_filament)_muscle_Z-line_beta_(CAPZB)_transcript_variant_X1_mRNA	1.15e-15	1	0.000146	2.34e-21	1.94e-49	6.28e-05	2.64e-12	5.76e-22	1.17e-36	6.04e-26
XM_005304849	troponin_C_type_2_(fast)_(TNNC2)_mRNA	8.92e-15	-0.00207	0.0611	1.35e-177	2.89e-168	-2.96e-05	1.27e-74	1.18e-191	-4.68e-19	2.8e-197
XM_005299812	histone_H2A.x-like_(LOC101950318)_mRNA	1.99e-14	1	-5.38e-45	3.04e-52	2.93e-14	-0.0148	-0.413	7.26e-06	-0.9	-0.403
XM_005294915	olfactomedin-like_3_(OLFML3)_mRNA	5.13e-14	-7.97e-05	-0.00332	2.05e-47	3.35e-13	-0.00347	0.415	1	-0.0476	0.0363
XM_005313270	26S_protease_regulatory_subunit_6B-like_(LOC101934043)_transcript_variant_X1_mRNA	6.96e-14	-0.285	-2.77e-62	1.3e-111	8.46e-63	-8.84e-41	1.75e-14	2.19e-11	6.31e-15	0.0505
XM_005304412	28S_ribosomal_protein_S24-B_mitochondrial-like_(LOC101951449)_mRNA	2.68e-13	-1.08e-09	-3.17e-17	2.26e-33	3.54e-33	-0.0205	1.25e-10	0.227	0.0547	-0.0918
XM_005305462	actin-related_protein_2-B-like_(LOC101949686)_mRNA	2.68e-13	0.821	-1.47e-10	1.14e-36	7.69e-22	-1.48e-05	4.5e-29	7.54e-30	8.58e-62	3.64e-56
XM_005279306	eukaryotic_translation_initiation_factor_3_subunit_G_(EIF3G)_mRNA	3.8e-13	-8.65e-18	-4.85e-103	1.02e-112	1.69e-70	-4.69e-25	7.9e-21	0.274	0.931	0.00203
XM_005312728	transmembrane_protein_147_(TMEM147)_mRNA	1.22e-12	-0.00129	-9.34e-14	9.79e-12	1.09e-11	-7.32e-37	0.0644	-0.000101	-2.96e-06	-9.14e-07
XM_005304783	growth_associated_protein_43_(GAP43)_transcript_variant_X1_mRNA	2.32e-12	-0.764	0.00179	1.74e-40	3.02e-120	0.0122	6.48e-22	7.18e-120	2.12e-127	2.91e-13
XM_005294490	DnaJ_(Hsp40)_homolog_subfamily_A_member_4_(DNAJA4)_mRNA	2.91e-12	1.3e-08	0.531	7.97e-25	1.02e-11	6.25e-39	2.43e-08	0.00372	0.0157	-8.92e-16
XM_005279359	PHD_finger_protein_23_(PHF23)_mRNA	7.35e-12	-0.00173	-0.0123	7.58e-101	6.43e-32	0.364	1.97e-05	-2.07e-18	-0.0042	0.692
XM_005291854	hydroxysteroid_(17-beta)_dehydrogenase_8_(HSD17B8)_mRNA	2.28e-11	0.717	0.0084	1.56e-51	4.96e-25	-0.728	0.000558	0.385	0.026	-0.0439
XM_005283506	hemogen_(HEMGN)_transcript_variant_X1_mRNA	2.37e-11	-0.000755	-3.2e-07	1.28e-17	9.66e-64	-0.427	0.773	-0.256	0.0546	7.36e-10
XM_005281338	cytochrome_c_oxidase_subunit_6B1-like_(LOC101953079)_mRNA	7.38e-63	-1.94e-09	-4.38e-41	2.59e-93	5.8e-08	-1.53e-25	9.13e-18	6.3e-09	0.595	0.00231
XM_005288682	dynein_light_chain_LC8-type_1_(DYNLL1)_mRNA	2.19e-49	-0.000336	-0.00328	5.74e-12	4.81e-09	-4.72e-24	0.00734	-9.62e-08	-0.803	0.00045
XM_005280951	peptidylprolyl_isomerase_B_(cyclophilin_B)_(PPIB)_mRNA	4.47e-34	-1.24e-20	-4.88e-33	5.11e-49	1.02e-09	-2.16e-21	0.384	2.78e-76	-1.69e-11	1.41e-10
XM_005283062	Aly/REF_export_factor_(ALYREF)_mRNA	4.17e-31	-0.00143	-1.38e-26	3.31e-12	0.036	-4.02e-10	-1.47e-48	-5.02e-13	-5.64e-11	-1.05e-54
XM_005282363	translocase_of_inner_mitochondrial_membrane_17_homolog_B_(yeast)_(TIMM17B)_mRNA	1.07e-30	-2.01e-09	-1.51e-14	6.24e-15	1.17e-05	-0.0493	0.835	0.108	0.000319	0.399
XR_257087	uncharacterized_LOC101936507_(LOC101936507)_transcript_variant_X1_misc_RNA	3.56e-30	-5.46e-07	0.741	5.22e-16	2.72e-08	-0.013	1.31e-08	-0.151	-0.0397	-1.7e-05
XM_005304818	small_nuclear_ribonucleoprotein-associated_protein_B'-like_(LOC101932999)_mRNA	3.32e-28	-1.73e-23	-3.26e-103	2.02e-34	0.00604	-1.55e-40	1.53e-05	4.84e-34	4.11e-25	-0.615
XM_005281362	calreticulin_(CALR)_mRNA	3e-24	2.34e-08	-1.14e-20	3.46e-34	-4.78e-37	0.000574	1.93e-50	3.09e-37	8.52e-87	7.03e-32
XM_005304893	inhibitor_of_DNA_binding_1_dominant_negative_helix-loop-helix_protein_(ID1)_transcript_variant_X1_mRNA	4.81e-24	-4.16e-15	-1.13e-36	6.7e-22	1.52e-09	-1.8e-24	-0.0101	-0.269	0.000351	6.01e-24
XM_005290124	proteasome_(prosome_macropain)_activator_subunit_2_(PA28_beta)_(PSME2)_mRNA	8.14e-24	0.973	-5.52e-08	8.1e-33	0.0846	-3.18e-19	0.00369	0.000157	0.948	0.00727
XM_005307748	mitochondrial_ribosomal_protein_L23_(MRPL23)_transcript_variant_X1_mRNA	1.86e-22	-2.52e-07	-1.38e-09	3.58e-14	1.42e-07	0.0732	-4.3e-07	-1.2e-07	-1.73e-06	-0.163
XM_005294949	translocase_of_inner_mitochondrial_membrane_10_homolog_(yeast)_(TIMM10)_mRNA	4.27e-22	-5.02e-19	-3.05e-24	3.18e-14	0.000504	-0.000939	-0.744	-5.14e-05	-0.0487	-0.00303
XM_005286025	nuclear_cap-binding_protein_subunit_2-like_(LOC101952198)_transcript_variant_X1_mRNA	6.21e-18	1	-0.141	6.12e-15	0.0909	-0.948	0.0095	-0.976	-4.57e-05	-0.0182
XM_005311645	MYC_binding_protein_(MYCBP)_mRNA	8.04e-18	-0.0218	-0.000119	2.85e-13	0.000267	-0.131	-0.0383	-2.19e-19	-6.11e-11	-2.47e-50
XM_005289378	phosphoglycerate_mutase_1_(brain)_(PGAM1)_mRNA	1.1e-16	0.164	-4.87e-25	1.23e-33	0.559	0.874	3e-51	2.28e-57	0.0814	2.04e-07
XM_005308217	stress-associated_endoplasmic_reticulum_protein_1_(SERP1)_mRNA	2.02e-16	0.664	0.733	4.55e-29	2.14e-07	-1.94e-28	6.94e-15	1.14e-08	1.45e-37	0.0044
XM_005315482	proteasome_subunit_beta_type-6-like_(LOC101948038)_partial_mRNA	3.22e-15	-3.84e-10	-5.99e-62	1.3e-104	6.1e-09	-3.52e-08	2.66e-10	0.00298	0.594	0.222
XM_005313816	3-beta-hydroxysteroid-Delta(8)Delta(7)-isomerase-like_(LOC101949826)_mRNA	1.45e-14	0.642	-2.12e-11	2.93e-25	5.07e-06	-0.0174	3.48e-14	2.93e-11	-0.0388	0.00012
XM_005313696	translocase_of_inner_mitochondrial_membrane_13_homolog_(yeast)_(TIMM13)_mRNA	2.17e-13	-0.000712	-4.35e-16	4.09e-12	0.00326	-2.51e-11	0.00168	9.41e-06	0.919	0.3
XM_005313185	prefoldin_subunit_6_(PFDN6)_mRNA	4.08e-12	1	-2.27e-05	4.07e-13	0.121	-0.046	0.899	-0.0863	0.87	-0.0648
XM_005307700	coatomer_protein_complex_subunit_zeta_1_(COPZ1)_transcript_variant_X1_mRNA	5.86e-12	-0.112	-3.84e-06	5.95e-14	0.0001	-6.63e-43	1.11e-10	0.0458	0.000422	-0.237
XM_005279240	cytochrome_c_oxidase_subunit_5B_mitochondrial-like_(LOC101938209)_mRNA	5.37e-11	-0.0166	-3.36e-15	6.07e-21	0.509	-1.74e-26	0.00826	-0.411	-2.75e-09	-0.000419
XM_005286284	ADP-ribosylation_factor_1_(ARF1)_mRNA	1.19e-159	-3.94e-09	1	-2.23e-20	3.5e-53	-2.88e-06	2.11e-12	4.9e-15	5.64e-05	-1.63e-05
XM_005291343	nucleosome_assembly_protein_1-like_1_(NAP1L1)_transcript_variant_X1_mRNA	1.7e-152	-0.422	-0.712	-1.24e-43	1.71e-36	8.04e-119	-1.07e-13	-1.71e-70	-1.32e-44	-2.56e-36
XM_005284085	nucleophosmin_(nucleolar_phosphoprotein_B23_numatrin)_(NPM1)_transcript_variant_X1_mRNA	2.97e-131	-7.52e-24	-2.59e-39	0.00221	1.15e-107	0.406	-5.13e-16	-2.09e-197	-2.1e-197	-2.8e-197
XM_005287768	thymosin_beta_4_X-linked_(TMSB4X)_mRNA	8.98e-122	-8.95e-17	0.158	-4.08e-13	1.16e-85	-1.22e-07	4e-132	4.78e-107	5.85e-180	2.8e-22
XM_005278761	voltage-dependent_anion_channel_2_(VDAC2)_transcript_variant_X1_mRNA	3.07e-88	-4.26e-37	-7.85e-132	-0.000806	1.31e-15	-4.22e-45	-4.99e-29	-0.151	-1.26e-45	-2.46e-51
XM_005308212	profilin_2_(PFN2)_transcript_variant_X1_mRNA	4.31e-87	-1.5e-16	1.67e-10	-4.01e-17	3.5e-19	2.02e-25	-6.53e-33	-1.03e-19	-6.13e-08	2.8e-15
XM_005303566	ATP_synthase_H+_transporting_mitochondrial_Fo_complex_subunit_B1_(ATP5F1)_mRNA	9.24e-84	-3.01e-22	-7.96e-69	6.28e-07	5.25e-78	-1.97e-23	1.29e-37	6.19e-39	0.031	-1.36e-13
XM_005283262	solute_carrier_family_25_(mitochondrial_carrier;_adenine_nucleotide_translocator)_member_6_(SLC25A6)_mRNA	1.45e-76	4.34e-07	0.0122	-0.851	9.35e-38	-0.248	1.48e-24	6.46e-06	9.2e-44	4.14e-06
XM_005288153	cytochrome_c_oxidase_subunit_7C_mitochondrial-like_(LOC101950851)_mRNA	1.08e-71	-8.66e-45	-2.42e-46	5.5e-08	1.4e-22	-9.9e-19	0.00169	1.05e-06	-1	-1.72e-17
XM_005303494	up-regulated_during_skeletal_muscle_growth_5_homolog_(mouse)_(USMG5)_mRNA	1.04e-58	-1.1e-08	-4.17e-32	5.81e-06	2e-16	-0.213	0.197	0.605	-0.934	-0.869
XM_005288211	small_EDRK-rich_factor_1-like_(LOC101940610)_mRNA	1.69e-55	-7.41e-05	0.152	3.61e-07	1.19e-42	-0.00754	4.34e-05	9.33e-06	0.151	0.04
XM_005296631	lactate_dehydrogenase_B_(LDHB)_mRNA	1.14e-51	-1	-3.22e-05	1.71e-09	4.38e-65	4.4e-17	5.48e-21	-2.09e-197	-9.94e-38	-6.98e-28
XM_005305700	NADH_dehydrogenase_(ubiquinone)_1_alpha_subcomplex_5_(NDUFA5)_transcript_variant_X1_mRNA	3.22e-47	-5.34e-06	-2.49e-07	0.00324	2.73e-22	0.0284	1	-6.95e-21	-5.57e-08	0.457
XM_005305402	ATP_synthase_H+_transporting_mitochondrial_F1_complex_alpha_subunit_1_cardiac_muscle_(ATP5A1)_transcript_variant_X1_mRNA	2.72e-42	-1	-6.68e-24	0.023	7.67e-66	0.206	1.35e-163	2.09e-197	5.47e-27	0.791
XM_005281541	peroxiredoxin_4_(PRDX4)_transcript_variant_X1_mRNA	2.8e-34	-2.1e-05	-0.00103	8.97e-06	1.48e-23	-0.105	0.0141	-0.038	-2.44e-84	-2.28e-80
XM_005299862	split_hand/foot_malformation_(ectrodactyly)_type_1_(SHFM1)_transcript_variant_X1_mRNA	1.57e-30	-4.05e-24	-1.16e-11	6.29e-09	4.21e-11	-0.383	-0.0342	1	-0.000131	-4.64e-06
XM_005288911	NADH_dehydrogenase_(ubiquinone)_1_alpha/beta_subcomplex_1_8kDa_(NDUFAB1)_transcript_variant_X1_mRNA	1.62e-29	-1.41e-21	-9.42e-16	-0.889	1.11e-13	-9.8e-06	0.000522	1	-3.73e-61	-2.2e-56
XM_005297801	ADP-ribosylation-like_factor_6_interacting_protein_5_(ARL6IP5)_mRNA	1.22e-28	-0.327	5.15e-08	-8.99e-06	4.03e-12	-1	8.35e-08	2.31e-05	0.000167	0.000111
XM_005305149	sorting_nexin_2_(SNX2)_transcript_variant_X1_mRNA	6.64e-27	0.647	8.65e-08	-0.172	2.17e-82	0.00188	-2.25e-06	-1.96e-13	-1.01e-27	-3.62e-142
XM_005298672	actin_related_protein_2/3_complex_subunit_3_21kDa_(ARPC3)_mRNA	9.35e-24	-0.51	0.0453	0.0284	1.15e-11	0.0777	-5.08e-05	-2.55e-39	-1.95e-30	6.19e-19
XM_005289287	ATP_synthase_H+_transporting_mitochondrial_Fo_complex_subunit_F6_(ATP5J)_transcript_variant_X1_mRNA	1.55e-23	-1.4e-08	-1.39e-14	0.267	4.39e-11	0.412	2.28e-05	4.23e-07	-1.42e-23	-3.81e-30
XM_005306932	mitochondrial_amidoxime_reducing_component_2_(MARC2)_transcript_variant_X1_mRNA	6.6e-23	-1	3.01e-09	-2.28e-13	1.2e-71	-0.756	0.942	-0.119	-0.0014	-4.01e-05
XM_005310127	troponin_C_type_1_(slow)_(TNNC1)_transcript_variant_X1_mRNA	3.11e-22	-9.55e-06	-0.221	2.21e-10	4.78e-37	1.84e-06	0.154	2.69e-74	-2.05e-12	2.8e-197
XM_005303013	aldo-keto_reductase_family_1_member_A1_(aldehyde_reductase)_(AKR1A1)_mRNA	2.38e-20	-0.677	-0.299	0.15	2.65e-27	0.555	0.857	2.45e-08	1.91e-12	0.427
XM_005285963	NADH_dehydrogenase_(ubiquinone)_1_beta_subcomplex_5_16kDa_(NDUFB5)_transcript_variant_X1_mRNA	2.59e-20	-0.00255	-0.364	0.0167	3.66e-18	-0.723	0.455	-0.299	-6.82e-08	-6.2e-16
XM_005297310	DEAD_(Asp-Glu-Ala-Asp)_box_helicase_21_(DDX21)_mRNA	3.09e-20	-5.27e-08	0.469	0.00346	1.27e-48	4.27e-07	-1.33e-10	-2.09e-197	-2.1e-197	-7.48e-73
XM_005288475	SEC13_homolog_(S._cerevisiae)_(SEC13)_mRNA	1.52e-19	-0.0317	-2.53e-05	0.0121	2.65e-16	-0.00273	3.34e-16	4.3e-21	3.2e-22	0.0403
XM_005283828	cytochrome_b-c1_complex_subunit_10-like_(LOC101940505)_mRNA	3.13e-18	-0.296	-0.00165	1.29e-05	3.31e-14	-5.44e-13	8.15e-12	0.552	-0.043	-0.194
XM_005311737	NOP2/Sun_domain_family_member_4_(NSUN4)_transcript_variant_X1_mRNA	7.66e-18	-6.31e-09	-1.04e-08	7.33e-10	5.87e-11	0.247	0.00666	0.693	0.297	0.00763
XM_005284160	sideroflexin_4_(SFXN4)_transcript_variant_X1_mRNA	2.14e-17	-6.49e-11	-8.73e-05	-0.00155	3.74e-11	-0.0314	-0.104	-0.00541	-0.883	0.304
XM_005311618	electron-transfer-flavoprotein_alpha_polypeptide_(ETFA)_mRNA	4.62e-17	-6.92e-23	-1.02e-09	-0.0063	2.48e-36	1	1.45e-07	0.00272	-5.33e-06	-4.44e-34
XM_005286982	pentraxin_3_long_(PTX3)_mRNA	8.76e-17	0.00519	3.52e-08	1	5.6e-16	-0.918	1	1.33e-11	2.77e-06	0.355
XR_255545	uncharacterized_LOC101943834_(LOC101943834)_misc_RNA	1.36e-16	-1.48e-28	-0.000327	2.44e-06	2.45e-197	1	0.131	-1.16e-18	0.634	-5.89e-10
XM_005285746	testis_derived_transcript_(3_LIM_domains)_(TES)_mRNA	2.55e-16	-4.05e-32	-0.0309	-3.27e-13	4.62e-45	-0.263	-0.000261	9.49e-122	3.57e-25	-1.1e-19
XM_005286113	mitogen-activated_protein_kinase_11_(MAPK11)_transcript_variant_X1_mRNA	1.38e-15	-3.23e-11	-0.000954	-1.69e-07	2.98e-13	-0.00124	-1.92e-21	-3.64e-24	-4.59e-23	-3.38e-38
XM_005292086	heterogeneous_nuclear_ribonucleoprotein_D-like_(HNRNPDL)_transcript_variant_X1_mRNA	2.29e-15	0.215	-0.000561	0.022	6.37e-20	1.14e-152	-1	1.77e-18	2.35e-88	0.000134
XM_005281855	pyrophosphatase_(inorganic)_1_(PPA1)_mRNA	3.28e-14	-0.00205	-4.21e-05	-0.251	1.98e-13	4.96e-15	-0.0224	0.000152	-0.829	-6.87e-17
XM_005301645	glutathione_S-transferase_zeta_1_(GSTZ1)_transcript_variant_X1_mRNA	7.48e-14	-0.94	-0.0225	0.533	1.59e-11	-0.127	6.4e-25	0.505	-8.09e-165	-2.32e-34
XM_005280554	mitochondrial_ribosomal_protein_L16_(MRPL16)_mRNA	1.38e-12	-0.722	-0.00145	9.86e-09	4.66e-21	0.993	2.78e-06	-0.0576	-0.0285	0.482
XM_005298284	serpin_peptidase_inhibitor_clade_F_(alpha-2_antiplasmin_pigment_epithelium_derived_factor)_member_2_(SERPINF2)_mRNA	4.51e-12	0.00489	-4.35e-55	-0.0012	2.13e-56	-0.0078	-0.000795	-2.09e-197	-2.1e-197	0.693
XM_005290610	transaldolase_1_(TALDO1)_mRNA	4.45e-11	-0.407	-9.83e-09	0.0216	6.4e-17	4.07e-39	0.376	-4.84e-09	0.868	-0.137
XM_005298094	15_kDa_selenoprotein-like_(LOC101946502)_mRNA	1.59e-113	-0.0409	7.25e-05	-2.15e-10	5.42e-05	-0.000123	0.000721	-0.276	-7.81e-16	-4.62e-05
XM_005305927	enhancer_of_rudimentary_homolog_(Drosophila)_(ERH)_transcript_variant_X1_mRNA	5.4e-107	-4.63e-26	-6.87e-42	-0.526	9.99e-05	-3.99e-11	-2.77e-40	-8.97e-10	-0.0951	-1.04e-60
XM_005285193	proliferating_cell_nuclear_antigen_(PCNA)_mRNA	5.71e-82	-2.38e-29	-1.04e-44	-0.0569	1.4e-05	-0.000543	0.752	6.82e-40	5.25e-103	-1.72e-07
XM_005291671	cytochrome_c_oxidase_subunit_6C-like_(LOC101939637)_mRNA	1.31e-81	-6.94e-09	-3.24e-34	0.0114	0.000124	0.527	0.0112	-7.57e-15	-9.01e-13	-4.42e-32
XM_005281042	glutathione_peroxidase_4_(GPX4)_mRNA	4.72e-73	-6.52e-20	-1.87e-54	0.498	0.0235	-0.000191	-1	-2.58e-16	-0.000188	-3.28e-15
XM_005297470	small_ubiquitin-like_modifier_2_(SUMO2)_transcript_variant_X1_mRNA	7.33e-71	-0.669	-1.34e-06	3.91e-05	4.07e-10	0.0147	-8.27e-77	-9.79e-11	-3.36e-46	-2.76e-38
XM_005315593	proteasome_maturation_protein_(POMP)_mRNA	3.21e-65	-1.57e-25	-9.29e-13	-2.03e-33	-0.0245	-1.22e-05	-2.97e-24	-2.54e-06	-2.01e-36	-1.25e-49
XM_005295532	proteasome_(prosome_macropain)_subunit_alpha_type_3_(PSMA3)_mRNA	1.55e-56	-2.22e-34	-9.53e-28	-8.36e-22	1.18e-07	-6.28e-13	0.338	0.138	-9.89e-15	-1.6e-38
XM_005287116	SPRY_domain_containing_7_(SPRYD7)_transcript_variant_X1_mRNA	9.47e-56	-2.3e-20	-7.87e-07	-9.24e-23	0.939	1.98e-07	-1.15e-13	-4.51e-21	-1.21e-16	-1.25e-21
XM_005299251	ribosomal_protein_L22-like_1_(RPL22L1)_transcript_variant_X1_mRNA	7.98e-53	-0.454	-0.00715	0.455	0.000593	-1	1.13e-21	-5.41e-43	-1e-20	-7.28e-61
XM_005298607	serine/threonine-protein_phosphatase_PP1-gamma_catalytic_subunit_A-like_(LOC101931881)_mRNA	8.8e-50	-0.000609	-1.39e-06	-6.93e-17	0.000239	0.00222	-3.9e-26	-4.74e-11	-8.49e-06	0.481
XM_005308256	small_nuclear_ribonucleoprotein_polypeptide_E_(SNRPE)_mRNA	7.79e-45	-5.89e-15	-5.24e-43	7.11e-08	3.3e-05	0.0781	0.00153	0.173	2.6e-07	0.0148
XM_005279057	family_with_sequence_similarity_32_member_A_(FAM32A)_mRNA	2.8e-44	-2.98e-08	-0.000501	0.0216	7.82e-08	-0.000605	1.55e-05	5.15e-07	-0.282	-5.06e-07
XM_005302923	proteasome_(prosome_macropain)_subunit_alpha_type_7_(PSMA7)_mRNA	8.2e-44	-3.43e-33	-1.12e-76	-0.95	0.000338	-1.73e-14	-1.09e-17	-3.53e-10	-1.83e-05	-1.07e-28
XM_005286637	high_mobility_group_box_1_(HMGB1)_mRNA	2.6e-42	-2.8e-56	-6.94e-22	-2.16e-67	-3.21e-08	1.38e-44	-9.01e-197	-8.93e-21	-0.000203	-2.8e-197
XM_005309596	proteasome_(prosome_macropain)_subunit_alpha_type_1_(PSMA1)_mRNA	2.14e-40	-7.37e-37	-3.09e-33	-0.0088	2.11e-09	-6.26e-12	0.875	-0.994	0.000152	-1.81e-22
XM_005292301	heat_shock_factor_binding_protein_1_(HSBP1)_mRNA	2.58e-40	-6.77e-22	-2.13e-09	0.0564	0.000551	-4.38e-10	0.751	-0.0944	2.96e-05	-0.00406
XM_005280826	prefoldin_subunit_1_(PFDN1)_mRNA	9.07e-38	-1.07e-05	-2.79e-23	0.061	2.13e-05	-0.000994	-2.42e-06	-1	-3.35e-05	-3.17e-21
XM_005308637	transformer_2_beta_homolog_(Drosophila)_(TRA2B)_mRNA	1.21e-37	-0.157	-2.51e-23	-0.0888	0.129	-2.81e-06	-2.54e-22	0.00743	1.98e-19	-5.52e-06
XM_005285061	ribosomal_protein_S27-like_(RPS27L)_mRNA	1.75e-36	-6.16e-13	-0.981	-5.88e-15	5.95e-10	0.0297	1	-0.00016	-2.61e-14	-0.0698
XM_005288351	ADP-ribosylation_factor_4_(ARF4)_mRNA	2.24e-36	-0.000107	0.0152	-1.24e-10	0.163	5.68e-08	-1.32e-25	0.429	-3.36e-52	-2.6e-116
XM_005313558	ATPase_inhibitor_mitochondrial-like_(LOC101935166)_mRNA	2.32e-36	-0.0128	-2.14e-37	3.37e-07	1.25e-06	-1.26e-12	0.00222	0.0133	0.0331	-0.188
XM_005310311	basic_leucine_zipper_and_W2_domains_1_(BZW1)_transcript_variant_X1_mRNA	3.02e-36	-2.21e-10	-1.42e-19	-9.3e-97	3.28e-06	0.000393	-0.172	9.82e-49	0.119	-6.63e-86
XM_005306624	14-3-3_protein_zeta-like_(LOC101935492)_mRNA	6.03e-34	-3.79e-19	-8.46e-38	-1.39e-56	-5.47e-142	0.115	-1.06e-80	1.5e-42	0.0124	-2.8e-197
XM_005290551	chloride_channel_nucleotide-sensitive_1A_(CLNS1A)_mRNA	7.2e-34	-1.78e-12	-5.34e-31	-0.0141	-0.177	-0.36	-1.58e-06	0.871	0.957	-0.686
XM_005310995	proteasome_(prosome_macropain)_subunit_alpha_type_5_(PSMA5)_mRNA	3.59e-32	-3.17e-21	-2.23e-32	0.00931	0.00396	0.319	4.51e-08	2.23e-10	4.52e-38	0.167
XM_005288299	tubulin_folding_cofactor_A_(TBCA)_mRNA	2.28e-29	-6.31e-25	-3.19e-17	-1.67e-08	7.25e-09	-0.0182	-4.35e-06	-1.7e-05	-0.005	-7.83e-09
XM_005298453	tumor_protein_p63_regulated_1-like_(TPRG1L)_mRNA	3.42e-27	-0.867	5.42e-07	-2.79e-37	-0.15	6.86e-07	-0.00598	-0.538	-0.018	0.00212
XM_005305713	t-complex_1_(TCP1)_mRNA	3.85e-27	-0.0269	-3.42e-17	-7.87e-05	2.33e-10	0.0654	0.00166	7.86e-61	5.43e-21	-4.07e-36
XM_005287358	septin_7_(SEPT7)_transcript_variant_X1_mRNA	8.3e-27	-1.32e-05	-0.00106	-4.42e-43	0.00834	1.25e-22	-5.28e-41	0.0525	-1.85e-23	-6.28e-61
XM_005283680	mitochondrial_pyruvate_carrier_2_(MPC2)_mRNA	9.72e-27	-8.54e-20	-1.44e-48	0.000129	1.41e-05	-7.54e-05	-0.0152	-1.19e-62	-2.5e-17	-5.77e-08
XM_005285754	capping_protein_(actin_filament)_muscle_Z-line_alpha_2_(CAPZA2)_mRNA	1.13e-26	-0.498	-0.447	-0.0039	0.000452	4.41e-33	-8.6e-11	-1.16e-11	-8.3e-12	-7.55e-08
XM_005290592	tetraspanin_3_(TSPAN3)_transcript_variant_X1_mRNA	9.61e-26	-2.37e-18	-0.84	-6.28e-38	-1.05e-38	-0.0503	-0.819	-6.25e-19	-7.72e-67	-9.31e-20
XM_005300709	acidic_(leucine-rich)_nuclear_phosphoprotein_32_family_member_A_(ANP32A)_transcript_variant_X1_mRNA	3.91e-25	-0.00109	0.91	-0.373	-0.48	6.53e-83	-5.33e-124	0.00282	-2.35e-20	-5.94e-13
XM_005281510	eukaryotic_translation_initiation_factor_1A_Y-chromosomal-like_(LOC101949519)_transcript_variant_X1_mRNA	4.47e-25	-3.86e-25	-5.99e-09	-1.04e-20	-1.5e-05	0.0039	-5.03e-70	-2.5e-51	-2.24e-34	-2.36e-50
XM_005297858	proteasome_(prosome_macropain)_26S_subunit_non-ATPase_6_(PSMD6)_mRNA	1.82e-24	-4.56e-06	-7.57e-25	-7.26e-15	6.51e-05	1.69e-15	-0.000331	-1.48e-05	-1.7e-27	-5.33e-30
XM_005291800	phosphoglycerate_kinase-like_(LOC101945923)_mRNA	1.82e-24	2.19e-06	-4.14e-09	0.00364	0.0034	1.84e-30	5.91e-77	0.722	-1.25e-07	-2.02e-74
XM_005299876	replication_protein_A3_14kDa_(RPA3)_transcript_variant_X1_mRNA	3.15e-24	-0.00156	-2.45e-07	-1	0.113	-0.859	0.0553	-0.233	2.59e-07	-0.0677
XM_005296504	charged_multivesicular_body_protein_5-like_(LOC101953437)_mRNA	5.43e-24	-7.17e-10	-0.000108	-3.06e-10	0.795	-0.35	-3.21e-08	-2.53e-08	-0.807	-6.54e-08
XM_005288620	tyrosine_3-monooxygenase/tryptophan_5-monooxygenase_activation_protein_eta_polypeptide_(YWHAH)_mRNA	1.24e-23	-2.98e-05	-0.0047	0.124	7.66e-07	0.0948	-0.0432	-1.05e-10	0.964	8.04e-40
XM_005296971	guanine_nucleotide_binding_protein_(G_protein)_alpha_inhibiting_activity_polypeptide_1_(GNAI1)_mRNA	1.29e-23	-0.0137	0.137	-1.18e-17	0.0583	0.0637	-0.2	1.79e-09	0.000622	0.000345
XM_005298476	phosphatidylinositol_transfer_protein_beta_(PITPNB)_transcript_variant_X1_mRNA	1.3e-23	0.0523	0.00873	-1.17e-06	0.247	1.31e-06	0.134	0.000129	4.68e-08	0.782
XM_005292269	GINS_complex_subunit_2_(Psf2_homolog)_(GINS2)_mRNA	1.32e-23	-0.00403	-2.6e-13	0.147	0.000466	-0.0958	-0.635	0.317	0.0385	0.194
XM_005298842	serine/arginine-rich_splicing_factor_1_(SRSF1)_transcript_variant_X1_mRNA	1.66e-23	0.294	-0.00383	-0.562	0.112	3.04e-20	-6.08e-26	1.6e-28	7.31e-42	2.11e-07
XM_005293161	28S_ribosomal_protein_S12_mitochondrial-like_(LOC101940644)_mRNA	2.95e-22	-0.00181	-4.13e-09	1.35e-05	4.76e-09	-5.03e-06	0.000206	5.11e-06	5.63e-05	-1
XM_005311391	ubiquitin-like_5_(UBL5)_transcript_variant_X1_mRNA	3.98e-22	-5.08e-07	-1.34e-11	1.33e-06	2.25e-07	-4.1e-13	-0.144	0.0351	-0.0564	-0.021
XM_005301382	ATPase_H+_transporting_lysosomal_13kDa_V1_subunit_G1_(ATP6V1G1)_transcript_variant_X1_mRNA	1.29e-21	-0.595	-0.00039	0.0101	4.84e-06	-1.53e-06	0.467	-1.14e-22	-7.67e-10	0.647
XM_005285660	translocase_of_inner_mitochondrial_membrane_8_homolog_A_(yeast)_(TIMM8A)_mRNA	1.46e-21	-0.1	-0.214	0.164	5.3e-08	0.572	-0.00952	-0.0243	0.00785	0.0233
XM_005287149	integral_membrane_protein_2B_(ITM2B)_mRNA	1.89e-21	-2.25e-38	-0.000834	-6.45e-98	-7.19e-08	0.38	-4.2e-41	-7.36e-165	-2.1e-197	-2.82e-33
XM_005295478	cornichon_homolog_(Drosophila)_(CNIH)_transcript_variant_X1_mRNA	1.04e-20	-0.00989	-0.0014	-4.52e-39	-1	-0.516	-3.75e-05	-1.25e-38	-4.89e-37	-6.46e-45
XM_005298957	ubiquitin-conjugating_enzyme_E2A_(UBE2A)_transcript_variant_X1_mRNA	2.14e-20	-0.000358	0.0383	-0.0299	2.32e-08	0.223	0.0304	-2.7e-06	0.766	-1.65e-08
XM_005288138	centrin_EF-hand_protein_3_(CETN3)_mRNA	2.54e-20	-0.181	-0.0126	-0.0118	-0.726	0.329	-2.31e-05	-9.69e-10	-1.44e-16	-1.43e-45
XM_005294496	cellular_retinoic_acid_binding_protein_1_(CRABP1)_mRNA	9.83e-20	-0.00123	-1.12e-46	-3.6e-197	-2.45e-197	-1	-0.34	-1.62e-07	1	0.539
XM_005289941	ubiquitin-like_modifier_activating_enzyme_2_(UBA2)_mRNA	1.18e-19	0.973	-5.95e-06	-2.14e-07	4.61e-07	1.3e-07	-0.000632	0.00347	0.0592	-1.35e-62
XM_005284674	DnaJ_(Hsp40)_homolog_subfamily_C_member_17_(DNAJC17)_transcript_variant_X1_mRNA	1.19e-19	0.0402	0.367	1.75e-07	2.11e-07	-0.999	0.000362	3.33e-14	5.92e-39	0.03
XM_005300451	metaxin_2_(MTX2)_mRNA	1.92e-19	-6.39e-23	-1.4e-06	-0.0154	3.08e-10	-3e-32	0.296	-1.89e-35	-5.93e-08	-3.79e-47
XM_005293634	RNA_binding_motif_protein_8A_(RBM8A)_mRNA	2.33e-19	-6.32e-15	-2.07e-59	2.92e-08	0.501	-3.8e-60	-0.12	-9.69e-27	-1.32e-16	-0.00687
XM_005305606	ubiquitin-fold_modifier_1_(UFM1)_mRNA	4.27e-19	-9.73e-05	0.607	-0.5	0.224	-3.07e-15	0.0944	3.69e-08	3.52e-12	-0.878
XM_005286918	selenoprotein_T-like_(LOC101944881)_mRNA	8.94e-19	-5.65e-14	-0.00281	-2.18e-05	0.444	-0.0144	-0.43	-3.06e-76	-9.4e-25	-6.86e-58
XM_005298455	UTP11-like_U3_small_nucleolar_ribonucleoprotein_(yeast)_(UTP11L)_mRNA	8.98e-19	-0.123	-3.84e-10	0.0847	6.42e-10	-0.75	1	-1.77e-07	-9.73e-05	-0.00805
XM_005287232	RAB1A_member_RAS_oncogene_family_(RAB1A)_mRNA	1.13e-18	-1.98e-23	-0.000169	-5.51e-08	0.615	0.00419	-1.09e-05	-1.53e-26	-2.35e-10	-4.96e-36
XM_005301606	transmembrane_emp24-like_trafficking_protein_10_(yeast)_(TMED10)_mRNA	1.23e-17	0.00721	-0.294	0.0112	-0.308	-0.0292	3.42e-13	1.57e-06	0.000292	1.64e-08
XM_005282803	monocyte_to_macrophage_differentiation-associated_(MMD)_transcript_variant_X1_mRNA	2.35e-16	-0.904	0.0271	-1.03e-56	-2.45e-197	0.00122	-0.0187	-0.000854	-0.00174	-2.99e-12
XM_005287527	chromosome_unknown_open_reading_frame_human_C11orf73_(LOC101935616)_transcript_variant_X1_mRNA	2.65e-16	-1.49e-35	-3.2e-41	0.186	0.00867	-3.15e-07	0.0597	-0.338	-0.135	1
XM_005287171	general_transcription_factor_IIF_polypeptide_2_30kDa_(GTF2F2)_transcript_variant_X1_mRNA	3.03e-16	-1.6e-20	-3.64e-24	-0.00409	0.476	0.549	-3.01e-15	-1.05e-09	-3.16e-18	-4.02e-14
XM_005284167	TIA1_cytotoxic_granule-associated_RNA_binding_protein-like_1_(TIAL1)_transcript_variant_X1_mRNA	3.68e-16	-0.00179	-0.014	-0.00795	0.336	1.56e-05	-1.28e-14	-1.91e-05	-0.00119	-0.000258
XM_005300018	mitochondrial_ribosomal_protein_L22_(MRPL22)_mRNA	4.1e-16	-0.18	-0.152	0.011	4.68e-05	0.557	0.814	0.0596	-0.013	-0.425
XM_005285327	serine_palmitoyltransferase_small_subunit_A-B-like_(LOC101945977)_mRNA	1.04e-15	-2.29e-05	-2.23e-05	-0.103	6.66e-08	-0.362	5.73e-08	0.505	0.391	-0.015
XM_005285348	proteasome_(prosome_macropain)_subunit_alpha_type_6_(PSMA6)_transcript_variant_X1_mRNA	1.09e-15	-4.76e-22	-3.91e-55	-0.066	1.21e-06	-4.57e-33	0.581	0.433	-0.000222	-7.83e-16
XM_005288450	28S_ribosomal_protein_S25_mitochondrial-like_(LOC101952558)_mRNA	2.35e-15	-2.31e-09	-1.8e-11	6.41e-08	5.04e-09	0.135	0.00222	-0.0974	-0.0142	-0.000117
XM_005306160	mitochondrial_ribosomal_protein_L28_(MRPL28)_transcript_variant_X1_mRNA	2.62e-15	-5.53e-06	-9.37e-06	0.00586	4.35e-08	-0.509	-0.241	-2.02e-07	-0.0706	-2.25e-05
XM_005282703	family_with_sequence_similarity_210_member_A_(FAM210A)_transcript_variant_X1_mRNA	3.31e-15	-0.0255	0.493	-0.354	5.85e-08	5.54e-10	-0.286	-0.0579	-0.00259	-2.4e-07
XM_005289270	polymerase_(RNA)_II_(DNA_directed)_polypeptide_G_(POLR2G)_mRNA	3.9e-15	-0.00441	-4.36e-17	6.67e-06	3.76e-07	-0.218	0.0102	-1.38e-06	-0.69	-2.39e-07
XM_005311003	guanine_nucleotide_binding_protein_(G_protein)_alpha_inhibiting_activity_polypeptide_3_(GNAI3)_mRNA	5.64e-15	-0.003	-1.2e-15	-1.78e-37	-0.000945	0.933	-0.0101	-0.242	-2.52e-59	-0.0154
XM_005289939	glucose-6-phosphate_isomerase_(GPI)_transcript_variant_X1_mRNA	7.65e-15	0.0384	-0.621	-0.493	2.49e-05	0.462	3.24e-14	7.54e-44	1.34e-26	-1.57e-28
XM_005295006	RAN_binding_protein_1_(RANBP1)_mRNA	8.64e-15	-1.86e-05	-1.32e-20	-1	0.182	6.82e-06	0.539	0.0271	0.00295	-9.39e-16
XM_005303997	signal_recognition_particle_14kDa_(homologous_Alu_RNA_binding_protein)_(SRP14)_mRNA	4.65e-14	-1	-4.85e-15	-0.361	0.11	-1	0.112	0.414	0.534	0.0777
XM_005283723	tubulin_folding_cofactor_B_(TBCB)_mRNA	6.02e-14	-0.00779	-7.75e-17	1.69e-08	-0.351	-0.186	0.0861	-1	-0.0821	-0.937
XM_005306343	serine/arginine_repetitive_matrix_protein_2-like_(LOC101934180)_mRNA	6.89e-14	-0.00589	-7.55e-05	0.000752	0.035	-0.00204	0.0337	-0.0256	0.229	0.482
XM_005302727	LSM5_homolog_U6_small_nuclear_RNA_associated_(S._cerevisiae)_(LSM5)_mRNA	1.53e-13	-4.4e-11	-2.1e-08	-0.541	0.00155	-0.000673	8.19e-05	-0.0939	0.151	-0.00198
XM_005307184	ADP-ribosylation_factor-like_6_interacting_protein_1_(ARL6IP1)_mRNA	1.7e-13	-0.804	-0.255	-2.42e-09	4.19e-05	-0.065	0.000131	-0.0152	0.0533	-6.04e-32
XM_005285818	zinc_finger_FYVE_domain_containing_21_(ZFYVE21)_transcript_variant_X1_mRNA	2.65e-13	-0.00693	0.437	-0.00071	-0.807	-0.163	-0.207	-0.248	-0.0231	0.113
XM_005287280	ER_membrane_protein_complex_subunit_2_(EMC2)_mRNA	2.95e-13	-7.14e-05	-0.00546	-4.39e-07	-0.464	-0.665	-0.00636	-3.76e-06	0.986	-5.63e-26
XM_005312205	peptidyl-prolyl_cis-trans_isomerase-like_1-like_(LOC101947831)_mRNA	3.31e-13	-0.609	-0.000143	0.00107	3.38e-05	-1.53e-06	0.0104	6.18e-05	0.000297	3.83e-05
XM_005292857	leucine_zipper_and_CTNNBIP1_domain_containing_(LZIC)_transcript_variant_X1_mRNA	3.36e-13	1	-0.0512	0.0155	0.0164	0.195	-3.13e-07	-1.85e-67	-5.87e-09	-3.54e-08
XM_005294821	small_nuclear_ribonucleoprotein_polypeptide_A'_(SNRPA1)_mRNA	3.53e-13	-1.76e-09	-2.87e-14	-1	0.0486	0.465	-6.09e-23	0.27	0.969	-0.168
XM_005312939	thioredoxin_2_(TXN2)_mRNA	3.95e-13	-0.00529	-7.82e-06	0.000208	0.00558	-0.0742	-0.157	-0.00218	-0.000115	-1.99e-07
XM_005286459	golgin_A7_(GOLGA7)_transcript_variant_X1_mRNA	4.22e-13	-1.97e-12	-0.275	-0.134	0.00782	0.958	-0.288	-0.00397	-2.15e-06	-3.4e-05
XM_005287273	enhancer_of_yellow_2_homolog_(Drosophila)_(ENY2)_mRNA	8.12e-13	-0.0447	-2.59e-06	0.213	0.406	-4.29e-20	0.0371	0.0608	-0.603	-6.48e-46
XM_005289645	ribonuclease_H1_(RNASEH1)_transcript_variant_X1_mRNA	9.84e-13	-0.0988	-0.266	-0.399	0.656	-0.146	0.483	-1	-0.425	-5.5e-12
XM_005285976	DnaJ_(Hsp40)_homolog_subfamily_C_member_19_(DNAJC19)_transcript_variant_X1_mRNA	9.84e-13	-2.82e-20	-9.06e-25	-0.00196	0.395	-0.00325	-2.02e-13	-1.51e-09	-1.75e-82	-3.24e-121
XM_005298624	B-cell_CLL/lymphoma_7A_(BCL7A)_transcript_variant_X1_mRNA	1.4e-12	-0.606	-1	-1.46e-13	-0.00141	3.91e-15	-2.27e-35	-1.99e-07	-1.89e-10	0.00417
XM_005286765	UBX_domain_protein_4_(UBXN4)_transcript_variant_X1_mRNA	1.5e-12	-4.76e-05	-0.00154	-1.3e-05	3.85e-09	6.55e-07	-0.0128	-2.74e-09	-1	-0.00693
XM_005283826	methyl-CpG_binding_domain_protein_3_(MBD3)_transcript_variant_X1_mRNA	1.51e-12	-1	-0.000182	-0.0191	-0.975	1.85e-16	-0.0691	9.29e-13	2.06e-06	-7.53e-78
XM_005309163	CWC15_spliceosome-associated_protein_homolog_(S._cerevisiae)_(CWC15)_mRNA	1.52e-12	-9.23e-07	-2.11e-10	0.455	0.0358	0.00943	-2.05e-09	-9.28e-24	-1.47e-16	-4.21e-40
XM_005295609	polymerase_(DNA_directed)_epsilon_3_accessory_subunit_(POLE3)_transcript_variant_X1_mRNA	1.68e-12	-0.000624	-1.68e-06	-0.696	0.83	2.27e-10	-4.62e-09	-0.0359	-0.000616	-2.38e-13
XM_005293575	eukaryotic_initiation_factor_4A-III-like_(LOC101949216)_mRNA	2.03e-12	-0.288	-6.07e-12	-0.0115	0.183	-6.09e-16	0.000146	0.0445	1.11e-15	0.406
XM_005298630	proteasome_(prosome_macropain)_26S_subunit_non-ATPase_9_(PSMD9)_mRNA	2.69e-12	-0.00709	-5.19e-05	0.0511	0.0178	0.995	-0.00761	1	-0.6	0.117
XM_005295549	transmembrane_BAX_inhibitor_motif_containing_4_(TMBIM4)_mRNA	2.86e-12	-8.32e-20	-2.5e-09	-1.76e-57	-0.0148	-0.105	-0.000679	-6.28e-23	-2.69e-14	-2.62e-14
XM_005280699	late_endosomal/lysosomal_adaptor_MAPK_and_MTOR_activator_2_(LAMTOR2)_transcript_variant_X1_mRNA	3.98e-12	-0.0485	-0.0391	3.58e-07	0.00706	-2.79e-13	0.000106	-0.0139	-6.35e-07	-1.23e-06
XM_005287324	protein_transport_protein_Sec61_subunit_gamma-like_(LOC101953386)_mRNA	4.14e-12	-6.02e-14	-1.64e-25	0.00482	0.165	-2.28e-107	5.5e-31	6.63e-38	4.83e-23	-0.117
XM_005305773	transmembrane_protein_60_(TMEM60)_transcript_variant_X1_mRNA	4.38e-12	-0.0304	-0.00022	0.0122	2.61e-08	0.000338	0.000666	-2.18e-06	-0.00464	-0.0119
XM_005310889	family_with_sequence_similarity_96_member_B_(FAM96B)_mRNA	4.65e-12	-1.29e-17	-2.88e-06	0.135	0.0337	-2.08e-18	0.0601	-0.82	-0.000816	-3.76e-15
XM_005307805	chromosome_unknown_open_reading_frame_human_C12orf5_(LOC101939687)_mRNA	4.74e-12	-1.31e-09	-0.00181	-0.000152	1	-0.763	-0.00229	-2.75e-07	-0.0102	-1.78e-32
XM_005304121	deoxycytidine_kinase_(DCK)_transcript_variant_X1_mRNA	5.17e-12	-0.651	-4.55e-05	-7.18e-07	1	1.71e-05	-0.0331	0.336	4.21e-10	-3.45e-09
XM_005305634	otoraplin_(OTOR)_mRNA	6.01e-12	-0.0137	-1.67e-06	0.194	1	-5.83e-13	0.296	2.09e-197	-0.0387	8.46e-11
XM_005279033	small_integral_membrane_protein_7_(SMIM7)_mRNA	6.49e-12	-4.27e-09	-1	-6.17e-07	-1	-3.45e-12	0.00854	1.78e-08	2.14e-09	0.0129
XM_005283543	TRK-fused_gene_(TFG)_transcript_variant_X1_mRNA	7.47e-12	7.49e-06	-0.577	0.291	5.7e-06	2.56e-11	4.87e-14	-5.05e-08	-0.00298	-0.175
XM_005306855	DnaJ_(Hsp40)_homolog_subfamily_C_member_8_(DNAJC8)_mRNA	8.26e-12	-0.327	-4.09e-06	0.00166	0.0296	0.521	0.107	0.644	0.61	0.982
XM_005280797	poly(A)_binding_protein_interacting_protein_2_(PAIP2)_mRNA	1.23e-11	-0.0388	-0.398	0.677	0.0464	-9.76e-07	0.691	-2.47e-05	-7.03e-17	-1.04e-23
XM_005291043	chromatin_accessibility_complex_1_(CHRAC1)_mRNA	1.25e-11	-0.0588	-0.735	0.0107	0.0289	-0.454	0.107	0.000121	7.91e-05	0.333
XM_005311312	DNA-directed_RNA_polymerases_I_and_III_subunit_RPAC2-like_(LOC101933940)_transcript_variant_X1_mRNA	2.11e-11	-2.02e-07	-9.39e-05	0.000467	0.147	-0.301	-0.00219	0.165	-0.17	0.44
XM_005286997	myeloid_leukemia_factor_1_(MLF1)_transcript_variant_X1_mRNA	2.19e-11	1	9.79e-06	-6.12e-12	-7.39e-15	-0.358	0.497	0.212	-0.169	-0.833
XM_005307662	Nedd4_family_interacting_protein_2_(NDFIP2)_transcript_variant_X1_mRNA	3.31e-11	-1.11e-08	-0.108	-9.59e-29	-6.01e-12	8.63e-06	-2.34e-18	-1.63e-53	-2.96e-17	-1.33e-18
XM_005292970	mitochondrial_inner_membrane_organizing_system_1_(MINOS1)_mRNA	5.4e-11	-6.81e-05	-1.15e-17	1	0.00315	-1.58e-86	4.53e-28	1.81e-13	5.98e-05	-1.16e-21
XM_005295392	eukaryotic_translation_initiation_factor_2_subunit_2_beta_38kDa_(EIF2S2)_mRNA	5.53e-11	-0.15	-1.27e-12	-4.17e-11	0.105	4.93e-12	-3.68e-07	0.311	1.69e-18	0.0248
XM_005284172	family_with_sequence_similarity_204_member_A_(FAM204A)_mRNA	5.61e-11	-0.00195	3.73e-05	-2.22e-14	-1.51e-07	0.00182	-0.00209	-0.242	-0.000101	-0.00972
XM_005286531	LSM1_homolog_U6_small_nuclear_RNA_associated_(S._cerevisiae)_(LSM1)_mRNA	6.72e-11	-0.457	-0.0154	1.44e-10	2.79e-05	-0.0304	8.8e-05	0.958	-0.0376	0.641
XM_005300142	COMM_domain_containing_10_(COMMD10)_transcript_variant_X1_mRNA	7.45e-11	-0.561	0.389	-1	0.00281	0.0495	-0.000665	0.264	-3.34e-07	-7.48e-09
XM_005291199	RNA_binding_motif_protein_34_(RBM34)_transcript_variant_X1_mRNA	7.98e-11	-0.000105	-1.25e-05	-0.000341	0.000561	1	0.439	-0.0148	-2.38e-09	-1.99e-27
XM_005310946	tanabin-like_(LOC101947732)_mRNA	-5.32e-05	1.83e-34	5.57e-23	9.53e-92	2.87e-108	0.0668	2.65e-25	3.51e-135	2.4e-41	2.8e-197
XM_005292690	follistatin-like_1_(FSTL1)_mRNA	1.35e-08	1.39e-44	5.78e-133	3.6e-197	7.65e-79	1.47e-51	8.71e-10	2.09e-197	1.79e-37	1.05e-142
XM_005307339	spectrin_beta_non-erythrocytic_1_(SPTBN1)_transcript_variant_X1_mRNA	-5.33e-08	1.77e-15	4.09e-68	0.000121	1.6e-24	5.33e-57	-3.74e-07	-0.848	6.94e-12	7.9e-103
XM_005298778	clathrin_heavy_chain_(Hc)_(CLTC)_transcript_variant_X1_mRNA	-3.43e-14	8.11e-11	2.38e-29	-1.84e-22	2.7e-06	8.44e-41	6.04e-28	6.95e-66	1.37e-30	-1.16e-13
XM_005308326	ATPase_Ca++_transporting_plasma_membrane_4_(ATP2B4)_mRNA	-7.21e-27	3.27e-11	3e-21	1.2e-06	-0.000246	4.74e-26	-0.975	1.42e-14	0.000263	0.135
XM_005290743	laminin_gamma_1_(formerly_LAMB2)_(LAMC1)_mRNA	-1.73e-47	9.26e-20	1.65e-13	0.00145	-1.44e-19	0.00237	0.835	-5.04e-27	1.02e-43	5.53e-10
XM_005301449	A_kinase_(PRKA)_anchor_protein_12_(AKAP12)_partial_mRNA	-3.01e-54	5.01e-12	1.58e-110	-0.452	-1.71e-26	2.15e-08	2.76e-07	7.05e-72	9.52e-82	1.72e-155
XM_005295840	calnexin_(CANX)_transcript_variant_X1_mRNA	1	3.08e-15	2.13e-21	-0.0709	-1.51e-15	3.49e-24	-0.503	-0.607	1.79e-06	-0.0202
XM_005290132	myosin_heavy_chain_7_cardiac_muscle_beta_(MYH7)_transcript_variant_X1_mRNA	1.66e-07	1.79e-12	0.0876	3.6e-197	8.37e-85	0.000157	1.99e-31	2.65e-194	0.68	2.8e-197
XM_005284454	TAF15_RNA_polymerase_II_TATA_box_binding_protein_(TBP)-associated_factor_68kDa_(TAF15)_mRNA	3.67e-07	6.87e-11	-0.231	3.87e-13	2.29e-12	2.26e-19	0.00965	1.83e-12	2.16e-07	0.07
XM_005279014	arrestin_domain_containing_2_(ARRDC2)_mRNA	0.00141	2.15e-21	-0.309	1.48e-58	3.71e-22	-0.737	-1	-0.696	-0.919	0.423
XM_005314364	RNA-binding_protein_FUS-like_(LOC101945727)_transcript_variant_X1_mRNA	0.0133	2.66e-23	-1.17e-32	1.62e-85	3.98e-13	-8.92e-16	4.59e-111	2.09e-197	2.1e-197	4.74e-84
XM_005292875	enolase_1_(alpha)_(ENO1)_transcript_variant_X1_mRNA	0.0135	9.64e-64	0.969	7.9e-118	5.77e-133	6.45e-27	3.41e-108	-0.208	-0.000297	-4.79e-10
XM_005291881	keratin_18_(KRT18)_mRNA	0.327	6.48e-23	-3.77e-14	3.6e-197	2.45e-197	-8.64e-05	1.76e-09	-0.125	-0.987	-0.00527
XM_005279314	ATP-binding_cassette_sub-family_F_(GCN20)_member_1_(ABCF1)_transcript_variant_X1_mRNA	-0.774	3.72e-13	-5.87e-09	1.03e-16	0.0397	0.694	0.0207	8.24e-28	4.56e-39	3.45e-08
XM_005284007	proteasome_(prosome_macropain)_26S_subunit_non-ATPase_2_(PSMD2)_mRNA	-0.305	1.68e-12	-2.39e-73	4.57e-80	4.63e-10	-0.000108	1.9e-10	1.59e-191	6.43e-107	1.49e-07
XM_005313451	suppressor_of_Ty_16_homolog_(S._cerevisiae)_(SUPT16H)_mRNA	-0.00689	2.82e-15	-1.01e-24	1.3e-18	0.793	-3.91e-30	0.0516	2.03e-53	7.11e-33	3.61e-11
XM_005310078	polymerase_I_and_transcript_release_factor_(PTRF)_mRNA	-2.22e-15	7.96e-11	0.695	7.9e-105	1.98e-06	0.00116	0.0311	0.000313	2.82e-21	4.94e-09
XM_005284156	eukaryotic_translation_initiation_factor_3_subunit_A_(EIF3A)_mRNA	-1.45e-15	6.22e-25	1.33e-10	2.99e-22	-3.21e-14	2.58e-25	-0.000149	-2.22e-106	0.000277	7.46e-16
XM_005305768	plasminogen-like_(LOC101933003)_mRNA	0.572	2.32e-18	-1.44e-16	-2.19e-08	2.62e-24	-0.194	-1.88e-05	-2.09e-197	-2.1e-197	-9.88e-05
XM_005306947	glutamyl-prolyl-tRNA_synthetase_(EPRS)_mRNA	-0.00642	6.56e-33	8.79e-06	1.08e-09	1.07e-09	1.7e-29	1.85e-20	5.44e-23	2.26e-12	6e-22
XM_005305552	N(alpha)-acetyltransferase_40_NatD_catalytic_subunit_homolog_(S._cerevisiae)_(NAA40)_transcript_variant_X1_mRNA	-5.23e-07	1.18e-14	-0.28	0.884	-3.46e-06	0.0357	0.109	7.61e-14	2e-06	0.437
XM_005300547	heterogeneous_nuclear_ribonucleoprotein_U_(scaffold_attachment_factor_A)_(HNRNPU)_transcript_variant_X1_mRNA	-2.14e-07	1.11e-20	-1.41e-05	-0.202	-0.0253	2.47e-111	-7.61e-06	7.61e-26	1.47e-77	-0.765
XM_005282094	pericentriolar_material_1_(PCM1)_mRNA	-7.61e-09	6.74e-12	4.87e-05	-0.000799	-0.0281	1.71e-06	-2.71e-10	-8.98e-11	1.05e-21	-1.88e-07
XM_005298368	thyroid_hormone_receptor_associated_protein_3_(THRAP3)_transcript_variant_X1_mRNA	-3.98e-15	1.56e-15	-0.0847	-1.11e-07	-0.0013	0.0133	-0.00112	0.151	1.41e-20	0.556
XM_005279562	SWI/SNF_related_matrix_associated_actin_dependent_regulator_of_chromatin_subfamily_a_member_4_(SMARCA4)_transcript_variant_X1_mRNA	-1.17e-16	1.12e-29	-0.0903	0.392	-0.196	2.12e-23	2.26e-06	1.3e-64	3.01e-107	5.07e-21
XM_005279468	golgi_glycoprotein_1_(GLG1)_mRNA	-7.19e-17	2.73e-12	4.8e-05	-0.00025	-1.44e-58	8.11e-05	0.0182	3.93e-22	0.656	1.29e-09
XM_005278978	UPF1_regulator_of_nonsense_transcripts_homolog_(yeast)_(UPF1)_mRNA	-6.86e-21	6.08e-11	0.000346	-0.0592	-3.51e-09	9.11e-21	-0.0922	0.0739	7.23e-18	0.000719
XM_005301591	YLP_motif_containing_1_(YLPM1)_mRNA	-4.85e-22	2.89e-14	0.000185	0.0303	-5.18e-06	0.649	-0.281	0.0385	0.0472	-0.00595
XM_005289264	heterogeneous_nuclear_ribonucleoprotein_U-like_2_(HNRNPUL2)_transcript_variant_X1_mRNA	-7.08e-36	2.27e-26	-1.65e-10	-0.0041	-2.78e-46	-0.00207	-4.68e-37	9.65e-20	2.3e-25	-0.0122
XM_005301909	insulin-like_growth_factor_2_mRNA_binding_protein_1_(IGF2BP1)_transcript_variant_X1_mRNA	-1.49e-36	7.42e-12	0.0272	0.675	-0.293	9.93e-10	0.0163	0.000225	1.37e-12	5.85e-09
XM_005298287	pre-mRNA_processing_factor_8_(PRPF8)_mRNA	-8.67e-82	7.87e-18	-0.441	-0.955	-6.77e-19	5.68e-12	0.105	0.0267	1.15e-20	7.02e-09
XM_005306429	nuclear_casein_kinase_and_cyclin-dependent_kinase_substrate_1_(NUCKS1)_transcript_variant_X1_mRNA	-7.07e-83	3.77e-42	0.0094	-5.43e-26	-1.86e-75	1.38e-81	-1.08e-35	7.58e-54	8.88e-106	0.14
XM_005284378	eukaryotic_translation_initiation_factor_4H_(EIF4H)_mRNA	4.86e-08	1.08e-15	-5.34e-05	-7.92e-05	0.00388	-0.0183	0.0525	2.2e-07	6.28e-55	-0.512
XM_005307545	coagulation_factor_III_(thromboplastin_tissue_factor)_(F3)_mRNA	4.79e-07	6.32e-17	-0.0375	-1	-3.14e-06	-0.0268	-0.186	-0.103	-1.77e-11	-0.101
XM_005279052	tropomyosin_alpha-1_chain-like_(LOC101933171)_transcript_variant_X1_mRNA	5.24e-07	3.91e-12	-3.48e-48	0.0548	1.61e-06	0.085	0.000207	-0.155	-8.97e-05	-2.31e-05
XM_005308273	BTG_family_member_2_(BTG2)_mRNA	0.0147	2.49e-14	0.601	-0.0145	-0.975	0.247	0.469	-1.61e-23	-9.89e-15	-3.71e-18
XM_005280795	matrin_3_(MATR3)_transcript_variant_X1_mRNA	0.03	2.57e-11	0.242	-1.61e-11	-4.23e-07	3.48e-121	-2.18e-06	4.59e-95	1.63e-51	-6.1e-12
XM_005308394	nuclear_receptor_subfamily_4_group_A_member_1_(NR4A1)_transcript_variant_X1_mRNA	0.0325	3.57e-15	0.573	0.00285	0.007	-0.1	9.03e-10	-0.705	0.111	2.73e-10
XM_005305909	ZFP36_ring_finger_protein-like_1_(ZFP36L1)_mRNA	0.0488	2.25e-11	0.425	5.72e-07	-5.76e-11	-7.45e-18	3.69e-19	-2.14e-06	-2.63e-36	2.66e-07
XM_005286623	heat_shock_105kDa/110kDa_protein_1_(HSPH1)_transcript_variant_X1_mRNA	0.15	4.51e-12	0.0247	-0.55	1	3.21e-94	7.08e-22	2.45e-10	2.81e-80	6.3e-08
XM_005278897	activating_transcription_factor_3_(ATF3)_transcript_variant_X1_mRNA	0.229	6.19e-20	1	0.445	0.00958	9.22e-08	0.395	-0.595	-0.002	-0.694
XM_005291181	actinin_alpha_2_(ACTN2)_transcript_variant_X1_mRNA	-1	0.0188	3.71e-30	3.18e-66	1.1e-45	-0.813	8.92e-23	5.42e-40	-0.00988	2.8e-197
XM_005299633	collagen_type_XII_alpha_1_(COL12A1)_mRNA	-0.208	1	1.22e-145	3.2e-144	1.15e-77	9.08e-09	9.58e-107	2.09e-197	-0.618	-9.12e-29
XM_005293230	collagen_type_V_alpha_1_(COL5A1)_mRNA	-0.0023	0.00187	3.61e-17	3.42e-66	1.53e-26	0.00513	5e-50	7.04e-14	3.36e-141	1.04e-74
XM_005292960	aldehyde_dehydrogenase_4_family_member_A1_(ALDH4A1)_mRNA	-2.08e-08	7.82e-06	1.09e-43	1.52e-31	2.45e-197	-0.786	0.217	6.37e-26	1.53e-05	0.875
XM_005291189	nidogen_1_(NID1)_mRNA	-2.8e-09	8.03e-08	4.71e-45	7.27e-22	6.71e-100	-0.000707	-1.54e-10	-2.09e-197	6.83e-117	2.43e-18
XM_005306587	collagen_type_III_alpha_1_(COL3A1)_mRNA	3.22e-07	0.109	3.43e-29	3.6e-197	2.45e-197	0.000254	0.0186	-3.69e-131	1.24e-27	-2.8e-197
XM_005292674	calsequestrin_2_(cardiac_muscle)_(CASQ2)_mRNA	0.000101	0.000617	2.44e-12	2.63e-31	3e-27	0.394	0.0298	0.0772	-0.0647	2.8e-197
XM_005284418	myosin_regulatory_light_chain_2B_cardiac_muscle_isoform-like_(LOC101951103)_transcript_variant_X1_mRNA	0.000307	-2.49e-08	3.73e-19	2.78e-74	2.62e-83	-3.85e-09	1.02e-13	2.04e-161	-7.51e-30	2.8e-197
XM_005302060	chromosome_unknown_open_reading_frame_human_C1orf63_(LOC101934433)_mRNA	0.00135	-0.223	1.75e-21	1.13e-14	4.73e-34	7.2e-06	1.81e-16	3.26e-27	3.82e-23	4.7e-18
XM_005282633	collagen_type_VI_alpha_1_(COL6A1)_mRNA	0.00949	-0.883	6.57e-16	1.01e-109	2.45e-197	0.0775	-0.838	0.361	2.12e-15	1.99e-10
XM_005279686	myosin_light_chain_1_skeletal_muscle_isoform-like_(LOC101943132)_transcript_variant_X1_mRNA	0.03	-0.0456	4.45e-24	6.54e-109	2.45e-197	0.000464	2.04e-05	1.17e-21	-3.52e-10	2.8e-197
XM_005285015	annexin_A2_(ANXA2)_transcript_variant_X1_mRNA	0.0654	-5.08e-06	3.78e-16	2.55e-78	9.25e-66	1.3e-09	1.28e-43	3.47e-08	-4.64e-05	3.01e-42
XM_005300321	fin_bud_initiation_factor_homolog_(zebrafish)_(FIBIN)_mRNA	0.128	-0.000278	1.05e-43	7.26e-15	5.25e-15	-0.000362	0.000958	6.15e-19	-0.457	0.00405
XM_005303950	thrombospondin_2_(THBS2)_transcript_variant_X1_mRNA	0.617	-1	1.59e-131	3.43e-49	1.59e-127	-0.00492	1.81e-35	6.44e-135	2.1e-197	-0.0169
XM_005304199	angiopoietin-like_1_(ANGPTL1)_mRNA	0.805	1	3.65e-36	3.17e-13	1.06e-20	0.0193	3.36e-08	3.71e-81	0.442	5.37e-19
XM_005283705	ABI_family_member_3_(NESH)_binding_protein_(ABI3BP)_mRNA	0.808	0.412	7.55e-14	2.11e-14	1.34e-41	-1	0.00302	0.405	-1.02e-05	0.111
XM_005311499	collagen_type_VI_alpha_3_(COL6A3)_mRNA	0.833	0.116	1.24e-17	2.51e-54	4.69e-42	0.0238	1.99e-17	-7.31e-188	-0.0328	-7.96e-138
XM_005304689	parvalbumin_beta-like_(LOC101948157)_mRNA	0.855	1	4.6e-81	7.24e-93	5.39e-168	-0.0554	6.65e-18	9.46e-164	-9.06e-32	2.8e-197
XM_005289272	AHNAK_nucleoprotein_(AHNAK)_mRNA	-4.87e-13	0.322	2.66e-21	2.87e-19	2.47e-09	2.15e-12	1	8.63e-06	-7.68e-28	6.18e-54
XM_005302127	microtubule-actin_crosslinking_factor_1_(MACF1)_transcript_variant_X1_mRNA	-5.37e-14	0.000146	6.34e-27	1.63e-13	0.747	-0.665	0.287	0.101	4.41e-06	2.22e-09
XM_005281389	SRY_(sex_determining_region_Y)-box_4_(SOX4)_mRNA	3.76e-06	0.266	3.52e-57	7.46e-11	5.3e-05	-0.822	-0.812	0.00154	-4.27e-62	-0.338
XM_005305141	lysyl_oxidase_(LOX)_transcript_variant_X1_mRNA	0.254	0.121	1.7e-17	5.61e-12	0.0352	0.31	1.98e-05	1.93e-57	1.47e-18	0.465
XM_005290061	solute_carrier_family_6_(neutral_amino_acid_transporter)_member_19_(SLC6A19)_transcript_variant_X1_mRNA	-1	-1	3.19e-11	-2.5e-48	2.82e-110	-0.0078	2.76e-11	1.15e-27	-2.72e-07	0.381
XM_005305018	phytanoyl-CoA_2-hydroxylase_(PHYH)_mRNA	-1	-9.68e-13	1.51e-13	-1.61e-38	3.83e-52	0.0911	0.568	-0.603	-6.07e-09	-6.17e-09
XM_005280888	regulator_of_G-protein_signaling_5_(RGS5)_mRNA	-0.603	0.00182	1.04e-18	0.00539	2.26e-22	1	-0.677	-7.41e-05	9.64e-25	5.67e-25
XM_005307175	fibulin_2_(FBLN2)_transcript_variant_X1_mRNA	-0.385	0.301	8.63e-41	0.996	8.95e-15	7.59e-06	1.88e-11	1.01e-65	0.00936	1.49e-37
XM_005291540	ezrin_(EZR)_mRNA	-0.337	1	1.45e-11	-0.00101	9.25e-73	-0.959	4.19e-08	2.33e-10	2.96e-27	-1.89e-20
XM_005282208	selenoprotein_P_plasma_1_(SEPP1)_mRNA	-0.213	-2.82e-11	1.46e-196	-0.0354	2.45e-197	-0.000461	-0.0658	0.000548	-2.1e-197	-3.97e-19
XM_005288985	CD81_antigen-like_(LOC101945078)_transcript_variant_X1_mRNA	-0.0233	0.00692	2.31e-23	7.71e-09	3.41e-16	0.605	2.62e-06	0.572	0.00755	4.59e-26
XM_005292137	UDP-glucuronosyltransferase_1-6-like_(LOC101936446)_mRNA	-0.00016	-4.05e-07	6.22e-13	-7.75e-66	2.45e-197	-0.0042	2.49e-46	2.36e-68	-9.33e-97	-3.43e-98
XM_005304715	KDEL_(Lys-Asp-Glu-Leu)_endoplasmic_reticulum_protein_retention_receptor_2_(KDELR2)_mRNA	1.39e-06	0.973	1.99e-20	9.13e-07	9.19e-21	1.83e-21	4.29e-27	0.00483	-0.847	5.1e-16
XM_005310892	cadherin_16_KSP-cadherin_(CDH16)_mRNA	0.00107	4.94e-06	9.12e-20	-7.89e-05	2.04e-22	-0.144	0.395	-0.0607	0.847	-0.598
XM_005297750	aldehyde_dehydrogenase_1_family_member_A1_(ALDH1A1)_mRNA	0.00842	0.156	5.15e-32	-1.62e-71	3.07e-110	1	1.06e-80	2.09e-197	-4.97e-54	-5.09e-70
XM_005286360	UDP-glucose_6-dehydrogenase_(UGDH)_transcript_variant_X1_mRNA	0.0224	2.69e-05	9.77e-24	-9.36e-25	2.15e-75	-1	0.127	0.435	1.46e-11	0.562
XM_005305601	periostin_osteoblast_specific_factor_(POSTN)_transcript_variant_X1_mRNA	0.133	-1	9.32e-27	1.58e-09	2.45e-197	1.77e-10	3.41e-05	-2.76e-22	5.62e-52	-4.48e-41
XM_005303975	sulfotransferase_6B1-like_(LOC101936932)_mRNA	0.205	-0.00164	2.94e-20	-4.58e-38	1.94e-128	NA	NA	NA	NA	NA
XM_005281960	ectonucleotide_pyrophosphatase/phosphodiesterase_6_(ENPP6)_transcript_variant_X1_mRNA	0.411	0.148	1.82e-17	-1.41e-06	7.19e-26	0.00188	0.247	5.68e-48	0.354	6.04e-07
XM_005293966	methionine_adenosyltransferase_I_alpha_(MAT1A)_mRNA	0.544	0.291	2.71e-15	-2.69e-29	1.92e-46	-0.695	1	-0.138	0.143	0.0729
XM_005310254	potassium_inwardly-rectifying_channel_subfamily_J_member_13_(KCNJ13)_transcript_variant_X1_mRNA	0.766	0.856	2.21e-50	-3.03e-14	1.8e-76	-1	3.84e-08	1.59e-175	1.24e-06	-0.0167
XM_005302349	guanidinoacetate_N-methyltransferase_(GAMT)_mRNA	0.939	-3.55e-09	3.46e-21	-3.98e-65	2.45e-197	0.358	1.04e-25	2.09e-197	-1.3e-35	4.01e-16
XM_005284416	collagen_type_XXVI_alpha_1_(COL26A1)_transcript_variant_X1_mRNA	1	0.000104	7.84e-42	1	1.6e-96	7.44e-06	-0.185	2.45e-41	2.34e-147	1.34e-51
XM_005300940	chondroitin_sulfate_proteoglycan_4-like_(LOC101933896)_mRNA	-1	1	1.34e-16	-0.107	0.817	0.39	0.269	2.67e-08	-0.664	0.0169
XM_005296764	SWI/SNF_related_matrix_associated_actin_dependent_regulator_of_chromatin_subfamily_a_member_2_(SMARCA2)_transcript_variant_X1_mRNA	-0.972	1.49e-06	1.74e-16	-0.00909	-8.13e-24	3.8e-39	1.45e-23	3.26e-35	0.142	-0.00359
XM_005296147	fibroblast_growth_factor_binding_protein_2_(FGFBP2)_mRNA	-0.92	-0.429	1.03e-114	0.0217	-0.695	0.0143	0.395	0.0544	1	-0.191
XM_005306569	calcitonin_receptor-like_(CALCRL)_mRNA	-0.905	0.742	1.49e-11	-2.71e-06	3.21e-05	0.0781	-0.0344	0.641	5.47e-05	1.02e-14
XM_005298125	transforming_growth_factor_beta_receptor_III_(TGFBR3)_transcript_variant_X1_mRNA	-0.755	-0.135	3.02e-14	-1.96e-44	-8.56e-16	0.24	-0.00106	-4.65e-80	-2.41e-17	-9.91e-30
XM_005281905	ADAM_metallopeptidase_domain_12_(ADAM12)_mRNA	-0.728	-1	4.75e-12	-0.716	0.643	0.927	0.131	0.206	2.64e-42	6.72e-33
XM_005306570	tissue_factor_pathway_inhibitor_(lipoprotein-associated_coagulation_inhibitor)_(TFPI)_transcript_variant_X1_mRNA	-0.597	1	1.98e-34	-6.54e-47	-6.42e-91	-1	-0.552	-0.00485	-2.98e-05	-1
XM_005298965	KIAA1210_ortholog_(KIAA1210)_transcript_variant_X1_mRNA	-0.515	0.0342	1.63e-20	-8.6e-06	0.184	0.71	0.109	8.01e-05	1.91e-08	2.77e-05
XM_005287585	laminin_alpha_4_(LAMA4)_mRNA	-0.45	6.79e-05	1.11e-18	1	-0.000588	0.000291	1.28e-13	-5.01e-47	1	1.78e-73
XM_005299374	matrix_metallopeptidase_16_(membrane-inserted)_(MMP16)_transcript_variant_X1_mRNA	-0.4	0.00525	2.69e-59	-0.0488	-0.0375	0.0135	-0.0486	1.88e-20	1.08e-20	1.79e-16
XM_005282962	ATP-binding_cassette_sub-family_A_(ABC1)_member_5_(ABCA5)_transcript_variant_X1_mRNA	-0.24	0.117	4.31e-16	-0.00015	-1.3e-13	-1	-0.65	0.909	0.0164	-5.36e-07
XM_005298741	meningioma_(disrupted_in_balanced_translocation)_1_(MN1)_mRNA	-0.221	0.22	4.83e-12	5.34e-06	0.883	-0.864	0.553	3.24e-12	2.1e-09	-0.33
XM_005303066	ADAM_metallopeptidase_with_thrombospondin_type_1_motif_19_(ADAMTS19)_transcript_variant_X1_mRNA	-0.215	0.387	8.16e-15	-1.16e-12	-4.28e-19	0.429	-0.000631	-0.777	-2.74e-85	-7.96e-112
XM_005281290	calumenin_(CALU)_transcript_variant_X1_mRNA	-0.178	0.00162	9.55e-52	1.03e-06	-3.14e-15	0.632	0.187	9.05e-31	-1.66e-09	3.86e-31
XM_005308038	solute_carrier_family_40_(iron-regulated_transporter)_member_1_(SLC40A1)_transcript_variant_X1_mRNA	-0.143	-0.108	2.12e-17	-1.21e-20	-0.0183	0.943	6.38e-40	8.08e-160	-2.48e-46	9.18e-176
XM_005283348	anosmin-1-like_(LOC101935130)_transcript_variant_X1_mRNA	-0.12	0.383	1.4e-15	-0.0206	1	0.000103	0.875	0.000316	7.23e-71	7.67e-26
XM_005291727	SET_binding_factor_2_(SBF2)_mRNA	-0.116	0.0479	6.22e-13	-0.247	-0.631	0.865	0.77	0.375	2.24e-07	-1
XM_005291809	p21_protein_(Cdc42/Rac)-activated_kinase_3_(PAK3)_transcript_variant_X1_mRNA	-0.0805	0.0113	1.1e-14	-0.455	-0.145	0.222	0.000325	0.0878	4.34e-08	8.81e-08
XM_005282153	leukemia_inhibitory_factor_receptor_alpha_(LIFR)_transcript_variant_X1_mRNA	-0.07	0.828	3.72e-18	-3.08e-46	-3.81e-60	0.562	-0.106	-1.44e-09	-3.31e-26	0.146
XM_005289709	peroxidasin_homolog_(Drosophila)_(PXDN)_mRNA	-0.0688	0.00681	4.41e-16	-0.00141	0.901	5.62e-24	8.74e-06	6.62e-65	2.47e-07	1.45e-131
XM_005294040	cadherin-11-like_(LOC101952849)_transcript_variant_X1_mRNA	-0.0635	-0.0071	1.71e-19	-3.11e-07	2.84e-09	3.71e-13	-7.75e-146	0.00116	5.75e-50	3.23e-12
XM_005297726	vacuolar_protein_sorting_13_homolog_A_(S._cerevisiae)_(VPS13A)_transcript_variant_X1_mRNA	-0.0534	0.435	5e-14	-4.86e-08	-0.0627	0.586	-7.67e-07	0.891	-0.48	0.304
XM_005294324	receptor_accessory_protein_3_(REEP3)_mRNA	-0.0293	0.00413	4.31e-16	-0.000465	-0.052	0.000317	-1.06e-05	-0.251	-0.167	0.728
XM_005292150	A-kinase_anchor_protein_2-like_(LOC101939916)_transcript_variant_X1_mRNA	-0.0224	0.000114	1.65e-14	1.63e-05	8.11e-10	6.48e-07	0.00573	4e-21	1.66e-19	5.83e-19
XM_005308177	A_kinase_(PRKA)_anchor_protein_11_(AKAP11)_transcript_variant_X1_mRNA	-0.0176	1	1.77e-20	-2.74e-05	-0.454	0.316	0.395	-0.00861	2.09e-09	0.247
XM_005291849	doublecortin_(DCX)_mRNA	-0.00802	0.0731	1.43e-17	0.268	4.56e-08	0.406	7.84e-07	1.18e-41	2.36e-25	7.21e-37
XM_005299104	platelet-derived_growth_factor_receptor_alpha_polypeptide_(PDGFRA)_transcript_variant_X1_mRNA	-0.00532	0.734	2.98e-11	-0.000418	-0.0001	0.046	0.378	0.0638	0.332	5.21e-92
XM_005307600	ATPase_class_VI_type_11A_(ATP11A)_mRNA	-0.00321	0.0703	8.25e-11	-0.205	0.00141	5.86e-07	0.634	0.0831	-0.0271	-0.0445
XM_005307262	transient_receptor_potential_cation_channel_subfamily_M_member_7_(TRPM7)_mRNA	-0.00268	-1	6.74e-11	-1.34e-06	-0.414	0.158	0.343	-3.17e-05	4.32e-05	-6.92e-16
XM_005290765	torsin_A_interacting_protein_2_(TOR1AIP2)_transcript_variant_X1_mRNA	-0.00181	2.68e-05	9.9e-11	-0.00187	-0.112	-0.371	-0.847	0.448	1.8e-05	-0.47
XM_005303100	Rho_GTPase_activating_protein_28_(ARHGAP28)_transcript_variant_X1_mRNA	-0.00075	1.5e-07	3.04e-31	-0.915	0.00138	0.643	0.126	1.97e-58	6.56e-18	0.00937
XM_005303051	multiple_EGF-like-domains_10_(MEGF10)_transcript_variant_X1_mRNA	-0.000565	1	3e-13	0.194	-0.253	-0.00169	-0.0128	2.67e-08	0.000329	6.32e-34
XM_005291966	kinesin_family_member_1A_(KIF1A)_mRNA	-0.000293	0.389	1.2e-36	-1	-1	-0.912	1.77e-06	3.84e-11	3.9e-12	1.2e-07
XM_005304442	bromodomain_and_WD_repeat_domain_containing_1_(BRWD1)_transcript_variant_X1_mRNA	-0.000253	0.0168	1.35e-23	-0.277	-0.28	1.73e-05	-0.1	-0.464	0.231	0.358
XR_255041	uncharacterized_LOC101950258_(LOC101950258)_transcript_variant_X1_misc_RNA	-0.000107	0.00881	1.92e-20	-2.65e-06	-3.32e-09	0.00105	-0.000124	0.145	-0.959	0.0129
XM_005291760	vascular_endothelial_growth_factor_receptor_kdr-like_(LOC101936531)_transcript_variant_X1_mRNA	-4.86e-05	7.23e-08	1.22e-14	-6.28e-09	-0.244	0.00272	-0.0379	-0.000367	1.81e-15	2.27e-75
XM_005308378	DIP2_disco-interacting_protein_2_homolog_B_(Drosophila)_(DIP2B)_transcript_variant_X1_mRNA	-3.9e-05	0.539	1.76e-11	-0.309	-7.43e-08	0.000128	0.00308	0.000198	5.02e-34	2.98e-20
XM_005290407	low_density_lipoprotein_receptor-related_protein_2_(LRP2)_mRNA	-2.88e-05	-0.761	8.11e-62	-4.27e-35	7.2e-08	3.59e-06	9.96e-36	2.09e-197	3.27e-42	-6.51e-58
XM_005306964	GRIP_and_coiled-coil_domain_containing_2_(GCC2)_mRNA	-1.26e-05	0.00444	2.65e-13	-0.000752	-0.00478	0.000973	-0.0552	3.06e-05	0.00837	0.632
XM_005306563	integrin_alpha_V_(ITGAV)_transcript_variant_X1_mRNA	-8.45e-06	0.000827	8.62e-30	-0.0767	-0.513	0.0146	-0.0457	1.28e-29	1	3.21e-44
XM_005300105	UDP-N-acetylglucosamine/UDP-glucose/GDP-mannose_transporter-like_(LOC101931979)_mRNA	-7.76e-06	-0.0928	4.58e-11	-1.81e-13	-8.25e-16	0.0886	-0.28	1.03e-06	-2.52e-14	0.392
XM_005298543	ubiquitin_protein_ligase_E3B_(UBE3B)_transcript_variant_X1_mRNA	-7.69e-06	1	2.47e-11	-0.0421	-0.243	-0.116	-0.00485	0.314	-0.0669	3.1e-12
XM_005291801	angiomotin_(AMOT)_transcript_variant_X1_mRNA	-5.41e-06	0.276	1.52e-11	-0.0846	-0.0196	-0.0999	0.771	2.75e-10	7.61e-11	0.000285
XM_005306617	interleukin_6_signal_transducer_(gp130_oncostatin_M_receptor)_(IL6ST)_mRNA	-2.54e-06	0.0703	7.08e-11	-0.000529	-0.0857	-0.695	0.148	0.361	-0.0688	-0.484
XM_005308257	zinc_finger_BED-type_containing_6_(ZBED6)_transcript_variant_X1_mRNA	-1.81e-06	1	5.87e-18	-0.0677	-0.00371	0.161	-0.708	0.962	-0.0148	-0.725
XM_005306796	zinc_finger_homeobox_4_(ZFHX4)_partial_mRNA	-1.59e-06	0.677	1.41e-44	0.0252	0.987	6.66e-07	5.2e-08	1.24e-167	1.55e-09	1.29e-08
XM_005288605	sperm_antigen_with_calponin_homology_and_coiled-coil_domains_1-like_(SPECC1L)_mRNA	-1.2e-06	0.000186	2.45e-19	-6.56e-06	-2.01e-13	0.0544	-3.53e-16	-1.4e-49	-2.59e-34	5.75e-52
XM_005300195	dystonin-like_(LOC101953337)_mRNA	-1.06e-06	0.291	2.96e-12	-0.258	-0.0425	0.000492	6.29e-05	0.578	-2.24e-146	-1.62e-13
XM_005292788	PR_domain_containing_2_with_ZNF_domain_(PRDM2)_mRNA	-9.79e-07	0.0689	6.32e-15	-0.00596	1	0.00143	0.0652	1	-0.0374	-1.34e-05
XM_005311846	family_with_sequence_similarity_208_member_B_(FAM208B)_transcript_variant_X1_mRNA	-2.47e-07	2.37e-07	4.85e-11	1	-0.299	0.983	0.539	-1	-0.00179	-1
XM_005282392	A_kinase_(PRKA)_anchor_protein_(yotiao)_9_(AKAP9)_transcript_variant_X1_mRNA	-3.16e-08	0.324	3.64e-19	-0.402	-1	0.000107	-0.0796	-0.307	-5.35e-06	-0.37
XM_005298670	ATPase_Ca++_transporting_cardiac_muscle_slow_twitch_2_(ATP2A2)_mRNA	-2.89e-10	3.52e-07	4.03e-14	-4.98e-13	-1.16e-38	1.4e-24	-0.00325	-7.06e-06	-2.87e-09	2.02e-28
XM_005279941	protein_kinase_DNA-activated_catalytic_polypeptide_(PRKDC)_transcript_variant_X1_mRNA	-2.18e-12	0.96	4.2e-21	-2.31e-05	-0.000741	0.079	0.0847	6.23e-10	3.6e-26	4.08e-11
XM_005291512	attractin_(ATRN)_mRNA	-1.75e-12	0.0541	3.18e-12	-1.9e-11	-1.2e-08	0.592	-0.00164	-3.7e-64	-7.11e-13	-1.14e-10
XM_005305643	ubiquitin_specific_peptidase_34_(USP34)_mRNA	-7.17e-13	0.515	1.09e-13	-1.91e-07	-1.25e-05	0.000292	-6.25e-05	-0.0638	9.79e-10	-0.0486
XM_005297302	tet_methylcytosine_dioxygenase_1_(TET1)_transcript_variant_X1_mRNA	-2.53e-16	1	1.45e-15	-5.45e-10	-7.5e-10	0.0662	-6.25e-12	0.539	-0.025	-1.04e-07
XM_005313842	protein_FAM168A-like_(LOC101934394)_mRNA	-1.08e-16	0.0122	6.59e-12	-0.000101	-3.41e-10	0.175	-2.43e-08	0.000123	-1.48e-07	0.000121
XM_005309482	mindbomb_E3_ubiquitin_protein_ligase_1_(MIB1)_mRNA	-2.54e-18	1.91e-05	1.07e-42	-1.65e-22	-3.47e-19	0.00105	-0.114	3.44e-12	5.69e-53	3.65e-14
XM_005307185	SMG1_phosphatidylinositol_3-kinase-related_kinase_(SMG1)_mRNA	-6.54e-19	6.64e-06	4.93e-28	-0.102	-0.000269	2.14e-21	-0.0414	1.23e-08	5.28e-09	3.81e-10
XM_005279517	moesin_(MSN)_mRNA	-4.79e-19	0.00243	1.48e-16	-7.9e-07	0.000169	1.82e-11	-0.346	6.88e-27	5.85e-42	-4.59e-09
XM_005281615	adenomatous_polyposis_coli_(APC)_transcript_variant_X1_mRNA	-1.17e-19	0.722	5.25e-21	-2.08e-06	-0.000106	1.09e-07	-1.5e-08	0.0867	-2.51e-17	-0.109
XM_005305962	desmoplakin_(DSP)_transcript_variant_X1_mRNA	-3.35e-20	0.00402	1.19e-12	0.00227	-0.0249	-0.296	-0.884	-0.00281	-8.07e-86	-4.46e-15
XM_005309369	FAT_atypical_cadherin_4_(FAT4)_transcript_variant_X1_mRNA	-1.71e-21	0.5	2.82e-27	-0.406	-3.39e-05	0.00405	0.245	7.17e-39	-2.27e-23	1.45e-08
XM_005300627	IQ_motif_containing_GTPase_activating_protein_1_(IQGAP1)_mRNA	-4.14e-23	0.000342	2.51e-28	-0.000217	-0.00208	3.39e-05	-0.0654	4.13e-07	7.59e-27	2.26e-22
XM_005299729	MDN1_midasin_homolog_(yeast)_(MDN1)_mRNA	-5.54e-24	0.000113	4.3e-18	-0.649	-3.19e-28	6.47e-07	0.888	-1	0.0103	-0.766
XM_005311455	Fraser_syndrome_1_(FRAS1)_transcript_variant_X1_mRNA	-7.25e-26	0.173	9.58e-16	-0.596	-2.44e-05	5.38e-08	3.35e-05	-0.0961	4.24e-06	-1.14e-48
XM_005285309	HECT_domain_containing_E3_ubiquitin_protein_ligase_1_(HECTD1)_transcript_variant_X1_mRNA	-1.31e-32	3.94e-05	4.02e-14	-7.53e-19	-0.00265	3.15e-06	0.116	-0.144	-0.00126	-0.0289
XM_005298195	nuclear_receptor_corepressor_1_(NCOR1)_transcript_variant_X1_mRNA	-1.03e-36	9.98e-06	1.53e-11	-0.568	-0.00784	3.49e-23	-0.391	0.00234	3.88e-14	4.34e-08
XM_005283935	SON_DNA_binding_protein_(SON)_transcript_variant_X1_mRNA	-2.73e-42	0.987	2.11e-16	-0.429	-6.8e-13	-0.11	-0.666	-5.82e-38	-3.4e-34	-1.02e-10
XM_005306819	serum_deprivation_response_(SDPR)_mRNA	1.69e-08	1	3.56e-13	-0.00101	-9.88e-14	-0.182	0.000575	0.0061	-5.25e-06	-0.698
XM_005280096	collagen_type_IX_alpha_1_(COL9A1)_mRNA	2.06e-06	-1	6.86e-21	0.906	-0.987	-1.73e-08	5.79e-06	2.09e-197	-0.00735	0.0201
XM_005299385	carbonic_anhydrase_II_(CA2)_transcript_variant_X1_mRNA	3.99e-06	-0.565	2.93e-37	-8.62e-14	0.00029	0.38	0.107	-2.62e-20	3.09e-09	-4.25e-85
XM_005279436	angiopoietin-like_2_(ANGPTL2)_mRNA	4.42e-05	-0.867	1.98e-24	-0.716	0.0117	1	0.00162	1.88e-22	7.56e-12	-0.403
XM_005288732	vasohibin_2_(VASH2)_mRNA	0.000904	-0.172	5.93e-12	-0.786	0.695	2.16e-06	0.962	1.04e-09	0.989	8.7e-22
XM_005298470	collagen_type_IX_alpha_2_(COL9A2)_mRNA	0.00298	0.445	6.92e-24	8.35e-06	-0.847	0.684	0.0204	4.23e-88	1.65e-07	-0.559
XM_005300785	cytoskeleton-associated_protein_4_(CKAP4)_mRNA	0.00487	0.864	5.32e-13	0.731	0.00644	7.54e-05	-0.591	2.97e-18	1.52e-12	-0.177
XM_005300813	TIMP_metallopeptidase_inhibitor_3_(TIMP3)_mRNA	0.0186	0.207	1.25e-17	0.0295	-2.92e-10	0.0751	0.552	-1.93e-09	-8.85e-139	-0.624
XM_005302063	chloride_intracellular_channel_4_(CLIC4)_transcript_variant_X1_mRNA	0.109	0.000825	2.21e-12	0.87	0.742	0.00305	-0.106	6.94e-22	5.64e-48	0.000292
XM_005300588	placenta-specific_9_(PLAC9)_transcript_variant_X1_mRNA	0.376	-0.0601	6.29e-13	1.05e-08	0.0057	-0.00264	0.987	0.00965	0.0516	-0.00476
XM_005309338	extracellular_matrix_protein_2_female_organ_and_adipocyte_specific_(ECM2)_transcript_variant_X1_mRNA	0.394	0.253	1.12e-19	-1.37e-15	1.31e-08	0.0157	0.0494	0.126	1.07e-31	1.62e-09
XM_005300070	Janus_kinase_1_(JAK1)_transcript_variant_X1_mRNA	0.661	0.0728	5e-12	-1.88e-06	0.000324	3.91e-15	0.00297	7.24e-06	-0.623	8.67e-22
XM_005294888	aggrecan_(ACAN)_mRNA	0.673	0.0724	1.3e-85	-5.52e-10	-3.02e-120	-1	0.00207	8.09e-51	-0.0928	-0.109
XM_005309790	sulfatase_1_(SULF1)_transcript_variant_X1_mRNA	0.808	0.71	1.12e-15	0.279	0.00102	5.11e-41	6.44e-12	5.34e-76	1.37e-64	9.68e-07
XM_005308527	1-aminocyclopropane-1-carboxylate_synthase-like_protein_1-like_(LOC101935139)_mRNA	0.873	-0.629	3.76e-11	-0.401	0.903	0.282	0.5	0.362	0.427	1.77e-05
XM_005290971	kinesin_family_member_5B_(KIF5B)_mRNA	0.95	-0.714	1.2e-14	-1.05e-29	0.191	2.14e-63	-8.52e-13	4.22e-05	6.35e-16	-0.415
XM_005284741	nuclear_factor_I/A_(NFIA)_transcript_variant_X1_mRNA	0.969	0.373	5.14e-50	0.00547	-3.83e-11	1	5.68e-13	5.38e-15	1.29e-20	1.37e-25
XM_005307571	chromosome_unknown_open_reading_frame_human_C16orf45_(LOC101950450)_mRNA	0.983	-1	8.33e-16	-0.00166	0.695	0.00102	0.0182	0.000342	0.343	0.044
XM_005297396	runt-related_transcription_factor_2_(RUNX2)_mRNA	1	-0.605	9.05e-22	0.00735	0.255	0.745	0.0943	4e-39	-0.687	4.35e-13
XM_005280708	progestin_and_adipoQ_receptor_family_member_VI_(PAQR6)_mRNA	1	0.601	1.64e-13	9.28e-05	-0.086	0.107	0.412	2.93e-06	-0.0476	-0.501
XM_005309700	contactin-associated_protein-like_4-like_(LOC101951929)_mRNA	1	0.722	5.06e-19	-0.000371	3.65e-08	-0.495	0.38	0.141	-0.132	5.75e-05
XM_005284195	family_with_sequence_similarity_210_member_B_(FAM210B)_mRNA	1	1	2.98e-12	-1.29e-12	2.26e-09	0.0853	-0.7	-7.49e-10	-0.91	-0.722
XM_005281139	duodenase-1-like_(LOC101946964)_mRNA	-1	-0.973	0.899	3.66e-56	2.2e-52	1	1	-9.77e-09	1.18e-17	6.13e-05
XM_005279704	tubulin_alpha_4a_(TUBA4A)_transcript_variant_X1_mRNA	-1	-0.000197	-2.26e-122	1.29e-50	1.98e-31	-3.65e-12	8.22e-22	2.03e-146	1.63e-151	1.56e-19
XM_005314825	elastin_microfibril_interfacer_1_(EMILIN1)_partial_mRNA	-1	0.0193	-0.000242	6.15e-157	6.03e-12	0.59	0.676	0.149	0.024	4.76e-06
XM_005278862	elastin-like_(LOC101953635)_transcript_variant_X1_mRNA	-1	0.481	0.388	3.6e-197	2.45e-197	1	0.392	0.188	0.0412	0.16
XM_005282286	coagulation_factor_XII_(Hageman_factor)_(F12)_mRNA	-1	0.648	-0.0166	3.73e-13	1.9e-11	1	1	-4.28e-13	-1.32e-24	1
XM_005293182	galectin-4-like_(LOC101946020)_mRNA	-1	1	1	2.27e-17	8.23e-59	NA	NA	NA	NA	NA
XM_005301375	tenascin_C_(TNC)_mRNA	-0.962	2.84e-06	2.91e-07	1.33e-53	1.61e-20	1	3.61e-06	3.22e-121	0.692	-8.68e-89
XM_005305912	actinin_alpha_1_(ACTN1)_transcript_variant_X1_mRNA	-0.79	0.0489	4.71e-06	6.93e-38	4.43e-39	1.28e-18	5.89e-15	2.03e-184	1.74e-103	-0.107
XM_005280773	protein_arginine_methyltransferase_1_(PRMT1)_mRNA	-0.601	0.998	-1.28e-17	3.74e-71	8.3e-27	-4.47e-63	7.97e-64	-1.68e-18	1.34e-29	0.587
XM_005293069	odd-skipped_related_1_(Drosophila)_(OSR1)_transcript_variant_X1_mRNA	-0.522	0.169	0.535	4.3e-62	2.15e-12	0.957	0.00011	3.95e-12	2.28e-07	-0.478
XM_005307564	myosin-11-like_(LOC101948723)_transcript_variant_X1_mRNA	-0.511	0.0866	0.699	2.14e-67	2.46e-52	0.0206	0.178	-5.42e-77	1.91e-14	-2.8e-197
XM_005305508	solute_carrier_family_3_(amino_acid_transporter_heavy_chain)_member_2_(SLC3A2)_mRNA	-0.114	0.632	-0.00521	2.76e-34	2.41e-52	-0.284	0.000905	2.44e-11	3.11e-08	-0.173
XM_005311023	leiomodin_1_(smooth_muscle)_(LMOD1)_mRNA	-0.0293	0.0292	0.0498	1.17e-14	5.1e-13	-0.306	0.00133	0.00234	0.0111	-0.222
XM_005301958	solute_carrier_family_4_(anion_exchanger)_member_1_(SLC4A1)_mRNA	-0.00166	0.997	0.357	6.63e-110	8.58e-71	0.00586	-0.02	-0.882	0.503	5.25e-43
XR_255839	uncharacterized_LOC101951243_(LOC101951243)_misc_RNA	-0.000382	-0.46	0.735	1.66e-53	2.54e-58	0.614	-0.064	-0.0013	2.86e-27	1
XM_005278770	selenoprotein_M-like_(LOC101953928)_mRNA	1.85e-10	-0.25	0.289	6.85e-97	1.4e-26	-0.00996	1	-0.000318	-0.249	-0.214
XM_005282349	hydroxysteroid_(17-beta)_dehydrogenase_10_(HSD17B10)_transcript_variant_X1_mRNA	2.02e-10	1	-0.00355	7.62e-23	3.76e-16	-0.38	0.000639	0.000769	0.0551	0.00858
XM_005280648	dolichyl-phosphate_mannosyltransferase_polypeptide_3_(DPM3)_mRNA	3.04e-10	-0.00421	-3.24e-05	1.03e-27	1.7e-17	-0.478	2.69e-08	0.182	0.094	0.677
XM_005290192	sulfotransferase_1_family_member_D1-like_(LOC101940443)_partial_mRNA	5.62e-10	-0.0363	-7.94e-11	2.24e-75	9.38e-70	-7.75e-14	0.142	0.552	-0.114	1.64e-11
XM_005302348	NADH_dehydrogenase_(ubiquinone)_Fe-S_protein_7_20kDa_(NADH-coenzyme_Q_reductase)_(NDUFS7)_mRNA	6.72e-10	-2.1e-08	-1.87e-29	7.51e-44	3.63e-14	-8.47e-14	0.000134	0.00191	1.71e-09	0.0368
XM_005307965	RNA_binding_motif_protein_4B_(RBM4B)_transcript_variant_X1_mRNA	7.53e-10	0.19	-0.00741	5.03e-14	3.66e-16	0.376	3.56e-26	3.89e-60	2.55e-52	2.3e-11
XM_005308189	tubulin_beta_3_class_III_(TUBB3)_mRNA	1.77e-09	-0.572	-7.36e-35	1.01e-11	4.96e-11	-0.953	7.45e-64	1.93e-65	1.35e-79	0.0579
XM_005300645	small_EDRK-rich_factor_2_(SERF2)_mRNA	9.98e-08	-0.939	0.966	1.4e-24	1.86e-12	-0.064	1.18e-10	0.169	0.068	6.07e-11
XM_005302441	thiosulfate_sulfurtransferase_(rhodanese)_(TST)_mRNA	2.44e-07	-0.975	0.859	6.67e-13	6.36e-167	-0.0267	3.3e-23	-0.0283	-2.08e-43	-6e-72
XM_005280630	protein_S100-A11-like_(LOC101951009)_mRNA	3.7e-06	-0.0287	-0.00172	3.02e-57	1.21e-20	-1.51e-36	0.0209	-1.35e-06	-0.0219	-5.12e-09
XM_005281045	calponin_2_(CNN2)_mRNA	3.81e-06	0.544	-1.73e-14	3.27e-18	1.85e-41	-0.000483	-0.201	0.0875	1	0.0136
XM_005305475	cofilin_1_(non-muscle)_(CFL1)_mRNA	4.89e-06	-0.0382	-1.71e-11	6.62e-36	5.2e-20	0.961	7.07e-10	1.31e-132	8.16e-57	3.39e-61
XM_005293704	S100_calcium_binding_protein_A10_(S100A10)_mRNA	3.15e-05	-0.135	0.149	1.03e-56	2.05e-58	-3.79e-10	1.11e-16	6.67e-51	-0.182	1.04e-06
XM_005281363	phenylalanyl-tRNA_synthetase_alpha_subunit_(FARSA)_mRNA	5.27e-05	-0.181	-1.03e-13	1.23e-23	1.58e-12	0.91	0.0432	0.0445	0.824	5.8e-08
XM_005279700	desmin_(DES)_mRNA	0.000136	0.00159	-0.00328	3.6e-197	1.81e-170	-4.23e-08	7.36e-13	2.29e-27	3.74e-05	2.8e-197
XM_005307267	nicotinamide_riboside_kinase_2-like_(LOC101941893)_mRNA	0.000156	-0.0517	-2.58e-07	6.81e-11	3.23e-67	1.64e-05	-1	-3.3e-134	-3.96e-06	1.52e-30
XM_005300745	transmembrane_emp24_protein_transport_domain_containing_3_(TMED3)_mRNA	0.00052	0.0997	1.71e-09	8.54e-59	1.49e-35	NA	NA	NA	NA	NA
XM_005295749	Y_box_binding_protein_3_(YBX3)_mRNA	0.000623	-0.983	-8.64e-09	1.99e-68	2.39e-132	0.0056	-0.00207	-1.62e-05	-1.74e-32	1.22e-09
XM_005284435	heat_shock_27kDa_protein_1_(HSPB1)_mRNA	0.00134	-0.287	-0.937	9.46e-60	5.06e-35	-0.000519	7.06e-09	0.0271	0.156	7.02e-65
XM_005293154	enoyl_CoA_hydratase_1_peroxisomal_(ECH1)_mRNA	0.00182	-1.09e-10	-1.65e-54	1.16e-34	8.72e-104	-0.0898	0.00489	1.86e-06	0.0132	0.84
XM_005301052	four_and_a_half_LIM_domains_1_(FHL1)_transcript_variant_X1_mRNA	0.00189	-0.27	8.24e-05	2.26e-18	1.02e-34	0.23	9.98e-09	2.26e-71	0.319	1.71e-29
XM_005302034	SH3_domain_binding_glutamic_acid-rich_protein_like_3_(SH3BGRL3)_mRNA	0.00191	-1.85e-07	-3.49e-05	2.31e-17	3.15e-14	-0.062	0.336	0.00101	-0.19	-0.327
XM_005290191	coiled-coil_domain_containing_101_(CCDC101)_mRNA	0.00228	-2.4e-06	-1.28e-16	1.55e-11	5.92e-17	-0.0529	0.18	-0.23	-3.29e-07	-0.00616
XM_005281347	calponin_1_basic_smooth_muscle_(CNN1)_mRNA	0.00293	1.29e-05	0.36	8.71e-93	7.81e-108	-0.00612	-1	3.31e-11	0.258	-1.47e-120
XM_005299451	gelsolin_(GSN)_transcript_variant_X1_mRNA	0.0039	1.71e-05	0.0583	6.75e-20	1.46e-47	6e-13	1.29e-05	9.76e-46	-9.89e-15	1.33e-104
XM_005282631	collagen_type_VI_alpha_2_(COL6A2)_transcript_variant_X1_mRNA	0.00521	0.138	5.87e-07	7.95e-110	2.47e-134	-1	0.114	0.194	5.16e-08	0.474
XM_005293829	ATPase_Ca++_transporting_cardiac_muscle_fast_twitch_1_(ATP2A1)_mRNA	0.00971	0.758	0.771	1.21e-31	2.23e-14	-0.373	3.07e-09	1.69e-10	0.00123	2.8e-197
XM_005280761	tetraspanin-4-like_(LOC101938404)_mRNA	0.0157	0.117	0.495	2.08e-52	8.53e-11	0.103	0.0569	-0.00322	0.00334	0.104
XM_005294973	glutathione_peroxidase_2_(gastrointestinal)_(GPX2)_mRNA	0.0259	0.875	-0.0933	3.14e-70	1.44e-166	0.0518	-0.00905	-0.205	-2.59e-27	1.26e-08
XM_005279940	CCAAT/enhancer_binding_protein_(C/EBP)_delta_(CEBPD)_mRNA	0.0472	1.61e-07	-1	1.71e-27	1.4e-13	-8.77e-15	2.68e-10	-2.17e-162	0.00684	0.00214
XM_005310375	myeloid_protein_1-like_(LOC101938964)_mRNA	0.0716	-1	0.0269	3.5e-17	9.67e-14	0.135	-0.677	-0.0742	2.29e-59	0.191
XM_005295493	lectin_galactoside-binding_soluble_3_(LGALS3)_mRNA	0.117	-9.13e-14	-1.84e-16	7.96e-37	1.66e-73	-0.373	0.472	-7.76e-11	2.48e-11	-2.31e-17
XM_005308842	isoaspartyl_peptidase/L-asparaginase-like_(LOC101938512)_transcript_variant_X1_mRNA	0.12	0.0137	3.96e-06	2.89e-13	1.39e-15	0.000474	0.000299	0.67	0.0125	0.358
XM_005305472	fibroblast_growth_factor_(acidic)_intracellular_binding_protein_(FIBP)_mRNA	0.158	-0.0548	-4.33e-27	1.04e-15	2.52e-11	-0.00104	0.000138	2.26e-08	2.71e-05	0.0557
XM_005314070	C-type_lectin_domain_family_11_member_A_(CLEC11A)_mRNA	0.188	-0.0988	0.531	1.9e-53	1.49e-31	-0.00183	0.0114	1.69e-19	-0.0964	0.243
XM_005293685	cathepsin_K-like_(LOC101954188)_mRNA	0.208	-0.00611	-0.732	9.69e-16	8.69e-64	-0.274	1.19e-06	0.795	-0.167	-2.13e-14
XM_005314107	actin_gamma-enteric_smooth_muscle-like_(LOC101953125)_mRNA	0.294	0.000212	0.527	3.6e-197	2.45e-197	-1.62e-09	0.168	2.74e-49	9.58e-82	-2.8e-197
XM_005313350	transmembrane_protein_176B-like_(LOC101934675)_mRNA	0.302	-0.807	-5.3e-05	6.27e-102	9.87e-13	-0.262	0.329	-0.00131	-0.0677	0.17
XM_005298336	four_and_a_half_LIM_domains_3_(FHL3)_transcript_variant_X1_mRNA	0.491	0.89	-0.168	9.92e-54	1.21e-14	-0.000283	3.24e-26	-0.00419	2.2e-05	1.55e-72
XM_005300214	kelch-like_family_member_31_(KLHL31)_mRNA	0.515	0.009	4.67e-06	9.96e-11	2.4e-14	0.304	0.00083	1.51e-27	-0.00244	2.8e-197
XM_005281422	secretagogin_EF-hand_calcium_binding_protein_(SCGN)_transcript_variant_X1_mRNA	0.531	1	-0.958	5.78e-11	3.95e-16	-0.23	0.00489	-4.29e-05	1.53e-48	-0.813
XM_005295679	creatine_kinase_muscle_(CKM)_mRNA	0.562	-0.00875	-0.335	1.96e-37	1.5e-66	-6.41e-06	5.48e-87	1.29e-80	-6.09e-07	2.8e-197
XM_005294976	spectrin_beta_erythrocytic_(SPTB)_transcript_variant_X1_mRNA	0.571	0.556	0.166	1.2e-39	3.55e-24	0.831	-0.266	0.021	-0.00762	2.09e-138
XM_005300643	creatine_kinase_mitochondrial_1B_(CKMT1B)_mRNA	0.58	0.948	0.051	2.07e-21	8.13e-52	-0.41	0.000241	0.000694	0.345	-0.00894
XM_005279552	adaptor-related_protein_complex_1_mu_2_subunit_(AP1M2)_transcript_variant_X1_mRNA	0.606	-0.803	-0.841	3.39e-12	4.64e-14	-2.85e-08	5.6e-11	1.29e-06	8.03e-08	0.0651
XM_005311841	tubulin_alpha-4A_chain-like_(LOC101939240)_partial_mRNA	0.711	0.92	0.735	1.07e-14	1.17e-24	0.719	0.00371	3.82e-15	0.0205	-0.449
XM_005311104	matrix_metallopeptidase_19_(MMP19)_mRNA	0.766	0.249	-1	6.91e-14	2.11e-15	1	1	-0.00247	0.524	0.247
XM_005291227	actin_alpha_1_skeletal_muscle_(ACTA1)_mRNA	0.779	-6.02e-22	-1.44e-138	3.6e-197	2.45e-197	-7.2e-15	7.46e-28	2.19e-160	-3.58e-29	2.8e-197
XM_005294536	dermatopontin_(DPT)_mRNA	0.812	1	0.023	1.59e-63	2.98e-79	0.304	1.34e-17	0.401	1.09e-85	0.53
XM_005309561	collagen_type_XX_alpha_1_(COL20A1)_mRNA	0.877	0.722	5.2e-05	2.93e-12	1.76e-13	1	-0.395	-0.0863	-1	5.89e-07
XM_005302467	lectin_galactoside-binding_soluble_1_(LGALS1)_transcript_variant_X1_mRNA	1	-0.594	0.00595	2.23e-18	1.69e-34	1	1	0.188	7.24e-06	-0.782
XM_005278870	elastin-like_(LOC101932454)_mRNA	1	1	0.664	3.6e-197	4.53e-182	-1	1	4.59e-06	4.49e-05	-0.602
XM_005297242	glycoprotein-N-acetylgalactosamine_3-beta-galactosyltransferase_1-A-like_(LOC101945118)_mRNA	1	1	0.85	2.19e-22	9.7e-19	-0.23	0.308	-0.63	-0.24	0.0801
XM_005279357	elongator_complex_protein_5-like_(LOC101947962)_mRNA	-1	-1	-1.27e-09	9.39e-13	-1	-0.406	0.0143	-0.103	-1	0.0583
XM_005308052	somatostatin-like_(LOC101952894)_mRNA	-1	-0.973	-0.151	8.67e-44	0.00956	-0.28	0.274	-7.26e-06	-0.156	-0.0132
XM_005301938	protein_phosphatase_1_regulatory_subunit_9B_(PPP1R9B)_transcript_variant_X1_mRNA	-1	0.000589	0.565	6.48e-11	1	5.39e-06	3.01e-09	1.24e-23	2.21e-18	2.37e-32
XM_005300824	minichromosome_maintenance_complex_component_5_(MCM5)_mRNA	-1	0.00171	-2.4e-23	2.97e-22	7.88e-05	-1.27e-11	0.000196	6.4e-39	4.94e-35	-1
XM_005289376	MMS19_nucleotide_excision_repair_homolog_(S._cerevisiae)_(MMS19)_transcript_variant_X1_mRNA	-1	0.0707	-0.00026	1.34e-16	0.888	-0.271	1.35e-07	-0.139	0.0436	0.0137
XM_005311405	collagen_alpha-1(XI)_chain-like_(LOC101933853)_mRNA	-1	0.624	-0.848	3.18e-15	0.319	-0.0493	0.201	0.000744	-0.623	1.63e-08
XM_005312376	adipocyte_enhancer-binding_protein_1-like_(LOC101936240)_mRNA	-1	0.906	1	2.22e-19	0.19	-0.0305	2.34e-09	0.0863	0.0062	0.00155
XM_005289465	HSPA_(heat_shock_70kDa)_binding_protein_cytoplasmic_cochaperone_1_(HSPBP1)_mRNA	-1	1	-6.24e-44	1.66e-63	-0.034	-8.86e-09	0.532	1.82e-13	1.06e-07	2.62e-09
XM_005291870	aquaporin_5_(AQP5)_mRNA	-0.992	0.374	-1	9.67e-23	0.302	1	1	0.408	0.345	1
XM_005301880	CDK5_regulatory_subunit_associated_protein_3_(CDK5RAP3)_mRNA	-0.929	-1	-6.42e-12	8.53e-20	5.55e-06	-7.97e-05	0.388	1.42e-08	0.0144	-0.191
XM_005311860	uncharacterized_LOC101944168_(LOC101944168)_mRNA	-0.857	-0.0962	-0.757	4.46e-37	0.814	1	1	0.188	1	1
XM_005288860	gamma-secretase_subunit_Aph-1b-like_(LOC101936239)_mRNA	-0.85	-0.000106	-4.58e-17	3.89e-13	0.392	-0.0363	0.465	0.00808	0.000646	2.14e-07
XM_005310066	WNK_lysine_deficient_protein_kinase_4_(WNK4)_transcript_variant_X1_mRNA	-0.843	0.572	-0.0703	9.07e-44	0.000906	-0.742	0.514	3.34e-08	0.923	0.00012
XM_005294554	staphylococcal_nuclease_and_tudor_domain_containing_1_(SND1)_mRNA	-0.812	2.97e-05	-1.09e-18	5.03e-52	0.563	-2.07e-17	3.97e-17	4.69e-11	4.27e-06	1.1e-07
XM_005280137	ATPase_H+_transporting_lysosomal_accessory_protein_1_(ATP6AP1)_mRNA	-0.808	-0.692	-3.79e-05	1.56e-21	-0.259	-0.247	1	0.188	0.0583	1
XM_005302564	slit_homolog_1_protein-like_(LOC101936552)_transcript_variant_X1_mRNA	-0.784	0.304	0.61	1.15e-13	0.0043	0.0816	0.677	-1	-0.00133	0.913
XM_005304817	DEAD_(Asp-Glu-Ala-Asp)_box_polypeptide_27_(DDX27)_mRNA	-0.76	0.54	-6.81e-08	7.42e-12	0.0253	-1	-3.47e-08	7.89e-05	1.08e-08	-0.00913
XM_005302452	C1q_and_tumor_necrosis_factor_related_protein_6_(C1QTNF6)_transcript_variant_X1_mRNA	-0.758	-0.651	0.0643	3.07e-38	0.000899	-0.353	0.157	3.48e-25	-9.15e-18	0.781
XM_005311964	v-raf_murine_sarcoma_3611_viral_oncogene_homolog_(ARAF)_mRNA	-0.722	1	-0.0613	1.05e-14	0.606	-0.00106	3.08e-08	-0.808	-0.00123	-0.904
XM_005295801	synaptopodin_(SYNPO)_mRNA	-0.717	0.00112	6.59e-05	4.82e-21	0.0524	0.761	0.067	3.18e-17	4.14e-07	0.000864
XM_005279872	mannose-1-phosphate_guanyltransferase_alpha-A-like_(LOC101940669)_partial_mRNA	-0.627	7.82e-06	-0.453	3.87e-14	-1	1	-0.717	-4.45e-11	0.261	0.354
XM_005298246	flotillin_2_(FLOT2)_transcript_variant_X1_mRNA	-0.566	6.36e-05	-0.0138	3.35e-33	-0.0745	-1	0.369	1	0.238	0.399
XM_005308397	chromosome_unknown_open_reading_frame_human_C12orf44_(LOC101946442)_transcript_variant_X1_mRNA	-0.512	0.0189	-0.000406	7.13e-12	0.151	-0.00532	0.00214	0.000365	2.93e-05	1
XR_256629	uncharacterized_LOC101941879_(LOC101941879)_misc_RNA	-0.492	-0.000447	-0.000323	1.87e-65	3.54e-08	0.944	1	-0.00247	0.032	9.88e-05
XM_005293151	suppressor_of_Ty_5_homolog_(S._cerevisiae)_(SUPT5H)_transcript_variant_X1_mRNA	-0.317	0.0108	-6.25e-06	2.17e-19	1.86e-05	-0.918	1.12e-23	1.81e-08	6.09e-39	3.92e-20
XM_005298217	active_BCR-related_(ABR)_transcript_variant_X1_mRNA	-0.316	0.00133	-1.19e-06	8.38e-15	-8.65e-20	-1.37e-07	0.602	0.000333	8.88e-56	0.156
XM_005294226	uncharacterized_LOC101932788_(LOC101932788)_mRNA	-0.315	0.414	-0.0961	4e-13	0.566	-5.68e-06	-0.317	1	-0.0723	0.07
XM_005289247	echinoderm_microtubule_associated_protein_like_3_(EML3)_mRNA	-0.284	0.0988	-0.0754	2.65e-13	0.413	-0.0554	0.000216	-5.94e-17	0.00705	0.783
XM_005293777	UDP-Gal:betaGlcNAc_beta_14-_galactosyltransferase_polypeptide_3_(B4GALT3)_transcript_variant_X1_mRNA	-0.213	0.166	-0.0625	1.45e-12	0.836	-0.874	0.0537	0.518	-0.0148	-0.0641
XM_005281656	zyxin_(ZYX)_transcript_variant_X1_mRNA	-0.186	0.00429	0.622	3.31e-41	5.87e-08	0.000383	3.36e-13	0.00012	5.79e-12	2.25e-15
XM_005314782	zinc_finger_and_SCAN_domain-containing_protein_2-like_(LOC101946108)_mRNA	-0.174	1	-6.33e-05	7.52e-12	-1	1	0.0138	-0.0165	0.00133	1
XM_005305567	atlastin_GTPase_3_(ATL3)_mRNA	-0.167	-1	-0.136	1.47e-18	-0.00819	0.0795	2.81e-06	0.488	0.485	0.111
XM_005290189	eukaryotic_translation_initiation_factor_3_subunit_C-like_(EIF3CL)_mRNA	-0.127	0.0011	-3.02e-57	3.2e-62	0.000429	-1.48e-63	4.12e-24	-0.0182	-0.229	1
XM_005280781	mediator_complex_subunit_25_(MED25)_mRNA	-0.123	1	-0.00076	1.79e-16	0.817	0.406	1.79e-06	6.7e-08	1.87e-06	0.285
XM_005284247	telomerase-associated_protein_1_(TEP1)_mRNA	-0.112	0.966	-0.0477	2.86e-22	-8.83e-05	1	0.391	0.602	1	-1
XM_005297510	envoplakin_(EVPL)_transcript_variant_X1_mRNA	-0.106	0.0052	0.816	8.85e-39	9.56e-10	0.19	-0.115	0.823	-5.56e-19	-1
XM_005306530	protocadherin-10-like_(LOC101933648)_transcript_variant_X1_mRNA	-0.0989	1	1	1.15e-13	4.05e-09	-0.00112	4.58e-05	2.6e-08	0.0155	5.48e-20
XM_005300657	sema_domain_immunoglobulin_domain_(Ig)_transmembrane_domain_(TM)_and_short_cytoplasmic_domain_(semaphorin)_4B_(SEMA4B)_mRNA	-0.095	-1	-2.69e-07	1.21e-15	-0.466	-3.28e-17	0.0564	0.159	0.798	0.0465
XM_005313908	proline_glutamate_and_leucine_rich_protein_1_(PELP1)_mRNA	-0.0922	0.137	-6.54e-08	3.42e-24	0.178	-1	0.553	0.0279	0.454	0.838
XM_005296094	transitional_endoplasmic_reticulum_ATPase-like_(LOC101944300)_mRNA	-0.0876	0.851	-0.0163	7.86e-25	-0.0582	-0.00118	1.62e-06	1.17e-06	0.0699	8.54e-47
XM_005305447	splicing_factor_3b_subunit_2_145kDa_(SF3B2)_mRNA	-0.0782	0.00389	-2.9e-25	5.09e-18	0.903	-7.52e-05	-0.000344	0.0457	2.15e-10	0.342
XM_005301632	interferon_regulatory_factor_2_binding_protein-like_(IRF2BPL)_mRNA	-0.067	0.692	-4.2e-06	4.18e-15	-3.13e-10	-1.04e-11	0.000177	0.00184	-1.24e-05	-0.00731
XM_005289636	family_with_sequence_similarity_160_member_A2_(FAM160A2)_mRNA	-0.0567	0.13	-6.33e-12	2.46e-18	-3.66e-06	-0.194	0.561	0.522	0.191	0.331
XM_005295982	laminin_subunit_beta-2-like_(LOC101935096)_mRNA	-0.0423	-0.215	-0.00402	1.96e-85	-4.33e-15	-0.000981	-0.835	0.0762	0.115	4.14e-10
XM_005311866	uncharacterized_LOC101945709_(LOC101945709)_mRNA	-0.0392	-0.00499	-0.00204	4.72e-30	2.07e-08	NA	NA	NA	NA	NA
XM_005301722	mex-3_homolog_B_(C._elegans)_(MEX3B)_mRNA	-0.034	-0.011	-0.0549	5.97e-16	0.586	-1.04e-12	0.0107	9.85e-84	1.06e-12	1.15e-11
XM_005313458	sal-like_2_(Drosophila)_(SALL2)_mRNA	-0.0289	0.000717	-1.33e-21	1.78e-65	0.0159	-6.22e-15	0.0146	-0.732	7.34e-11	3.1e-09
XM_005315566	lamin_A/C_(LMNA)_mRNA	-0.0169	0.722	0.451	5.16e-37	5.74e-08	0.525	0.0201	0.25	0.345	-0.474
XM_005279604	coactivator-associated_arginine_methyltransferase_1_(CARM1)_mRNA	-0.0135	0.00466	-2.82e-13	1.03e-16	0.0501	-0.765	2.57e-07	4.2e-16	2.08e-08	0.0352
XM_005306093	frizzled_family_receptor_5_(FZD5)_mRNA	-0.00658	1	-0.842	1.32e-11	0.00171	-0.958	1	-0.0241	0.000348	-1
XM_005312060	myosin-10-like_(LOC101951755)_mRNA	-0.0033	0.00216	-0.368	1.01e-17	-2.51e-05	-0.0489	5.89e-15	4.97e-28	1.09e-09	1.57e-05
XM_005290138	solute_carrier_family_7_(amino_acid_transporter_light_chain_L_system)_member_8_(SLC7A8)_mRNA	-0.00317	0.054	-0.00205	1.89e-19	-5.05e-05	-5.74e-09	1.94e-21	2.17e-14	-0.000501	0.00581
XM_005295284	kinesin_family_member_1C_(KIF1C)_mRNA	-0.00283	0.00126	-3.16e-08	5.18e-49	0.116	-0.104	0.351	1.26e-09	0.00136	0.112
XM_005304018	fibrillin_1_(FBN1)_transcript_variant_X1_mRNA	-0.000762	0.711	1.68e-05	9.69e-15	0.000219	0.63	-0.106	-2.16e-11	-0.861	-0.0029
XM_005307106	ELOVL_fatty_acid_elongase_1_(ELOVL1)_mRNA	-0.0006	0.00104	-0.00203	4.09e-20	-0.498	0.0554	4.7e-05	9.59e-08	0.242	0.00559
XM_005279207	spectrin_beta_non-erythrocytic_4_(SPTBN4)_mRNA	-0.00049	2.89e-05	0.848	1.91e-18	-0.000124	-0.0121	0.71	0.536	0.0697	1.5e-05
XM_005290141	matrix_metallopeptidase_14_(membrane-inserted)_(MMP14)_transcript_variant_X1_mRNA	-0.000356	1.32e-05	0.00126	1.06e-66	-7.53e-07	-3.3e-08	0.0294	9.31e-24	5.58e-06	8.55e-53
XM_005294163	uncharacterized_LOC101937192_(LOC101937192)_mRNA	-0.000226	0.493	-0.0319	6.71e-12	-0.387	-2.35e-08	0.568	4.15e-05	1.72e-05	1.37e-05
XM_005303665	phosphofructokinase_liver_(PFKL)_transcript_variant_X1_mRNA	-0.000194	-0.871	-1.51e-07	4.52e-21	0.000174	-9.44e-08	2.01e-11	5.64e-24	2.52e-09	4.56e-05
XM_005289379	ribosomal_RNA_processing_12_homolog_(S._cerevisiae)_(RRP12)_transcript_variant_X1_mRNA	-3.17e-05	0.000146	-7.94e-20	2.35e-21	0.0697	-1.98e-07	0.365	0.125	2.21e-05	0.305
XM_005298413	tubulointerstitial_nephritis_antigen-like_1_(TINAGL1)_mRNA	-2.29e-05	0.0113	1	1.05e-15	5.19e-06	-0.0355	0.143	0.000102	1.32e-29	2.62e-06
XM_005306169	GLIS_family_zinc_finger_2_(GLIS2)_transcript_variant_X1_mRNA	-1.1e-05	0.686	-0.576	1.96e-12	-3.86e-07	1	-0.201	-3.26e-05	0.00715	0.126
XM_005283771	SIX_homeobox_5_(SIX5)_mRNA	-8.13e-06	1	-0.955	2.58e-15	-9.62e-07	-0.384	-0.311	0.108	0.043	3.48e-07
XM_005278416	dynactin_1_(DCTN1)_transcript_variant_X1_mRNA	-3.96e-06	0.000173	-8.6e-11	3.92e-30	-0.309	-0.000713	6.14e-06	1.39e-23	1.78e-10	0.0309
XM_005279724	CTD_(carboxy-terminal_domain_RNA_polymerase_II_polypeptide_A)_small_phosphatase_1_(CTDSP1)_mRNA	-9.48e-07	0.000278	0.191	4.28e-13	-0.571	-0.107	0.38	0.129	1.25e-07	0.00559
XM_005293922	serine/threonine-protein_phosphatase_2A_65_kDa_regulatory_subunit_A_alpha_isoform-like_(LOC101946593)_mRNA	-2.23e-07	8.47e-08	-0.0651	6.04e-18	0.677	-1.23e-07	1.05e-62	1.19e-93	9.62e-113	2.63e-19
XM_005295027	tankyrase_1_binding_protein_1_182kDa_(TNKS1BP1)_mRNA	-3.1e-08	0.269	0.0217	7.03e-16	0.58	-0.406	-0.395	1	1	1
XM_005283111	granulin_(GRN)_mRNA	-1.98e-08	0.0945	-0.127	2.21e-36	-0.00685	-0.000235	0.854	2.96e-10	0.195	1.57e-05
XM_005283849	MAP_kinase_interacting_serine/threonine_kinase_2_(MKNK2)_mRNA	-2.05e-09	0.000586	0.679	2.02e-19	-1.3e-06	-0.406	-0.219	0.000285	-8.11e-10	-0.538
XM_005283131	BAH_domain_and_coiled-coil_containing_1_(BAHCC1)_mRNA	-1.35e-13	0.0016	1	1.71e-16	-1.02e-17	-1.01e-07	0.0291	1.71e-17	9.34e-20	8.9e-29
XM_005292195	ArfGAP_with_RhoGAP_domain_ankyrin_repeat_and_PH_domain_1_(ARAP1)_transcript_variant_X1_mRNA	-1.19e-13	0.973	-0.00361	5.12e-13	-0.398	-0.00159	0.00194	5.98e-10	3.45e-21	0.261
XM_005281325	filamin_C_gamma_(FLNC)_mRNA	-2.94e-14	3.69e-08	0.551	3.05e-48	-0.0622	-1.35e-14	2.82e-35	1.33e-191	1.73e-141	2.8e-197
XM_005312139	mahogunin_ring_finger_1_E3_ubiquitin_protein_ligase_(MGRN1)_transcript_variant_X1_mRNA	-1.09e-14	0.00311	-1.77e-09	5.86e-24	-7.09e-14	-4.79e-16	0.614	8.75e-18	1.28e-11	-0.0303
XM_005299783	pleckstrin_homology-like_domain_family_B_member_1_(PHLDB1)_transcript_variant_X1_mRNA	-3.37e-16	5.26e-05	0.000171	1.75e-11	-0.678	-0.126	0.0406	0.374	4.09e-06	8.26e-15
XM_005297233	carboxy-terminal_domain_RNA_polymerase_II_polypeptide_A_small_phosphatase_2-like_(LOC101942830)_transcript_variant_X1_mRNA	-4.95e-18	1.76e-07	-0.128	5.71e-24	-2.13e-10	0.906	0.437	1.35e-05	0.000485	-1
XM_005289388	LIM_domain_binding_1_(LDB1)_transcript_variant_X1_mRNA	-3.18e-21	0.0566	-4.72e-18	7.69e-74	-0.0203	-8.74e-20	0.185	1.38e-24	3.27e-19	1.76e-45
XM_005307146	seizure_threshold_2_homolog_(mouse)_(SZT2)_mRNA	-2.37e-21	0.353	0.169	4.61e-17	-2.1e-11	-0.0391	0.000121	1	0.0501	5.27e-08
XM_005278924	microtubule-associated_protein_1B-like_(LOC101945751)_transcript_variant_X1_mRNA	-2.63e-25	1.09e-10	-6.13e-07	5.6e-13	-0.386	-4.47e-07	1.58e-09	0.000357	4.11e-26	2.25e-11
XM_005282371	lysine-specific_demethylase_5D-like_(LOC101952359)_mRNA	-9.52e-26	1.78e-07	-8.64e-19	2.15e-44	-3.01e-11	-4.56e-19	7.84e-08	3.55e-31	1.18e-46	4.2e-31
XM_005282736	low-density_lipoprotein_receptor-related_protein_1-like_(LOC101949787)_mRNA	-2.21e-67	0.000244	7.69e-06	6.77e-51	-5.21e-59	-0.322	2.8e-22	-0.000124	1.14e-156	1.27e-158
XM_005281283	host_cell_factor_C1_(VP16-accessory_protein)_(HCFC1)_partial_mRNA	-2.8e-83	0.0004	-1	9.21e-20	-0.000163	-6.68e-19	0.192	9.06e-66	1.77e-174	1.19e-77
XM_005312093	serine/arginine_repetitive_matrix_protein_2-like_(LOC101938441)_mRNA	-1.07e-86	1.06e-07	-0.00266	7.85e-48	-6.41e-26	0.819	0.0171	3.46e-09	3.99e-10	0.000287
XM_005311947	cold-inducible_RNA-binding_protein-like_(LOC101944357)_mRNA	1.88e-10	-9.67e-118	-1.46e-196	5.49e-61	0.000247	-1.39e-43	0.000234	-1.58e-20	3.79e-36	5.21e-06
XM_005312026	chromosome_unknown_open_reading_frame_human_C12orf57_(LOC101942887)_mRNA	1.94e-10	-0.454	-0.0206	4.63e-11	0.000111	-8e-11	1.96e-08	0.0557	-0.281	-0.000113
XM_005291451	N-acetylglucosamine_kinase_(NAGK)_mRNA	2.79e-10	-0.702	-0.0102	1.71e-13	0.0132	-0.00578	0.00123	1.61e-14	2.96e-08	0.031
XM_005292691	NADH_dehydrogenase_(ubiquinone)_1_beta_subcomplex_4_15kDa_(NDUFB4)_mRNA	3.08e-10	-7.43e-05	-2.09e-21	2.25e-27	1.03e-10	0.406	0.219	1	1	0.191
XM_005280697	apolipoprotein_A-I_binding_protein_(APOA1BP)_mRNA	4.72e-09	0.167	-0.0693	3.66e-13	0.951	-0.00021	2.26e-11	0.194	0.000108	-0.254
XM_005280611	S100_calcium_binding_protein_A13_(S100A13)_mRNA	7.61e-09	-2.27e-07	-0.00116	2.53e-20	0.613	-0.0702	-0.403	5.15e-07	-0.338	-0.732
XM_005307952	Sjogren_syndrome/scleroderma_autoantigen_1_(SSSCA1)_mRNA	8.82e-09	-0.548	-0.000969	1.33e-25	4.51e-07	0.00187	1.69e-17	2.4e-10	4.03e-13	0.00015
XM_005314739	dolichyl-diphosphooligosaccharide--protein_glycosyltransferase_subunit_DAD1-like_(LOC101932508)_partial_mRNA	1.13e-08	-0.0315	-1.88e-09	1.76e-22	0.429	-4.98e-09	0.00219	0.883	-1e-07	1
XM_005312057	ubiquitin-conjugating_enzyme_E2S_(UBE2S)_mRNA	1.19e-08	-1	-8.92e-05	1.23e-11	0.394	-0.501	0.00232	0.72	0.599	0.59
XM_005280129	ubiquitin-like_4A_(UBL4A)_mRNA	1.45e-08	-0.683	-4.11e-13	2.46e-23	0.118	-0.0001	0.00181	-0.701	0.441	0.147
XM_005305497	cystatin-M-like_(LOC101934826)_mRNA	2.51e-08	-3.95e-07	-2.21e-08	4.86e-11	0.45	-4.54e-13	0.00969	-5e-06	-1.28e-07	0.0449
XM_005303761	Thy-1_cell_surface_antigen_(THY1)_mRNA	3.54e-08	0.0769	0.749	6.43e-62	-2.5e-10	0.039	2.1e-06	0.0466	6.76e-06	0.84
XM_005279861	GTPase_HRas-like_(LOC101937663)_transcript_variant_X1_mRNA	1.59e-07	0.651	-0.828	4e-17	0.0184	-0.00012	7.13e-05	-0.0524	-1.16e-09	0.245
XM_005312114	fission_1_(mitochondrial_outer_membrane)_homolog_(S._cerevisiae)_(FIS1)_transcript_variant_X1_mRNA	1.94e-07	-0.0288	-1.15e-08	1.32e-22	0.203	-3.13e-12	-0.811	-1	0.0322	0.717
XM_005310661	surfeit_locus_protein_4-like_(LOC101946452)_transcript_variant_X1_mRNA	2.11e-07	-0.658	-0.995	2.33e-12	2.89e-09	-0.524	0.319	3.73e-05	0.191	-0.281
XM_005282249	lectin_mannose-binding_2_(LMAN2)_mRNA	3.43e-07	1	-0.322	1.58e-12	0.14	-9.77e-12	6.51e-08	0.881	-1.04e-06	-0.853
XM_005280847	NADH_dehydrogenase_(ubiquinone)_1_alpha_subcomplex_2_8kDa_(NDUFA2)_mRNA	7.18e-07	-2.78e-07	-3.81e-12	2.62e-11	0.151	-0.0625	0.00369	-1	0.000694	0.591
XM_005311103	primase_DNA_polypeptide_1_(49kDa)_(PRIM1)_mRNA	1.38e-06	-0.0178	-5.04e-19	2.12e-12	0.00128	-0.612	0.00453	1.27e-08	5.74e-17	0.0127
XM_005292233	cytochrome_b-245_light_chain-like_(LOC101937351)_mRNA	1.48e-06	-0.916	-0.291	9.65e-45	0.00184	-0.268	1e-08	-0.92	3.61e-12	7.67e-14
XM_005280142	B-cell_receptor-associated_protein_31_(BCAP31)_mRNA	1.59e-06	-8.27e-29	-4.61e-85	1.74e-61	0.000129	-1.39e-08	0.0983	-0.982	-0.816	-0.0275
XM_005311069	within_bgcn_homolog_(Drosophila)_(WIBG)_transcript_variant_X1_mRNA	2.23e-06	0.875	-0.000437	7.81e-11	0.122	-0.0229	1	-0.0398	-0.00224	0.0528
XM_005310557	ATP5S-like_(ATP5SL)_mRNA	2.87e-06	-7.94e-08	-1.29e-27	3.82e-21	0.00207	-0.039	-0.958	-0.168	-0.0166	-0.47
XM_005286242	serine_incorporator_2_(SERINC2)_mRNA	3.31e-06	-0.804	-3.24e-07	3.44e-14	4.23e-09	-0.0186	-0.229	-7.5e-18	0.0206	0.0321
XM_005281361	growth_arrest_and_DNA-damage-inducible_gamma_interacting_protein_1_(GADD45GIP1)_mRNA	8.2e-06	1	-5.13e-06	6.57e-21	0.00011	-0.31	-0.332	-0.568	0.338	-0.0604
XR_254646	uncharacterized_LOC101944937_(LOC101944937)_misc_RNA	8.74e-06	-0.683	-0.285	9.37e-12	3.07e-06	1	1	0.188	1	1
XM_005289449	cyclin-dependent_kinase_2_associated_protein_2_(CDK2AP2)_transcript_variant_X1_mRNA	1.25e-05	-0.000787	-2.74e-20	8.36e-15	0.00493	-5.57e-07	0.304	-0.0165	0.24	-0.853
XM_005314804	histidine_triad_nucleotide-binding_protein_2_mitochondrial-like_(LOC101953894)_mRNA	2.28e-05	-0.000332	-2.64e-14	2.38e-27	0.0286	-0.126	1	0.397	0.0376	0.00635
XM_005294975	farnesyltransferase_CAAX_box_beta_(FNTB)_mRNA	2.67e-05	-6.15e-05	-1.67e-24	8.54e-40	3.42e-08	-8.61e-18	0.771	-0.177	-0.387	0.000183
XM_005298414	penta-EF-hand_domain_containing_1_(PEF1)_mRNA	3.97e-05	0.000392	-0.457	2.36e-13	0.00706	-0.343	-0.955	0.819	2.86e-06	0.196
XM_005311529	protein_lin-37_homolog_(LOC101945626)_transcript_variant_X1_mRNA	5.79e-05	-0.771	-5.52e-05	1.84e-19	0.00684	-0.00108	0.0537	0.905	0.303	0.545
XM_005290176	HAUS_augmin-like_complex_subunit_4_(HAUS4)_mRNA	6.11e-05	1	-2.93e-21	5.3e-54	5.82e-09	-0.14	0.00189	0.00764	-0.0541	0.896
XM_005294206	chromosome_unknown_open_reading_frame_human_C16orf58_(LOC101949058)_mRNA	0.000128	-0.746	-2.68e-05	1.3e-20	0.0564	-0.274	1.55e-10	0.00543	0.957	0.79
XM_005280764	nitric_oxide_synthase_interacting_protein_(NOSIP)_mRNA	0.000158	-0.0182	-9.8e-21	6.07e-54	1.95e-10	-1.36e-06	0.138	0.0228	0.0113	0.00259
XM_005279218	eukaryotic_translation_initiation_factor_2B_subunit_4_delta_67kDa_(EIF2B4)_mRNA	0.000195	-3.18e-05	-3.55e-46	9.57e-24	0.00634	0.963	1.91e-05	0.0103	0.123	1.59e-06
XM_005311684	stomatin_(EPB72)-like_2_(STOML2)_mRNA	0.000342	0.98	-5.39e-07	6.48e-15	4.64e-05	-2.43e-05	0.396	0.145	0.000422	8.92e-05
XM_005310773	interferon_induced_transmembrane_protein_3_(IFITM3)_mRNA	0.000469	-0.00384	-5e-12	3.71e-103	0.000383	-0.00236	0.503	-0.0805	-0.0334	-0.0299
XM_005279703	dnaJ_homolog_subfamily_B_member_2-like_(LOC101947235)_mRNA	0.000513	0.574	-1.34e-11	8.68e-19	0.439	-1.95e-11	2.89e-14	1.7e-18	9.17e-09	5.99e-23
XM_005289637	sphingomyelin_phosphodiesterase_1_acid_lysosomal_(SMPD1)_mRNA	0.000696	0.692	-4.49e-05	2.3e-23	-0.226	-1.22e-07	0.561	2.48e-06	0.352	1.93e-11
XM_005279603	chromosome_unknown_open_reading_frame_human_C19orf52_(LOC101942666)_mRNA	0.000849	-0.921	-0.17	1.52e-15	0.000156	-0.137	-0.128	0.000181	-1	-0.00558
XM_005303025	HECT_domain_containing_E3_ubiquitin_protein_ligase_3_(HECTD3)_transcript_variant_X1_mRNA	0.000961	-0.901	-9.92e-09	7.55e-14	5.8e-10	-1.33e-14	9.1e-20	8.8e-08	0.286	-0.446
XM_005284216	methyltransferase_like_17_(METTL17)_mRNA	0.00137	0.866	-9.18e-14	6.2e-16	0.0214	1	0.528	0.0245	0.293	1.76e-05
XM_005289447	NADH_dehydrogenase_(ubiquinone)_flavoprotein_1_51kDa_(NDUFV1)_mRNA	0.00139	-0.304	-3.11e-18	3.52e-25	2.22e-10	-0.00119	8.15e-12	0.148	1.61e-10	0.000133
XM_005310532	branched_chain_keto_acid_dehydrogenase_E1_alpha_polypeptide_(BCKDHA)_mRNA	0.00267	-0.78	-1.75e-22	3.01e-26	0.101	-1.11e-08	1.6e-08	0.975	-0.249	-0.0854
XM_005310555	glioma_tumor_suppressor_candidate_region_gene_2_(GLTSCR2)_mRNA	0.00317	-0.0248	-1.71e-18	3.02e-60	7.14e-07	-4.9e-10	0.0486	-1.81e-19	-0.00898	0.465
XM_005314683	complement_factor_D-like_(LOC101935732)_mRNA	0.00325	0.548	-0.585	1.3e-14	0.000231	1	-0.395	-0.000189	-0.156	0.00987
XM_005290195	serine/threonine-protein_phosphatase_4_catalytic_subunit_B-like_(LOC101941549)_partial_mRNA	0.00342	-0.565	-2.26e-14	5.27e-26	0.187	-5.09e-05	0.000162	0.0181	0.0198	0.101
XM_005285268	poly_(ADP-ribose)_polymerase_family_member_3_(PARP3)_transcript_variant_X1_mRNA	0.0056	0.129	0.152	2.54e-11	0.00399	0.406	3.53e-06	0.0196	1	0.0656
XM_005281335	fibrillarin_(FBL)_mRNA	0.00702	-1	-5.12e-20	1.36e-18	0.0116	-1.59e-26	1.72e-10	4.76e-12	7.53e-36	3.04e-09
XM_005280591	tropomyosin_3_(TPM3)_transcript_variant_X1_mRNA	0.00772	-0.0576	-1.55e-28	4.03e-39	0.183	2.26e-33	0.289	7.84e-41	3.56e-29	7.7e-162
XM_005285235	pulmonary_surfactant-associated_protein_C-like_(LOC101944690)_mRNA	0.00879	0.973	-0.411	2.57e-152	-2.75e-40	NA	NA	NA	NA	NA
XM_005303544	ras_homolog_family_member_C_(RHOC)_mRNA	0.00968	1	-0.901	6.95e-15	1.78e-07	0.37	0.66	-0.735	0.125	-1
XM_005279339	tumor_protein_p53_(TP53)_mRNA	0.01	0.245	-1.39e-11	2.18e-31	1.22e-06	-1	1	1	1	-0.107
XM_005290154	ring_finger_protein_31_(RNF31)_mRNA	0.0122	0.00258	0.863	1.36e-56	0.000326	-0.833	0.0018	-5.31e-05	-0.496	2.92e-08
XM_005307892	mitochondrial_ribosomal_protein_L49_(MRPL49)_mRNA	0.0162	1	-0.208	1.65e-13	0.00739	-0.643	-0.646	-0.0214	-0.00279	-0.0949
XM_005289635	amyloid_beta_(A4)_precursor_protein-binding_family_B_member_1_(Fe65)_(APBB1)_mRNA	0.0171	0.854	-6.95e-12	8.2e-39	0.172	-0.000653	1.92e-11	0.132	-0.595	0.0378
XM_005313424	Josephin_domain_containing_2_(JOSD2)_mRNA	0.0227	-6.63e-07	-6.9e-21	7.91e-59	0.000278	-0.169	0.00218	0.103	-0.732	0.298
XM_005312375	polymerase_(DNA_directed)_delta_2_accessory_subunit_(POLD2)_mRNA	0.0253	0.643	-7.78e-14	4.19e-25	1.57e-05	-0.439	-0.143	0.0383	2.84e-08	-4.42e-07
XM_005311970	nudix_hydrolase_20_chloroplastic-like_(LOC101950852)_mRNA	0.0282	-0.0889	-8.32e-08	3.32e-11	0.402	0.0625	1	-0.0576	0.107	1.92e-06
XM_005314390	late_endosomal/lysosomal_adaptor_MAPK_and_MTOR_activator_4_(LAMTOR4)_mRNA	0.0403	-0.0831	-0.0226	1.76e-23	0.0412	-0.499	0.255	-0.262	-0.0714	-0.00775
XM_005311943	metalloproteinase_inhibitor_1-like_(LOC101943446)_transcript_variant_X1_mRNA	0.0421	-0.503	-0.0355	1.88e-38	6.79e-08	-0.811	-0.916	0.299	0.0437	0.017
XM_005280768	polynucleotide_kinase_3'-phosphatase_(PNKP)_mRNA	0.0496	-0.0325	-1.47e-30	5.53e-13	0.855	-1	4.66e-05	1.27e-05	-1	0.0105
XM_005305277	Rho_GDP_dissociation_inhibitor_(GDI)_beta_(ARHGDIB)_mRNA	0.0526	-0.122	-0.000104	1.37e-11	0.000375	-0.00235	0.0844	-1.31e-21	4.28e-16	3.04e-17
XM_005309803	C-type_lectin_domain_family_18_member_C_(CLEC18C)_mRNA	0.0574	0.0295	-7.27e-06	4.1e-14	0.406	-0.501	0.0171	-0.242	0.032	-0.146
XM_005310153	tubulin_beta-4B_chain-like_(LOC101949446)_mRNA	0.0681	1.91e-05	-0.577	1.47e-20	0.000637	-8.9e-34	1.6e-189	9.45e-177	2.1e-197	6.41e-171
XM_005290104	uncharacterized_LOC101935249_(LOC101935249)_mRNA	0.0786	-0.405	-1.54e-07	1.49e-13	-1	1	1	1	1	1
XM_005289319	NF-kappa-B_inhibitor-like_protein_1-like_(LOC101938257)_mRNA	0.0936	-0.318	-2.18e-05	2.15e-17	8.99e-07	1	0.242	-0.188	1	1
XM_005305585	endosialin-like_(LOC101932827)_mRNA	0.133	-1	-0.000704	1.38e-36	0.000196	-0.077	0.0259	0.000749	0.672	1.15e-09
XM_005281823	leucine_proline-enriched_proteoglycan_(leprecan)_1_(LEPRE1)_mRNA	0.158	-0.887	-0.0449	2.98e-28	-0.0456	-1.57e-14	0.00769	3.06e-11	-0.0107	1.99e-07
XM_005303771	C1q_and_tumor_necrosis_factor_related_protein_5_(C1QTNF5)_mRNA	0.205	0.771	0.425	8.39e-11	0.000738	-0.0159	0.0198	-1	0.0261	0.000387
XM_005279654	GDP-mannose_pyrophosphorylase_B_(GMPPB)_transcript_variant_X1_mRNA	0.211	0.479	-1	1.71e-11	0.00108	-0.471	0.178	-0.942	0.0188	-0.82
XM_005309634	pre-mRNA_processing_factor_19_(PRPF19)_mRNA	0.223	0.659	-3.12e-15	2.13e-18	2.27e-06	-0.000259	0.0497	0.0402	0.00166	0.55
XM_005310560	synapse_differentiation-inducing_gene_protein_1-like_(LOC101945348)_mRNA	0.236	1	-0.0773	3.21e-11	0.5	-0.736	0.33	-0.103	-0.0952	0.00476
XM_005303223	serine_dehydratase_(SDS)_transcript_variant_X1_mRNA	0.24	0.0137	-0.284	2.02e-13	4.37e-08	-0.177	0.0483	-0.414	0.000174	2.52e-08
XM_005283751	small_nuclear_ribonucleoprotein_Sm_D2-like_(LOC101943338)_mRNA	0.265	-2.47e-09	-7.96e-100	1.71e-27	-0.00483	-9.19e-45	1.33e-10	1.03e-43	1.73e-40	7.58e-11
XM_005313907	chromatin_complexes_subunit_BAP18-like_(LOC101932041)_mRNA	0.267	-0.179	-5.31e-14	5.69e-17	0.757	-0.406	-0.00655	0.75	-0.694	0.911
XM_005290113	Rab_geranylgeranyltransferase_alpha_subunit_(RABGGTA)_mRNA	0.273	0.618	-5.12e-11	6.52e-18	0.0281	-1.01e-07	5.7e-05	-0.0758	0.000354	9.36e-07
XM_005314452	serpin_peptidase_inhibitor_clade_E_(nexin_plasminogen_activator_inhibitor_type_1)_member_1_(SERPINE1)_mRNA	0.313	0.98	0.793	3.84e-11	0.234	-0.00328	0.323	0.408	-0.156	-1
XM_005313083	general_transcription_factor_IIH_polypeptide_4_52kDa_(GTF2H4)_mRNA	0.431	0.00989	-3.74e-06	8.13e-19	0.00706	0.868	0.00101	8.04e-06	0.00539	0.0566
XM_005313792	abhydrolase_domain-containing_protein_4-like_(LOC101942010)_mRNA	0.439	-0.588	-7.84e-07	8.49e-43	0.000139	-0.688	0.000541	0.000271	0.121	0.0367
XM_005298028	prenylcysteine_oxidase_1_like_(PCYOX1L)_mRNA	0.485	0.149	-0.44	4.62e-14	0.768	0.65	0.0214	0.0187	1.87e-05	1.44e-06
XM_005313681	minichromosome_maintenance_complex_component_7_(MCM7)_mRNA	0.491	0.0988	-1.77e-29	9.61e-61	2.79e-08	0.945	1.12e-17	7.92e-07	1.24e-24	2.02e-11
XM_005281376	inhibitor_of_DNA_binding_4_dominant_negative_helix-loop-helix_protein_(ID4)_mRNA	0.494	-0.216	-0.393	3.23e-17	2.18e-10	-0.135	0.93	-5.98e-06	6.38e-05	-1.89e-06
XM_005279494	arginine/serine-rich_protein_PNISR-like_(LOC101938932)_transcript_variant_X1_mRNA	0.497	-0.0547	-0.0226	5.86e-21	0.163	0.695	0.00889	0.00587	0.107	-0.0312
XM_005314444	mitochondrial_inner_membrane_protein_OXA1L-like_(LOC101948124)_mRNA	0.513	1	-7.82e-28	3.08e-67	0.00951	-0.0276	0.677	4.64e-08	0.261	-0.686
XM_005278444	mannosyl-oligosaccharide_glucosidase_(MOGS)_partial_mRNA	0.515	0.00258	-0.196	7.53e-21	-0.029	0.483	0.00175	0.000816	0.23	9.32e-14
XM_005313205	echinoderm_microtubule_associated_protein_like_2_(EML2)_mRNA	0.57	-1	-4.01e-08	4.25e-16	7.69e-06	-0.00256	5.29e-07	2.78e-13	-2.02e-08	0.397
XM_005289225	transmembrane_protein_138_(TMEM138)_transcript_variant_X1_mRNA	0.575	0.0631	-0.533	7.24e-15	-0.819	-0.0406	0.0488	0.000638	4.16e-05	2.15e-05
XM_005309635	transmembrane_protein_109_(TMEM109)_mRNA	0.595	0.739	-0.129	9.57e-11	0.00303	0.507	-0.395	0.000189	0.0169	-1
XM_005293194	seryl-tRNA_synthetase_2_mitochondrial_(SARS2)_mRNA	0.613	0.0047	-0.0337	4.55e-11	2.51e-06	-1	-0.815	0.572	0.0558	0.824
XM_005314447	c-C_motif_chemokine_13-like_(LOC101949207)_mRNA	0.674	1	0.18	1.38e-12	0.000922	1	1	-5.17e-05	0.345	1
XM_005314175	chromosome_unknown_open_reading_frame_human_C19orf54_(LOC101954080)_mRNA	0.682	1	-1.25e-05	6e-23	-0.872	-1	1	-0.124	1	0.000363
XM_005303481	sideroflexin_2_(SFXN2)_mRNA	0.785	0.869	4.63e-05	8.87e-12	1.7e-07	0.0312	2.21e-06	1.53e-86	7.04e-10	3.47e-07
XM_005308182	sulfotransferase_family_cytosolic_2B_member_1-like_(LOC101938417)_mRNA	0.808	0.338	0.635	5.45e-14	7.06e-05	-1	0.395	0.0742	-1	0.107
XM_005292279	forkhead_box_F1_(FOXF1)_mRNA	0.872	0.0114	-1	5.32e-21	2.01e-08	-1	0.793	9.91e-09	-0.191	-0.107
XM_005314176	small_nuclear_ribonucleoprotein_polypeptide_A_(SNRPA)_mRNA	0.88	0.577	-3.18e-23	7.3e-18	0.835	-0.00172	-0.645	7.39e-17	2.59e-06	1
XM_005315568	frizzled_family_receptor_8_(FZD8)_mRNA	0.886	0.832	0.111	3.08e-13	0.898	-5.52e-12	3.01e-07	5.51e-10	7.33e-21	0.0869
XM_005282294	unc-5_homolog_A_(C._elegans)_(UNC5A)_mRNA	0.892	0.112	-0.0786	4.26e-11	-0.0355	0.969	0.00352	7.04e-09	4.14e-07	1
XM_005280736	pre-B-cell_leukemia_homeobox_interacting_protein_1_(PBXIP1)_mRNA	0.913	-1	-0.00616	2.08e-17	-0.168	-0.153	0.647	0.408	-0.0159	5.18e-09
XM_005294202	transforming_growth_factor_beta_1_induced_transcript_1_(TGFB1I1)_transcript_variant_X1_mRNA	0.917	0.129	-0.976	2.81e-33	1.12e-10	-0.00437	3e-05	0.00574	0.104	0.00094
XM_005283525	collagen_type_VIII_alpha_1_(COL8A1)_transcript_variant_X1_mRNA	0.922	0.0176	-0.0134	5.52e-27	-0.516	0.00093	0.147	1.53e-19	0.0983	-0.000806
XM_005289421	MARVEL_domain_containing_1_(MARVELD1)_mRNA	0.924	1.55e-10	-5.54e-06	5.8e-87	-6.24e-07	-0.0596	1	0.505	-0.0928	3.62e-08
XM_005279620	ring_finger_protein_5_E3_ubiquitin_protein_ligase_(RNF5)_mRNA	0.933	1	-0.133	1.31e-11	0.875	-0.41	0.0393	-0.987	-0.0147	2.02e-06
XM_005285729	small_nuclear_ribonucleoprotein_70kDa_(U1)_(SNRNP70)_mRNA	0.94	-0.00163	-1.22e-55	2.8e-69	0.211	-1.96e-26	0.491	2.98e-13	1.85e-14	0.00156
XM_005280517	ankyrin_repeat_domain_13_family_member_D_(ANKRD13D)_transcript_variant_X1_mRNA	0.969	0.411	-0.819	5.99e-12	-0.819	-8.26e-05	0.0113	0.943	0.61	2.85e-07
XM_005313881	N(G)N(G)-dimethylarginine_dimethylaminohydrolase_1-like_(LOC101946295)_mRNA	0.971	-1	-5.42e-13	1.36e-32	-0.691	-7.32e-06	0.0013	0.00542	2.28e-18	4.22e-12
XM_005289785	iroquois_homeobox_3_(IRX3)_transcript_variant_X1_mRNA	0.972	-0.42	-0.0138	3.2e-13	-0.0775	-4.65e-05	0.0208	4.36e-45	-0.122	-1.87e-05
XM_005292667	transmembrane_protein_39A-like_(LOC101953899)_mRNA	1	-1	-1	4.47e-11	-0.24	-0.4	0.00291	0.0297	0.911	4.59e-15
XM_005314125	probable_N-acetyltransferase_CML3-like_(LOC101935729)_mRNA	1	-1	0.152	9.52e-11	9.89e-08	NA	NA	NA	NA	NA
XM_005278424	programmed_cell_death_protein_4-like_(LOC101933898)_mRNA	1	-0.66	-1.24e-26	2.17e-18	0.28	-4.07e-32	0.0182	6.75e-05	6.19e-06	-0.697
XM_005312169	epithelial_membrane_protein_3_(EMP3)_transcript_variant_X1_mRNA	1	-0.268	-0.00733	1.51e-25	1.56e-07	-0.0422	0.113	-0.668	0.000235	0.999
XM_005310529	EH-domain_containing_2_(EHD2)_mRNA	1	0.000205	0.971	1.49e-29	2.94e-07	0.828	4.61e-11	1.48e-16	7.56e-12	4.15e-12
XM_005312506	zinc_finger_protein_574-like_(LOC101932946)_mRNA	1	0.00151	-0.101	2.29e-14	0.302	-0.491	1.6e-07	-0.518	0.0455	0.0698
XM_005278994	FK506_binding_protein_8_38kDa_(FKBP8)_transcript_variant_X1_mRNA	1	0.00949	-0.569	1.23e-14	0.000311	-0.903	1.63e-20	-0.141	0.00235	1.98e-05
XM_005290201	MYC-associated_zinc_finger_protein_(purine-binding_transcription_factor)_(MAZ)_mRNA	1	0.0216	-0.00593	5.83e-30	0.0635	-9.97e-06	0.000749	-6.09e-30	0.000105	0.000136
XM_005311470	ryanodine_receptor_1_(skeletal)_(RYR1)_partial_mRNA	1	0.374	0.115	1.36e-19	5.77e-10	0.286	1.06e-32	2.19e-48	-1.58e-28	2.8e-197
XM_005293645	splicing_factor_3b_subunit_4_49kDa_(SF3B4)_mRNA	1	1	-2.57e-16	3.05e-20	0.757	-0.0489	0.46	1.33e-20	7.46e-18	2.82e-14
XM_005285990	lysosomal-associated_membrane_protein_3_(LAMP3)_mRNA	1	1	0.735	7.52e-21	-2.98e-14	-0.406	-0.395	1	1	1
XM_005308197	cadherin-1-like_(LOC101942423)_mRNA	-1	-0.959	-0.0367	-0.966	3.51e-13	0.0016	0.00534	0.00468	0.219	1
XM_005298594	aldehyde_dehydrogenase_2_family_(mitochondrial)_(ALDH2)_transcript_variant_X1_mRNA	-1	-0.551	0.976	0.149	7.4e-12	0.362	-0.0444	0.576	-7.54e-06	2.8e-197
XM_005298440	small_integral_membrane_protein_1_(SMIM1)_transcript_variant_X1_mRNA	-1	-0.389	0.0247	0.0194	7.18e-30	-0.406	1	-0.0576	1	0.0167
XM_005308365	glycerol-3-phosphate_dehydrogenase_1_(soluble)_(GPD1)_transcript_variant_X1_mRNA	-1	-0.12	-9.14e-10	-0.467	1.55e-11	-0.0162	-0.000872	-4.02e-33	-0.568	-2.31e-15
XM_005287016	ovocalyxin-32-like_(LOC101944968)_mRNA	-1	-0.0635	0.0175	-0.0727	7.95e-26	0.181	-0.165	-6.16e-47	-5.51e-39	-0.00524
XM_005312727	glyceraldehyde_3-phosphate_dehydrogenase_2-like_(LOC101945442)_mRNA	-1	-3.2e-09	-3.49e-37	0.0322	5.09e-11	-0.0911	1.44e-40	0.000126	1.81e-36	1
XM_005291057	G_protein-coupled_receptor_20_(GPR20)_mRNA	-1	0.16	0.576	0.0325	2.8e-12	0.695	0.0234	-1	-0.159	0.598
XM_005293720	selenium-binding_protein_1-A-like_(LOC101939550)_mRNA	-1	0.601	0.0661	8.26e-07	1.82e-31	0.0279	0.00803	-0.00311	0.000299	-0.0127
XM_005282001	PDZ_and_LIM_domain_3_(PDLIM3)_transcript_variant_X1_mRNA	-1	0.667	0.0348	2.99e-05	6.04e-27	-0.25	0.0309	1.14e-06	0.0183	1.64e-08
XM_005295114	cathelicidin-2-like_(LOC101951429)_mRNA	-1	0.927	0.998	0.375	5.57e-23	-0.247	0.395	-0.0197	-0.0609	-1
XM_005299542	G_protein-coupled_receptor_133_(GPR133)_mRNA	-1	0.936	5.81e-05	0.636	4.04e-20	-0.329	-0.0476	-1	0.748	4.21e-25
XM_005283459	pipecolic_acid_oxidase_(PIPOX)_mRNA	-1	1	-0.926	0.000989	2.21e-15	1	1	0.000123	-1	-0.178
XM_005305045	tumor_necrosis_factor_alpha-induced_protein_8-like_3_(TNFAIP8L3)_mRNA	-1	1	0.169	0.171	9.1e-12	0.852	0.628	-0.0662	0.269	1
XM_005279275	polymerase_(DNA_directed)_mu_(POLM)_mRNA	-1	1	0.684	1.1e-10	4.33e-26	-0.039	-0.395	1	1	-0.0312
XM_005281397	glycosylphosphatidylinositol_specific_phospholipase_D1_(GPLD1)_mRNA	-1	1	0.695	-0.581	5.73e-15	-1	-0.0442	-0.0446	-1.17e-09	-1
XM_005309716	aminoadipate_aminotransferase_(AADAT)_transcript_variant_X1_mRNA	-0.972	-1	2.46e-05	-3.45e-05	4.87e-26	-1	0.528	1	-0.19	1.95e-141
XM_005306081	isocitrate_dehydrogenase_1_(NADP+)_soluble_(IDH1)_mRNA	-0.943	0.879	-0.694	1	9.77e-38	-0.831	4.02e-05	1.03e-11	-6.28e-77	0.0244
XM_005284115	hydroxyacyl-CoA_dehydrogenase/3-ketoacyl-CoA_thiolase/enoyl-CoA_hydratase_(trifunctional_protein)_beta_subunit_(HADHB)_mRNA	-0.941	-0.632	-4.08e-10	0.603	8.95e-16	-0.041	-0.234	0.617	-0.947	-0.191
XM_005294036	multimerin_2_(MMRN2)_mRNA	-0.836	0.00123	0.477	-1	3.34e-11	0.0657	-1	-0.975	0.00685	0.999
XM_005305084	kynureninase_(KYNU)_transcript_variant_X1_mRNA	-0.829	0.872	0.798	-0.00466	1.15e-12	0.626	0.235	4.64e-07	-1.97e-07	-0.28
XM_005282072	platelet-derived_growth_factor_receptor-like_(PDGFRL)_mRNA	-0.819	-2.12e-05	4.61e-06	0.00221	4.57e-16	1	0.111	0.00129	1.63e-05	-0.178
XM_005308129	mannose_receptor_C_type_1_(MRC1)_transcript_variant_X1_mRNA	-0.768	0.00379	0.00691	0.0384	8.37e-20	0.476	0.206	-0.0646	-0.0111	0.0057
XM_005292733	hydroxyacid_oxidase_2_(long_chain)_(HAO2)_mRNA	-0.766	1	0.00143	0.226	3.26e-16	0.0816	9.32e-05	1.33e-06	-1.47e-08	-0.579
XM_005310511	N-myc_downstream_regulated_1_(NDRG1)_transcript_variant_X1_mRNA	-0.731	-0.724	3.54e-06	-3.7e-27	1.58e-54	-0.148	3.1e-19	-2.12e-17	1.9e-08	-1.05e-179
XM_005288557	matrix_metallopeptidase_11_(stromelysin_3)_(MMP11)_mRNA	-0.697	1	0.00208	0.0187	1.7e-17	-0.655	-6.1e-07	1.1e-05	-2.63e-15	9.19e-74
XM_005284717	isovaleryl-CoA_dehydrogenase_(IVD)_mRNA	-0.682	1	-0.715	-4.39e-19	4.15e-21	-0.133	-0.185	-0.908	0.000194	-1.18e-07
XM_005288569	glutathione_S-transferase_theta-1-like_(LOC101935058)_mRNA	-0.61	-7.83e-05	0.11	-2.4e-23	2.45e-197	-0.012	0.00242	-0.041	-2.2e-05	0.883
XM_005311746	fatty-acid_amide_hydrolase_1-like_(LOC101934035)_mRNA	-0.539	-7.68e-18	-3.7e-62	0.000489	2.73e-39	-3.74e-05	-0.456	-0.218	-2.97e-27	-3.05e-14
XM_005294744	leucine_rich_repeat_containing_19_(LRRC19)_mRNA	-0.502	-0.00168	7.9e-05	-1.02e-81	6.51e-19	-0.0816	-0.395	0.543	-0.107	0.45
XM_005286062	O-linked_N-acetylglucosamine_(GlcNAc)_transferase_(OGT)_transcript_variant_X1_mRNA	-0.425	-2.34e-10	0.0179	-0.0271	1.4e-13	-0.94	-0.217	-3.43e-12	-9.8e-06	3.34e-07
XM_005314525	glycine_N-acyltransferase-like_protein_3-like_(LOC101952840)_mRNA	-0.205	-0.318	0.172	1	1.38e-60	-0.247	0.153	4.7e-35	0.71	-0.0218
XM_005288928	solute_carrier_family_5_(sodium/inositol_cotransporter)_member_11_(SLC5A11)_mRNA	-0.179	-0.987	0.242	-0.0193	2.49e-19	-1	0.423	-0.469	-4.41e-05	-2.96e-17
XM_005306865	solute_carrier_family_22_member_18_(SLC22A18)_mRNA	-0.153	-0.383	-0.831	-5.03e-09	2.82e-32	-0.204	-0.852	1	0.887	-0.97
XM_005291543	fibronectin_type_III_domain_containing_1_(FNDC1)_mRNA	-0.142	1	0.172	2.62e-08	2.62e-18	0.0897	-0.556	-1.73e-07	5.07e-18	6.85e-20
XM_005282428	ATP-binding_cassette_sub-family_B_(MDR/TAP)_member_1_(ABCB1)_transcript_variant_X1_mRNA	-0.135	0.0794	0.201	-0.0617	6.15e-16	-0.0001	3.8e-05	3.68e-05	-9.42e-05	-0.00167
XM_005304102	16_kDa_beta-galactoside-binding_lectin-like_(LOC101943869)_mRNA	-0.0697	-0.449	0.803	-0.98	2.16e-19	-0.0363	0.00443	5.81e-08	-0.345	-0.106
XM_005297714	phosphoserine_aminotransferase_1_(PSAT1)_transcript_variant_X1_mRNA	-0.057	-0.00779	0.00137	-5.04e-08	1.03e-21	-0.524	0.113	3.04e-47	-9.33e-11	-0.0234
XM_005307527	uncharacterized_LOC101938951_(LOC101938951)_mRNA	-0.0345	0.672	-2.36e-26	-7.29e-28	2.22e-22	0.684	-0.00973	-2.09e-197	-2.1e-197	-1.38e-05
XM_005304293	fructose-16-bisphosphatase_1_(FBP1)_transcript_variant_X1_mRNA	-0.0328	-6.98e-08	-1.02e-06	8.8e-08	1.33e-58	-5.27e-19	-0.252	-4.49e-133	-2.1e-197	-2.06e-32
XM_005281270	cAMP_responsive_element_binding_protein_3-like_3_(CREB3L3)_mRNA	-0.0308	1	0.807	0.000125	1.13e-11	-0.329	0.629	0.00103	-1.72e-06	0.921
XM_005310148	inter-alpha-trypsin_inhibitor_heavy_chain_3_(ITIH3)_mRNA	-0.0137	-0.708	-6.57e-16	-3.6e-08	4.07e-30	-9.22e-06	-2.89e-06	-1.07e-107	-2.1e-197	-0.000868
XM_005304044	fibrinogen-like_protein_1-like_(LOC101953263)_mRNA	-0.00528	-1.34e-05	-5.47e-05	-1.25e-08	8.52e-12	-0.00067	-0.395	4.76e-06	-2.7e-05	-7.36e-05
XM_005304813	protein-glutamine_gamma-glutamyltransferase_E-like_(LOC101931706)_mRNA	-0.00343	-0.684	-0.274	3.34e-09	1.46e-15	0.255	-0.744	-3.28e-16	1.28e-36	1.11e-21
XM_005279011	interferon_gamma-inducible_protein_30_(IFI30)_mRNA	-0.00121	-0.906	0.101	1.54e-05	1.3e-19	-0.268	5.44e-05	0.135	-4.39e-06	-0.0101
XM_005294003	nuclear_receptor_coactivator_4_(NCOA4)_transcript_variant_X1_mRNA	-0.00109	0.115	-0.153	-2.58e-07	2.23e-21	3.66e-05	0.00012	-0.0216	0.0156	-1.07e-05
XM_005309204	glyoxylate_reductase/hydroxypyruvate_reductase-like_(LOC101940973)_mRNA	-0.000198	-0.862	-0.0673	0.0557	3.25e-76	-0.406	1	-1	-0.00144	-0.00359
XM_005283317	arylsulfatase_D_(ARSD)_mRNA	-9.26e-05	0.539	0.000225	-0.000261	2.3e-35	-0.71	0.0877	0.00465	-0.000461	0.355
XM_005290544	tsukushi_small_leucine_rich_proteoglycan_(TSKU)_mRNA	-7.97e-06	0.42	0.000805	-0.0256	4.01e-13	-0.329	2.66e-05	6e-08	-1.28e-21	2.17e-08
XM_005295705	slit_homolog_3_(Drosophila)_(SLIT3)_mRNA	-5.53e-07	0.137	0.000923	0.000243	6.43e-16	0.406	0.119	0.968	2.1e-197	1.41e-135
XM_005289413	ATP-binding_cassette_sub-family_C_(CFTR/MRP)_member_2_(ABCC2)_mRNA	-8.78e-08	0.51	-0.923	-0.00546	1.04e-47	1	0.00411	1.5e-05	-0.0412	-0.033
XM_005311519	3-hydroxy-3-methylglutaryl-CoA_synthase_2_(mitochondrial)_(HMGCS2)_mRNA	-4.05e-12	-0.189	-0.00325	0.00282	8.55e-46	-3.73e-06	0.0481	0.00168	-2.94e-09	-0.513
XR_256200	uncharacterized_LOC101933985_(LOC101933985)_misc_RNA	-6.12e-13	-1.27e-13	-8.79e-64	5.99e-06	6.3e-38	NA	NA	NA	NA	NA
XM_005294680	FAD-dependent_oxidoreductase_domain_containing_1_(FOXRED1)_transcript_variant_X1_mRNA	-7.32e-15	0.966	0.000663	-0.00105	3.08e-17	-0.949	9.16e-13	5.63e-36	-0.0197	-5.61e-06
XM_005293786	apolipoprotein_A-II_(APOA2)_mRNA	-5.32e-59	-4.06e-38	-3.96e-128	-0.657	1.01e-82	-1	1	1	-0.000363	-0.191
XM_005299744	apolipoprotein_A-I_(APOA1)_mRNA	-1.05e-96	-6.87e-41	-3.34e-31	1.65e-06	2.67e-143	-7.6e-46	5.14e-15	2.16e-54	-2.1e-197	0.191
XM_005297326	apolipoprotein_B_(APOB)_mRNA	-2.21e-142	-0.0361	4.7e-08	-3.04e-32	4.83e-15	-2.75e-08	1.16e-05	-0.314	-2.1e-197	0.00286
XM_005298959	chromosome_unknown_open_reading_frame_human_CXorf56_(LOC101946778)_transcript_variant_X1_mRNA	1.43e-10	-2.56e-06	-0.00161	0.00916	7.67e-11	-0.00474	0.931	-0.814	-1	-0.03
XM_005312039	glutathione_S-transferase_kappa_1-like_(LOC101946179)_transcript_variant_X1_mRNA	1.78e-10	-9.79e-11	-0.222	0.0449	1.02e-36	6.91e-09	1	3.1e-56	-0.00212	0.00225
XM_005300269	collapsin_response_mediator_protein_1_(CRMP1)_transcript_variant_X1_mRNA	4.95e-10	0.0196	0.189	0.0112	9.4e-12	-1	5.77e-14	-3.81e-18	1.51e-70	-0.00045
XM_005313032	39S_ribosomal_protein_L36_mitochondrial-like_(LOC101949024)_mRNA	1.02e-09	-0.00383	-0.00227	0.318	5.6e-13	NA	NA	NA	NA	NA
XR_255758	uncharacterized_LOC101945382_(LOC101945382)_misc_RNA	1.43e-09	-4.94e-14	-3e-41	-0.729	2.09e-21	-1.15e-22	-8.08e-17	-2.09e-197	-2.1e-197	-2.97e-178
XM_005301259	protein_kinase_domain_containing_cytoplasmic_(PKDCC)_mRNA	2.27e-09	-7.68e-07	0.074	0.158	1.28e-34	0.345	-0.00521	-0.000156	1.22e-41	0.107
XM_005309941	DNA-damage_regulated_autophagy_modulator_2_(DRAM2)_transcript_variant_X1_mRNA	2.4e-09	-0.142	-0.596	-0.016	4.69e-12	0.678	0.00529	-0.551	-8.25e-07	-0.148
XM_005285916	reticulon_1_(RTN1)_transcript_variant_X1_mRNA	9.48e-09	-1.07e-06	2.65e-07	0.718	2.06e-37	0.721	0.00365	5.91e-13	-1.85e-93	1.22e-28
XM_005296993	Tax1_(human_T-cell_leukemia_virus_type_I)_binding_protein_1_(TAX1BP1)_transcript_variant_X1_mRNA	3.48e-08	-0.987	0.000464	-5.19e-08	4.28e-15	6.29e-05	-0.011	-5.45e-09	1	-3.59e-18
XM_005313529	glutathione_S-transferase-like_(LOC101948189)_transcript_variant_X1_mRNA	4.13e-08	-0.0123	0.1	-5.69e-11	5.78e-80	-3.51e-35	0.108	-1.13e-15	-1.61e-18	-2.85e-92
XM_005294038	growth_hormone_inducible_transmembrane_protein_(GHITM)_mRNA	7.42e-08	0.538	0.553	-7.19e-13	4.48e-11	-0.000169	6.26e-06	2.06e-13	0.000544	-1.89e-06
XM_005285439	legumain_(LGMN)_mRNA	1.65e-07	-0.318	0.181	-1.2e-08	4.31e-68	0.0293	1.59e-34	2.09e-197	-0.397	3.58e-31
XM_005302461	lectin_galactoside-binding_soluble_2_(LGALS2)_mRNA	4.93e-07	0.973	-0.411	0.000156	1.32e-27	1	1	1	0.345	-1
XM_005303473	mitochondrial_ribosomal_protein_L43_(MRPL43)_mRNA	5.59e-07	-2.32e-10	-7.26e-22	5.48e-10	8.57e-11	-0.00426	3.14e-05	0.536	0.407	0.0354
XM_005282673	tubulin_beta-5_chain-like_(LOC101932833)_transcript_variant_X1_mRNA	7.9e-07	0.0312	0.807	0.000776	2.72e-27	2.63e-25	3.17e-12	7.5e-11	-0.00811	1.24e-161
XM_005297815	succinate-CoA_ligase_GDP-forming_beta_subunit_(SUCLG2)_transcript_variant_X1_mRNA	2.64e-06	-0.0132	0.00952	-3.27e-11	5.55e-41	-6.88e-08	-0.000107	7.13e-11	0.0878	-1.4e-13
XM_005279663	glutathione_peroxidase_1_(GPX1)_mRNA	3.9e-06	-2.41e-09	-1.46e-10	1.87e-10	5.45e-15	0.776	0.000971	-0.000114	0.185	0.000219
XM_005287507	microsomal_glutathione_S-transferase_1_(MGST1)_mRNA	4.36e-06	-0.771	-4.89e-08	-0.166	2.11e-25	-0.0627	-0.111	-1.6e-54	-3.82e-30	0.0188
XM_005300717	calmodulin-like_4_(CALML4)_transcript_variant_X1_mRNA	8.67e-06	-9.5e-10	-0.00379	-0.422	8.61e-135	-0.496	5.71e-06	-2.61e-06	2.57e-07	-4.36e-08
XM_005306658	anterior_gradient_2_(AGR2)_mRNA	1.04e-05	-1	0.874	0.242	9.16e-23	-0.791	1	-0.023	-8.94e-82	0.388
XM_005302183	eukaryotic_translation_initiation_factor_3_subunit_I_(EIF3I)_mRNA	1.04e-05	-0.127	-2.26e-06	0.000277	1.61e-15	-2.83e-18	0.0154	-7.63e-12	2.83e-07	-0.0222
XM_005310723	aldehyde_dehydrogenase_7_family_member_A1_(ALDH7A1)_mRNA	1.97e-05	0.876	1	-0.0017	5.16e-15	0.0709	2.67e-63	2.09e-197	-9.2e-81	-8.45e-80
XM_005286797	aminocarboxymuconate_semialdehyde_decarboxylase_(ACMSD)_mRNA	2.52e-05	0.48	0.000144	-1.13e-12	4.08e-43	0.455	-0.0021	-3.68e-75	-5.97e-22	3.6e-14
XM_005300596	ubiquitin_carboxyl-terminal_esterase_L1_(ubiquitin_thiolesterase)_(UCHL1)_mRNA	4.75e-05	-8.65e-18	-6.84e-23	0.0293	1.02e-25	-0.000295	0.154	2.49e-14	0.551	-1.28e-65
XM_005312929	lon_peptidase_1_mitochondrial_(LONP1)_mRNA	7.79e-05	0.00322	-0.000137	0.0217	5.2e-29	0.0608	-0.992	3.33e-08	0.00897	0.0648
XM_005278746	adenosine_kinase_(ADK)_transcript_variant_X1_mRNA	0.000116	-0.881	1	-8.37e-08	1.2e-45	0.424	-0.345	-0.0566	-5.89e-07	-0.000273
XM_005286508	methylenetetrahydrofolate_dehydrogenase_(NADP+_dependent)_2_methenyltetrahydrofolate_cyclohydrolase_(MTHFD2)_mRNA	0.000148	0.00104	0.0033	-0.848	2.62e-18	8.58e-05	-1	0.0449	0.00763	2.94e-05
XM_005298097	LIM_domain_only_4_(LMO4)_mRNA	0.000157	-0.656	0.461	2.16e-05	5.16e-12	-0.00225	-0.00278	-0.00527	-0.00876	0.857
XM_005299304	electron-transferring-flavoprotein_dehydrogenase_(ETFDH)_transcript_variant_X1_mRNA	0.00025	0.00637	0.0652	-0.0171	1.22e-16	2.18e-10	1.96e-08	3.99e-05	-0.0673	-0.13
XM_005283428	sulfatase_modifying_factor_2_(SUMF2)_mRNA	0.000292	-0.0312	1	2.71e-10	1.87e-14	0.0258	0.0198	-0.056	0.384	0.00476
XM_005288669	acyl-CoA_dehydrogenase_C-2_to_C-3_short_chain_(ACADS)_mRNA	0.000397	0.158	1	0.0418	5.32e-50	-0.000509	-2.16e-06	-9.65e-20	-1.26e-37	3.77e-08
XM_005279145	keratocan_(KERA)_transcript_variant_X1_mRNA	0.000699	-1	-0.0838	0.861	3.76e-65	-0.306	2.67e-08	6.77e-12	-1.48e-06	-1.71e-07
XM_005300248	WD_repeat_domain_1_(WDR1)_transcript_variant_X1_mRNA	0.0008	1	-0.00138	-0.11	5.02e-14	7.84e-07	0.674	-3.52e-10	2.31e-05	0.0529
XM_005308963	S-adenosylmethionine_synthase_isoform_type-2-like_(LOC101944417)_mRNA	0.000879	-0.000837	-0.184	-0.985	9.84e-22	0.00726	0.803	3.83e-19	0.118	-0.0427
XM_005296167	quinoid_dihydropteridine_reductase_(QDPR)_mRNA	0.0011	-0.836	-0.145	-0.455	2.58e-11	0.709	0.212	-0.119	-4.92e-86	-1.58e-29
XM_005279918	osteoglycin_(OGN)_mRNA	0.00162	-0.0949	0.0247	-0.0956	7.37e-30	1	-1	-3.15e-10	4.54e-33	5.21e-13
XM_005295629	protein_AMBP-like_(LOC101939099)_mRNA	0.00177	1	-1.01e-32	0.00135	6.9e-22	1	0.274	-3.24e-24	-4.88e-73	-0.334
XM_005279747	cytochrome_P450_27C1-like_(LOC101935484)_mRNA	0.00222	-0.272	0.319	-0.000542	8.08e-12	0.967	0.157	3.73e-75	0.0278	-0.000255
XM_005312969	peroxiredoxin-6-like_(LOC101951311)_mRNA	0.00435	-7.84e-12	-0.000936	7.2e-05	1.51e-61	-0.598	-0.356	-0.000402	0.0095	0.00231
XM_005294786	prostaglandin_reductase_1-like_(LOC101935091)_transcript_variant_X1_mRNA	0.00489	-0.0881	2.5e-09	-0.0541	5.05e-75	0.0265	0.000927	-1.31e-06	0.00108	0.152
XM_005291641	heat-responsive_protein_12_(HRSP12)_transcript_variant_X1_mRNA	0.0058	-0.0173	-0.774	0.0082	1.53e-51	0.869	-1	4.74e-13	-0.0425	-4.97e-10
XM_005288071	low_density_lipoprotein_receptor-related_protein_associated_protein_1_(LRPAP1)_mRNA	0.00613	-0.767	0.757	0.489	4.04e-12	5.74e-12	0.000918	4.28e-14	0.0698	-4.23e-18
XM_005278768	peroxisomal_membrane_protein_2_22kDa_(PXMP2)_mRNA	0.00737	-0.374	-2.42e-05	7.71e-05	5.11e-11	-0.00271	0.0199	-0.000983	1	-0.101
XM_005289962	acetyl-CoA_acetyltransferase_A_mitochondrial-like_(LOC101940997)_mRNA	0.00812	-0.000128	-0.000329	-6.71e-06	2.24e-27	-1	-0.172	-1.19e-08	-1.5e-65	-1.23e-15
XM_005303012	nuclear_autoantigenic_sperm_protein_(histone-binding)_(NASP)_mRNA	0.0101	0.00148	-8.96e-26	2.47e-05	4.14e-15	1.41e-121	-6.18e-55	1.47e-14	1.56e-24	-2.47e-52
XM_005293200	transketolase_(TKT)_transcript_variant_X1_mRNA	0.0123	0.0112	-1.66e-09	0.408	3e-32	3.69e-09	7.66e-14	-0.0839	1.06e-28	-3.99e-20
XM_005302958	tubulin_beta-6_chain-like_(LOC101937856)_transcript_variant_X1_mRNA	0.0193	-0.0541	-0.0802	0.662	2.62e-54	2.55e-17	0.61	0.616	-3.29e-06	4.07e-09
XM_005279689	acyl-CoA_dehydrogenase_long_chain_(ACADL)_transcript_variant_X1_mRNA	0.0366	-5.95e-20	0.43	-5.06e-26	4.86e-18	-0.0693	0.0389	3.3e-09	-5.32e-15	-2.24e-22
XM_005288810	v-myc_avian_myelocytomatosis_viral_oncogene_homolog_(MYC)_transcript_variant_X1_mRNA	0.0421	0.0221	-0.598	0.00067	6.32e-22	-1.81e-06	-0.962	-0.000244	0.0295	0.0505
XM_005286326	family_with_sequence_similarity_188_member_B_(FAM188B)_mRNA	0.0732	-0.641	0.0196	5.57e-07	1.89e-38	0.296	-0.185	0.633	1	0.000808
XM_005287522	protease_serine_23_(PRSS23)_mRNA	0.087	0.869	4.25e-06	0.0199	5.02e-17	-0.0138	0.844	-0.0726	-0.00296	-2.08e-13
XM_005307502	alpha-1-antiproteinase_2-like_(LOC101933012)_mRNA	0.108	0.117	-4.41e-07	-4.13e-24	5.96e-13	NA	NA	NA	NA	NA
XM_005284334	microsomal_glutathione_S-transferase_2_(MGST2)_transcript_variant_X1_mRNA	0.109	-0.0588	-0.0823	0.893	3.45e-15	-1	0.553	-5.35e-06	-1	-0.01
XM_005292436	pentatricopeptide_repeat_domain_3_(PTCD3)_mRNA	0.12	0.000907	0.000801	-0.495	2.3e-12	0.863	-0.128	0.39	1	-0.000184
XM_005283192	Kruppel-like_factor_5_(intestinal)_(KLF5)_mRNA	0.136	0.503	0.000965	0.00773	4.53e-13	0.134	-0.0451	-8.92e-26	-9.04e-23	0.448
XM_005285899	solute_carrier_family_38_member_6_(SLC38A6)_transcript_variant_X1_mRNA	0.17	-0.502	2.36e-06	-0.0889	1.96e-11	-0.894	-0.00411	-0.00194	-6.03e-05	-0.00927
XM_005287917	complement_factor_I_(CFI)_mRNA	0.172	0.881	6.76e-07	-1.6e-13	6.68e-191	0.918	0.00222	-4.25e-09	-2.41e-99	7.45e-22
XM_005302057	Rh_blood_group_CcEe_antigens_(RHCE)_transcript_variant_X1_mRNA	0.238	-0.175	-0.353	0.914	6.45e-14	-1	-0.95	0.103	-0.0412	0.864
XM_005289912	peptidase_D_(PEPD)_transcript_variant_X1_mRNA	0.263	-0.476	1	-2.59e-07	9.48e-16	-0.00403	0.00834	2.47e-09	0.0715	-1.1e-27
XM_005287311	biliverdin_reductase_A_(BLVRA)_transcript_variant_X1_mRNA	0.269	-1	-0.0266	0.00316	1.28e-18	0.221	-0.7	-0.178	-0.697	-0.000677
XM_005306155	N-methylpurine-DNA_glycosylase_(MPG)_transcript_variant_X1_mRNA	0.274	-0.954	0.0901	7.05e-06	1.86e-17	0.433	-0.228	-0.178	-0.000137	-0.191
XM_005286012	kininogen_1_(KNG1)_mRNA	0.308	0.0996	-4.52e-12	-1.84e-19	5.66e-24	0.406	0.139	-9.14e-46	-9.31e-110	1
XM_005291526	cleavage_stimulation_factor_3'_pre-RNA_subunit_3_77kDa_(CSTF3)_mRNA	0.317	-0.0325	-0.00976	-0.14	3.95e-13	0.0214	-6.36e-09	-0.297	-0.0723	-5.18e-09
XM_005286651	fms-related_tyrosine_kinase_3_(FLT3)_mRNA	0.339	1	0.0275	0.949	5.83e-12	0.039	-0.0138	1	-0.0647	-0.00233
XM_005307069	forkhead_box_F2_(FOXF2)_mRNA	0.445	0.616	-0.61	3.72e-10	8.64e-30	-0.437	0.363	4.37e-77	1	1
XM_005278604	C-type_lectin_domain_family_3_member_B_(CLEC3B)_transcript_variant_X1_mRNA	0.449	-0.939	5.37e-08	0.883	2.14e-22	-0.643	0.89	-0.103	2.17e-06	9.14e-30
XM_005303089	carboxymethylenebutenolidase_homolog_(LOC101948323)_transcript_variant_X1_mRNA	0.467	-0.262	3.01e-06	-0.459	9.17e-35	1	0.0309	-0.44	-0.137	-1.24e-10
XM_005303450	superoxide_dismutase_3_extracellular_(SOD3)_mRNA	0.474	-0.717	-0.00811	-1.57e-07	5.3e-14	0.0615	-0.726	-0.125	9.01e-07	0.000212
XM_005282488	adiponectin-like_(LOC101935762)_transcript_variant_X1_mRNA	0.474	-0.641	-1	0.000144	4.81e-11	-0.0816	0.0616	0.188	0.0609	9.88e-12
XM_005312813	trans-12-dihydrobenzene-12-diol_dehydrogenase-like_(LOC101949641)_mRNA	0.474	1	0.0248	8.87e-05	1.97e-11	1	1	0.00468	0.345	1
XM_005305272	transmembrane_protein_140_(TMEM140)_transcript_variant_X1_mRNA	0.478	1	0.199	0.596	6.82e-17	1	-0.773	-0.000861	-0.0647	0.044
XM_005280278	arginase_1_(ARG1)_transcript_variant_X1_mRNA	0.533	-0.515	-9.83e-34	-5.42e-20	6.32e-15	1	-0.0138	-4e-107	-9.03e-89	-1
XM_005292561	cytochrome_P450_2J2-like_(LOC101951142)_transcript_variant_X1_mRNA	0.558	-0.973	0.019	0.484	2.9e-43	0.406	0.395	0.674	-0.0115	0.591
XM_005288035	estradiol_17_beta-dehydrogenase_5-like_(LOC101940260)_mRNA	0.563	-1	-0.000131	1.53e-05	1.54e-33	0.0355	-0.677	-5.39e-47	-1.15e-65	-9.83e-25
XM_005289702	angiopoietin_2_(ANGPT2)_transcript_variant_X1_mRNA	0.572	0.939	0.0593	2.49e-05	3.34e-17	1.33e-11	0.0005	7.51e-05	-3.53e-11	1.43e-22
XM_005293731	tropomodulin_4_(muscle)_(TMOD4)_mRNA	0.657	-0.101	-0.0375	5.21e-05	2.15e-17	0.0226	7.64e-06	0.639	-0.000741	2.21e-24
XM_005298174	aspartoacylase_(ASPA)_mRNA	0.674	-3.41e-05	1.6e-05	-2.83e-107	5.22e-49	0.614	9e-08	1.32e-31	-2.31e-11	-7.02e-18
XM_005314658	ester_hydrolase_C11orf54-like_(LOC101951230)_transcript_variant_X1_mRNA	0.726	-1	0.941	-0.0292	1.63e-14	-0.658	0.507	5.05e-05	0.00881	1
XM_005280146	isocitrate_dehydrogenase_[NAD]_subunit_gamma_1_mitochondrial-like_(LOC101944131)_mRNA	0.764	-1	-0.00044	6.84e-09	3.71e-11	-3.73e-09	2.72e-14	0.0414	0.175	0.296
XM_005306050	serine/threonine_kinase_32A_(STK32A)_transcript_variant_X1_mRNA	0.799	-0.541	-0.0446	-9.22e-05	7.74e-12	-0.392	-1	-0.0281	0.882	-0.000649
XM_005309633	acyl-coenzyme_A_amino_acid_N-acyltransferase_2-like_(LOC101932563)_mRNA	0.804	0.651	-0.363	1.68e-06	7.02e-48	1	0.0243	0.272	-1	0.0244
XM_005296169	leucine_aminopeptidase_3_(LAP3)_mRNA	0.808	0.927	0.0547	-3.22e-05	2.28e-21	0.00605	0.0308	0.0238	-5.67e-40	-0.64
XM_005306359	amine_sulfotransferase-like_(LOC101938411)_mRNA	0.813	-0.598	0.0327	-1	1.36e-50	-0.00116	2.58e-11	7.56e-11	-1.12e-16	-1e-143
XM_005286013	fetuin_B_(FETUB)_mRNA	0.929	-1	-1.05e-11	-1.62e-10	4.46e-39	-0.312	-0.0796	-4.24e-61	-2.1e-197	-1
XM_005293555	mal_T-cell_differentiation_protein_(MAL)_transcript_variant_X1_mRNA	0.972	1	-0.735	1.12e-07	1.93e-33	0.28	1	0.188	0.0583	-0.191
XM_005298921	solute_carrier_family_13_(sodium-dependent_citrate_transporter)_member_5_(SLC13A5)_transcript_variant_X1_mRNA	1	-1	1.93e-06	0.0296	5e-27	-1	-0.299	0.00138	-0.249	-5.79e-06
XM_005309067	TIMP_metallopeptidase_inhibitor_4_(TIMP4)_mRNA	1	-1	0.000825	-1	9.13e-16	1	-0.442	1.76e-09	-0.147	-0.000637
XM_005301414	vasoactive_intestinal_peptide_(VIP)_transcript_variant_X1_mRNA	1	-0.355	0.899	0.00781	2.01e-21	0.149	-0.025	-0.00609	-0.0237	0.864
XM_005309433	dipeptidyl_peptidase_4-like_(LOC101953968)_mRNA	1	-0.333	0.000138	-1.03e-17	1.84e-16	0.592	2.38e-05	8.28e-08	-0.000127	-0.0125
XM_005311518	phosphoglycerate_dehydrogenase_(PHGDH)_mRNA	1	-0.288	-5.56e-06	0.0186	4.97e-13	-0.00549	0.000378	0.362	0.116	-0.417
XM_005312034	complement_component_1_r_subcomponent_(C1R)_mRNA	1	-0.237	-0.218	-0.703	1.25e-32	-0.102	0.366	-0.677	-2.75e-11	-0.313
XM_005308042	reticulon_4_(RTN4)_transcript_variant_X1_mRNA	1	-0.236	0.177	-0.448	2.01e-11	4.54e-08	0.0125	0.00732	-1.17e-36	0.000448
XM_005305002	claudin_10_(CLDN10)_transcript_variant_X1_mRNA	1	-0.155	0.189	-1.48e-05	8.86e-25	0.801	0.00396	-1.37e-05	-0.0862	-2.59e-18
XM_005285596	myozenin_1_(MYOZ1)_transcript_variant_X1_mRNA	1	-0.149	1	0.000109	6.69e-12	-0.418	-0.000222	-4.48e-16	-8.76e-20	3.08e-36
XM_005284847	deiodinase_iodothyronine_type_I_(DIO1)_mRNA	1	-0.0778	0.000348	-5.04e-07	2.26e-57	-0.633	0.000458	8.04e-18	-1.71e-28	-2.63e-07
XM_005292692	homogentisate_12-dioxygenase_(HGD)_mRNA	1	1.62e-09	-0.422	0.00615	7.45e-129	0.444	0.111	-1.43e-13	-7.99e-105	2.32e-15
XM_005296829	ferrochelatase_(FECH)_mRNA	1	2.75e-05	0.000976	0.00428	1.91e-27	1.9e-32	-0.991	0.438	0.0551	0.386
XM_005307408	lysosomal-associated_membrane_protein_2_(LAMP2)_transcript_variant_X1_mRNA	1	0.0288	5.79e-09	-1.59e-08	1.63e-12	0.27	0.142	0.00017	0.00152	0.00325
XM_005311356	cytochrome_P450_2H2-like_(LOC101944351)_transcript_variant_X1_mRNA	1	1	-0.535	-1.45e-06	1e-18	1	0.121	-1.54e-09	-7.45e-09	0.768
XM_005303269	plastin_1_(PLS1)_mRNA	1	1	0.0793	-5.27e-12	2.26e-11	-0.792	0.0127	3.35e-69	-0.0344	-6.05e-06
XM_005292346	solute_carrier_family_26_(anion_exchanger)_member_4_(SLC26A4)_mRNA	1	1	0.256	-3.08e-35	9.93e-11	2e-13	-0.0604	-1.45e-14	0.302	0.559
XM_005292253	meckelin-like_(LOC101942456)_transcript_variant_X1_mRNA	-1	-1	-1	-1	-1	0.695	1	-0.0257	0.826	-9.67e-14
XM_005310553	zinc_finger_protein_541_(ZNF541)_mRNA	-1	-1	-1	-1	-0.578	0.144	-0.395	-0.0165	-5.55e-07	-1.35e-12
XM_005314798	thyroxine-binding_globulin-like_(LOC101950968)_partial_mRNA	-1	-1	-1	-0.0932	-1	0.957	1	-0.0742	-1.44e-27	-0.0312
XM_005282421	STEAP_family_member_4_(STEAP4)_mRNA	-1	-1	-1	0.168	0.717	0.818	0.826	-1.01e-15	-4.64e-08	0.342
XM_005290462	distal-less_homeobox_2_(DLX2)_transcript_variant_X1_mRNA	-1	-1	-1	1	0.255	-0.399	0.104	0.000744	1.69e-12	5.03e-08
XM_005292949	gamma-aminobutyric_acid_(GABA)_A_receptor_delta_(GABRD)_mRNA	-1	-1	-0.783	-1	0.239	-0.717	-0.244	-0.00123	-8.46e-101	5.65e-17
XM_005282081	CCR4-NOT_transcription_complex_subunit_7_(CNOT7)_mRNA	-1	-1	-0.652	-0.000161	-0.0117	3.71e-05	-2.62e-08	-1.52e-12	-4.47e-14	-5.14e-08
XM_005279076	semaphorin-4E-like_(LOC101939951)_mRNA	-1	-1	-0.0412	-0.4	0.305	-0.0489	-0.0502	-1.96e-14	-2.61e-26	-7.48e-09
XM_005280187	sphingomyelin_phosphodiesterase_acid-like_3A_(SMPDL3A)_transcript_variant_X1_mRNA	-1	-1	2.12e-05	-9.1e-15	0.0741	0.181	-0.616	0.0175	-0.106	-2.36e-05
XM_005287284	trichorhinophalangeal_syndrome_I_(TRPS1)_transcript_variant_X1_mRNA	-1	-1	0.0088	0.517	1	0.0798	0.705	3.31e-32	-0.144	0.508
XM_005303687	choline_phosphotransferase_1_(CHPT1)_mRNA	-1	-1	0.0579	-0.0557	0.00422	-4.3e-09	0.127	0.331	-1.72e-14	-0.0864
XM_005308126	macrophage_mannose_receptor_1-like_(LOC101947068)_transcript_variant_X1_mRNA	-1	-1	0.61	-1	1	0.501	0.141	-1.1e-05	-2.72e-13	8.08e-11
XM_005300262	serine/threonine_kinase_32B_(STK32B)_mRNA	-1	-1	1	-0.722	0.264	-0.245	0.525	0.736	3.09e-19	-0.869
XM_005282777	ankyrin_repeat_domain_29_(ANKRD29)_mRNA	-1	-0.966	-1	0.538	0.504	-0.933	0.63	6.91e-11	7.02e-06	1
XM_005286432	PAP_associated_domain_containing_4_(PAPD4)_transcript_variant_X1_mRNA	-1	-0.961	-1	-0.00311	-0.0867	-0.2	-0.252	-5.13e-09	-9.43e-13	-1.07e-25
XM_005304497	glutamate_receptor_metabotropic_3_(GRM3)_transcript_variant_X1_mRNA	-1	-0.949	0.695	-0.23	-0.0504	-0.00512	-6.57e-06	-0.000552	7.55e-11	-0.0655
XM_005300629	tubulin_gamma_complex_associated_protein_4_(TUBGCP4)_transcript_variant_X1_mRNA	-1	-0.923	-0.481	0.0323	0.0263	0.598	0.0136	2.41e-33	1.37e-11	-0.0244
XM_005297654	glutamine_rich_2_(QRICH2)_mRNA	-1	-0.92	-0.422	0.438	-0.852	-1	0.182	-3.43e-12	-0.657	-0.191
XM_005289958	Wilms_tumor_1_interacting_protein_(WTIP)_mRNA	-1	-0.887	0.0599	-0.0153	-0.0016	0.191	-0.00138	0.0217	-0.00396	-1.74e-13
XM_005304307	golgi_membrane_protein_1_(GOLM1)_mRNA	-1	-0.875	0.241	-6.53e-08	-0.00035	-1	-0.00424	-0.254	-1.14e-07	-5.85e-16
XM_005283937	crystallin_zeta_(quinone_reductase)-like_1_(CRYZL1)_mRNA	-1	-0.867	0.575	-0.0112	-0.447	0.218	0.924	6.44e-08	0.633	-4.43e-13
XM_005300535	serologically_defined_colon_cancer_antigen_8_(SDCCAG8)_transcript_variant_X1_mRNA	-1	-0.832	-0.0364	-0.805	0.613	0.00572	0.839	-0.00187	-0.0414	-4.97e-11
XM_005295918	growth_arrest-specific_6_(GAS6)_mRNA	-1	-0.791	-0.994	-0.000469	-5.47e-21	0.789	-0.486	-1.4e-27	-3.89e-17	-0.00587
XM_005302985	RAB20_member_RAS_oncogene_family_(RAB20)_mRNA	-1	-0.785	-0.53	0.0416	0.424	0.931	0.00592	-6.94e-26	-4.67e-28	0.212
XM_005299505	EGF-like-domain_multiple_7_(EGFL7)_transcript_variant_X1_mRNA	-1	-0.782	0.706	0.268	0.425	-0.0112	0.0823	2.31e-08	0.135	4.55e-16
XM_005296300	epoxide_hydrolase_1-like_(LOC101949762)_transcript_variant_X1_mRNA	-1	-0.721	-0.902	-0.0169	1	0.00741	0.000187	3.41e-39	-2.62e-20	0.316
XR_256225	uncharacterized_LOC101942390_(LOC101942390)_transcript_variant_X1_misc_RNA	-1	-0.629	-0.604	-0.818	0.0133	-0.561	-0.000236	4.31e-05	3.56e-15	4.15e-06
XR_255301	uncharacterized_LOC101936509_(LOC101936509)_misc_RNA	-1	-0.608	0.336	-0.0881	0.219	0.406	0.0411	-4.05e-24	0.0172	-2.25e-21
XM_005282733	SH3_and_cysteine_rich_domain_3_(STAC3)_mRNA	-1	-0.454	-0.0317	8.94e-06	2.82e-05	-0.198	-0.0293	0.103	-0.191	2.01e-36
XM_005305367	DIS3_mitotic_control_homolog_(S._cerevisiae)-like_(DIS3L)_transcript_variant_X1_mRNA	-1	-0.4	-1	-0.00128	-0.943	-0.00624	-0.683	0.0332	0.847	-2.37e-18
XM_005298865	A_kinase_(PRKA)_anchor_protein_1_(AKAP1)_mRNA	-1	-0.387	0.582	-0.511	-0.756	-0.191	-3.55e-20	-4.55e-35	-4.59e-05	-1.2e-12
XM_005307587	shisa_family_member_9_(SHISA9)_transcript_variant_X1_mRNA	-1	-0.305	-0.884	-0.333	-2.77e-06	-0.571	0.147	1	-7.78e-58	8.22e-11
XM_005311368	zinc_finger_AN1-type_domain_4_(ZFAND4)_mRNA	-1	-0.291	-0.614	-0.00476	-0.15	-0.0613	-0.000942	-4.61e-30	-1.73e-23	-1.48e-74
XM_005303183	exportin_tRNA_(XPOT)_transcript_variant_X1_mRNA	-1	-0.264	-0.527	-3.63e-19	-0.967	1.78e-23	-0.0172	0.2	3.88e-12	-0.000845
XM_005307057	UDP-N-acetyl-alpha-D-galactosamine:polypeptide_N-acetylgalactosaminyltransferase_12_(GalNAc-T12)_(GALNT12)_mRNA	-1	-0.185	-0.0325	-3.18e-05	-0.49	-0.378	-2.54e-08	-9.13e-07	-1.68e-12	-2.18e-22
XM_005301398	coiled-coil_domain_containing_170_(CCDC170)_transcript_variant_X1_mRNA	-1	-0.165	-0.642	-8.33e-29	-7.17e-86	-0.896	-0.0771	-0.000893	4.42e-07	-0.00026
XM_005304643	solute_carrier_family_2_(facilitated_glucose_transporter)_member_10_(SLC2A10)_mRNA	-1	-0.148	-0.457	0.619	0.74	-0.769	-0.91	7.56e-19	0.000154	-1
XM_005299170	nuclear_transcription_factor_X-box_binding-like_1_(NFXL1)_mRNA	-1	-0.0523	0.843	-4.35e-07	-0.000282	1	0.0476	1.47e-11	2.81e-06	6.95e-07
XM_005299246	SKI-like_oncogene_(SKIL)_transcript_variant_X1_mRNA	-1	-0.0474	0.0205	-2.25e-09	-5.15e-06	0.411	-3.96e-11	-0.00193	-4.59e-07	-1.7e-08
XM_005291852	SWI/SNF_related_matrix_associated_actin_dependent_regulator_of_chromatin_subfamily_a_member_1_(SMARCA1)_mRNA	-1	-0.0439	-0.0182	-8.95e-07	-0.0384	3.12e-10	-1.88e-28	-0.00171	-0.0188	-3.43e-14
XM_005315606	suppressor_of_cytokine_signaling_4_(SOCS4)_mRNA	-1	-0.0255	-0.0174	-0.0112	-0.141	0.911	-1.34e-10	-1.5e-40	-2.77e-12	-8.67e-08
XM_005289775	solute_carrier_family_6_(neurotransmitter_transporter)_member_2_(SLC6A2)_mRNA	-1	-0.0211	0.848	-1	0.00342	0.941	-0.494	-0.0545	2.12e-18	0.000269
XM_005289923	transcription_initiation_factor_TFIID_subunit_4-like_(LOC101930808)_transcript_variant_X1_mRNA	-1	-0.0194	-0.000203	-0.000248	-7.81e-07	-0.976	-7.38e-12	1	-4.63e-12	-0.966
XM_005305046	adaptor-related_protein_complex_4_epsilon_1_subunit_(AP4E1)_mRNA	-1	-0.0136	1	-0.00185	-0.00323	0.34	-0.000734	-0.439	3.04e-15	0.237
XM_005301117	WD_repeat_domain_44_(WDR44)_mRNA	-1	-0.0129	0.188	-6.12e-05	1	0.0425	-4.18e-09	-1.35e-09	-3.03e-05	-5.47e-11
XM_005313520	glutathione_S-transferase_3-like_(LOC101946100)_mRNA	-1	-2.11e-08	-0.00968	-0.00546	1.2e-07	4.29e-05	-0.652	-4.38e-20	-6.46e-19	-1.12e-26
XM_005296170	mediator_complex_subunit_28_(MED28)_mRNA	-1	-1.78e-18	-0.0135	-1.52e-07	0.417	0.454	-0.336	-1.46e-14	-8.57e-07	-0.0808
XM_005284707	BUB1_mitotic_checkpoint_serine/threonine_kinase_B_(BUB1B)_mRNA	-1	0.00191	-0.47	0.889	0.24	7.11e-05	-0.331	8.42e-28	1.64e-15	-0.659
XM_005309733	palladin_cytoskeletal_associated_protein_(PALLD)_transcript_variant_X1_mRNA	-1	0.00595	6.89e-09	-0.839	0.0039	-0.754	2.01e-06	7.82e-29	2.17e-13	1.88e-25
XM_005308179	spastic_paraplegia_7_(pure_and_complicated_autosomal_recessive)_(SPG7)_mRNA	-1	0.0112	0.928	-8.68e-05	0.299	-1.26e-08	-2.03e-08	-2.69e-52	-0.00208	-4.07e-19
XM_005298226	bleomycin_hydrolase_(BLMH)_mRNA	-1	0.0185	-0.569	0.925	0.0511	-9.31e-05	0.00109	-0.0824	2.2e-16	0.000145
XM_005289641	allantoicase-like_(LOC101953015)_mRNA	-1	0.028	-0.28	-0.148	0.45	0.406	1	-9.9e-05	-3.11e-12	-0.107
XM_005309745	NIMA-related_kinase_1_(NEK1)_mRNA	-1	0.0874	0.0113	0.967	-0.549	0.454	0.509	8.51e-09	1.34e-14	-0.82
XM_005283816	deoxyhypusine_hydroxylase/monooxygenase_(DOHH)_mRNA	-1	0.148	-1.63e-05	1.44e-08	-0.226	-2.74e-22	0.0333	5.98e-06	0.0503	0.17
XM_005297581	nuclear_prelamin_A_recognition_factor_(NARF)_mRNA	-1	0.181	0.848	0.547	-0.386	2.98e-13	1	9.81e-08	0.588	0.0622
XM_005304366	complement_factor_H_(CFH)_mRNA	-1	0.231	1	-5.98e-05	0.0023	1	-0.395	-1	-3.19e-17	1
XM_005281464	lysine--tRNA_ligase-like_(LOC101938598)_mRNA	-1	0.235	-0.551	0.887	0.696	2.01e-07	0.559	0.00283	4.65e-23	1.22e-52
XM_005304947	XK_Kell_blood_group_complex_subunit-related_family_member_7_(XKR7)_partial_mRNA	-1	0.374	0.848	-1	-1	-0.046	1.24e-05	4.93e-25	5.86e-10	4.68e-06
XM_005308255	ethanolamine_kinase_2_(ETNK2)_mRNA	-1	0.391	-0.151	-0.787	-1.21e-14	-0.0153	-1	6.7e-38	0.136	0.137
XM_005287523	malic_enzyme_3_NADP(+)-dependent_mitochondrial_(ME3)_transcript_variant_X1_mRNA	-1	0.395	3.48e-05	0.341	3.91e-05	0.000594	3.21e-05	0.000274	4.5e-14	-0.584
XM_005288139	myocyte_enhancer_factor_2C_(MEF2C)_transcript_variant_X1_mRNA	-1	0.406	3.27e-09	-0.316	-0.0458	0.0279	-2.07e-07	1.63e-06	-9.76e-22	2.8e-197
XM_005279137	ATPase_Ca++_transporting_plasma_membrane_1_(ATP2B1)_transcript_variant_X1_mRNA	-1	0.442	0.902	-4.32e-13	-0.215	0.00258	-1.58e-09	-0.0602	0.997	-1.46e-07
XM_005287641	CD164_molecule_sialomucin_(CD164)_transcript_variant_X1_mRNA	-1	0.461	7.1e-08	-2.04e-23	0.052	0.00738	-0.187	0.503	-0.398	-2.86e-09
XM_005285431	cleavage_and_polyadenylation_specific_factor_2_100kDa_(CPSF2)_transcript_variant_X1_mRNA	-1	0.574	-0.513	-5.9e-05	-0.00174	1.69e-08	-0.9	8.09e-08	-0.000395	-9.05e-44
XM_005283730	cytochrome_c_oxidase_subunit_7A2_mitochondrial-like_(LOC101937789)_transcript_variant_X1_mRNA	-1	0.596	1	0.153	5.33e-06	-0.406	-0.875	0.103	-0.000694	7.33e-32
XM_005287508	deoxyribose-phosphate_aldolase_(putative)_(DERA)_mRNA	-1	0.609	7.14e-05	-0.0453	0.000132	-0.00022	3.61e-21	-1.67e-27	-0.0128	-0.0074
XM_005285467	vav_3_guanine_nucleotide_exchange_factor_(VAV3)_transcript_variant_X1_mRNA	-1	0.634	0.0284	-0.85	1	-0.797	-1	-1.63e-20	0.0133	-0.635
XM_005296594	pyridine_nucleotide-disulphide_oxidoreductase_domain_1_(PYROXD1)_mRNA	-1	0.668	0.735	-0.0423	-0.319	0.0192	-0.0156	-0.0192	0.221	-4.38e-20
XM_005301371	astrotactin_2_(ASTN2)_transcript_variant_X1_mRNA	-1	0.692	-0.275	-0.000423	-2.33e-29	-0.221	0.306	-0.123	5.77e-33	0.0112
XM_005290677	integrator_complex_subunit_9_(INTS9)_mRNA	-1	0.692	0.934	-1	-0.816	0.188	7.23e-14	1.05e-09	9.68e-05	-0.00542
XM_005292476	protein_kinase_cGMP-dependent_type_I_(PRKG1)_transcript_variant_X1_mRNA	-1	0.728	1.12e-05	0.231	0.000784	0.5	0.0475	-0.856	0.00917	8.53e-29
XM_005284089	F-box_and_WD_repeat_domain_containing_11_(FBXW11)_transcript_variant_X1_mRNA	-1	0.731	0.00795	-1.22e-21	-9.96e-05	0.00777	-0.000423	-7.29e-10	-1.61e-07	-1.66e-28
XM_005288421	Kruppel-like_factor_15_(KLF15)_mRNA	-1	0.743	0.000754	0.148	0.14	-0.919	-0.312	-1.38e-32	-1	0.000255
XM_005284917	nardilysin_(N-arginine_dibasic_convertase)_(NRD1)_mRNA	-1	0.797	-0.00214	-0.00838	0.00132	1.66e-12	0.483	2.56e-08	1.45e-23	-0.956
XM_005285712	EPH_receptor_A5_(EPHA5)_transcript_variant_X1_mRNA	-1	0.799	0.231	0.59	0.577	0.99	0.0309	0.000862	1.08e-20	0.0141
XM_005305663	protein_tyrosine_phosphatase_receptor-type_Z_polypeptide_1_(PTPRZ1)_transcript_variant_X1_mRNA	-1	0.811	0.113	-0.385	-0.524	0.0112	0.745	0.000997	-3.14e-133	-0.000251
XM_005281240	WD_repeat_domain_18_(WDR18)_mRNA	-1	0.875	-0.00198	0.000116	-0.504	-2.54e-06	-0.677	0.452	0.000285	3.76e-13
XM_005278719	collagen_alpha-4(VI)_chain-like_(LOC101940483)_mRNA	-1	0.875	9.88e-05	0.914	7.21e-10	0.149	0.234	-0.273	7.96e-48	1.84e-65
XM_005302053	mannosidase_alpha_class_1C_member_1_(MAN1C1)_mRNA	-1	0.875	0.714	-0.646	-0.0443	0.0611	0.24	-2.39e-17	0.0501	-0.00789
XM_005287731	Kruppel-like_factor_11_(KLF11)_transcript_variant_X1_mRNA	-1	0.89	0.757	-6.72e-05	-0.606	3.18e-12	0.0102	0.000354	0.0581	-8.91e-06
XM_005282661	piezo-type_mechanosensitive_ion_channel_component_2-like_(LOC101953273)_mRNA	-1	0.92	2.6e-05	-9.61e-08	-4.46e-69	0.000469	-0.371	1.94e-58	-2.1e-197	2.8e-197
XM_005309742	DEAD_(Asp-Glu-Ala-Asp)_box_polypeptide_60_(DDX60)_transcript_variant_X1_mRNA	-1	0.92	0.576	-0.57	-0.000856	0.146	0.416	-9.21e-11	-3.24e-05	-1
XM_005279894	X-ray_repair_complementing_defective_repair_in_Chinese_hamster_cells_5_(double-strand-break_rejoining)_(XRCC5)_mRNA	-1	0.946	-3.17e-09	-8.35e-06	-0.754	0.00764	-6.57e-08	1.39e-07	1.39e-16	0.00287
XM_005302521	platelet-derived_growth_factor_beta_polypeptide_(PDGFB)_mRNA	-1	0.989	0.528	-0.0645	-5.47e-12	-0.644	0.0293	-0.299	-0.000955	0.0104
XM_005308353	Rac_GTPase_activating_protein_1_(RACGAP1)_transcript_variant_X1_mRNA	-1	0.994	-0.0788	-0.35	0.427	-0.527	0.95	3.08e-33	3.93e-31	0.267
XM_005303709	phenylalanine_hydroxylase_(PAH)_mRNA	-1	1	-1	-0.87	0.935	-0.643	-0.703	-3.32e-50	-1.74e-50	0.0312
XM_005284887	cytochrome_P450_4B1-like_(LOC101952194)_mRNA	-1	1	-1	0.839	2.88e-07	-1	0.000838	7.82e-48	0.814	-0.000462
XM_005283601	KIAA1524_ortholog_(KIAA1524)_transcript_variant_X1_mRNA	-1	1	-0.848	-7.01e-08	-0.0905	3.88e-12	-1.73e-11	0.109	0.635	0.0898
XM_005303605	Mov10_Moloney_leukemia_virus_10_homolog_(mouse)_(MOV10)_mRNA	-1	1	-0.842	1	-6.45e-16	-1	0.186	-0.103	0.169	-0.588
XM_005295491	WD_repeat_and_HMG-box_DNA_binding_protein_1_(WDHD1)_mRNA	-1	1	-0.736	-0.651	0.618	0.361	-0.897	-0.456	1.19e-17	-6.58e-08
XM_005287361	endonuclease/exonuclease/phosphatase_family_domain_containing_1_(EEPD1)_mRNA	-1	1	-0.658	0.925	0.405	-0.00415	2.54e-07	-2.78e-07	-6.09e-11	0.0124
XM_005305171	zinc_finger_protein_474-like_(LOC101951909)_mRNA	-1	1	-0.577	1	-0.447	-1	-0.0231	-1.86e-06	0.989	-3.09e-13
XM_005289996	MID1_interacting_protein_1_(MID1IP1)_mRNA	-1	1	-0.266	0.00198	-1.21e-16	-0.247	0.539	-0.0218	0.0152	0.00218
XM_005302884	Mab-21_domain_containing_2_(MB21D2)_mRNA	-1	1	-0.00288	0.344	0.00078	-5.14e-14	0.0515	0.26	0.00658	-0.000605
XM_005286417	protein_C_(inactivator_of_coagulation_factors_Va_and_VIIIa)_(PROC)_mRNA	-1	1	-3.89e-06	-0.479	0.0214	-0.0143	-0.0796	-8.86e-50	-1.64e-92	1
XM_005279935	snail_family_zinc_finger_2_(SNAI2)_mRNA	-1	1	9.14e-07	-0.733	1	-0.00269	0.213	-2.82e-21	5.3e-36	8.8e-09
XM_005288059	ras-related_and_estrogen-regulated_growth_inhibitor-like_(LOC101945527)_transcript_variant_X1_mRNA	-1	1	0.00166	0.0317	0.0302	-0.379	-0.0684	2.82e-11	0.00728	0.84
XM_005294853	pyroglutamyl-peptidase_1-like_(LOC101952055)_mRNA	-1	1	0.00625	0.223	0.352	-0.0505	-3.53e-06	-0.424	-0.103	-2.27e-15
XM_005297315	WD_repeat_domain_35_(WDR35)_transcript_variant_X1_mRNA	-1	1	0.00717	-0.242	-0.323	1.78e-16	1	-0.755	2.89e-15	-2.78e-26
XM_005296996	cAMP_responsive_element_binding_protein_5_(CREB5)_transcript_variant_X1_mRNA	-1	1	0.0402	0.553	0.299	0.946	0.81	3.2e-18	0.0123	4.2e-08
XM_005292660	galactosylgalactosylxylosylprotein_3-beta-glucuronosyltransferase_1-like_(LOC101952321)_transcript_variant_X1_mRNA	-1	1	0.0696	-0.00089	-3.75e-19	-0.0554	-1	-0.509	-0.227	0.307
XM_005302681	SH3_and_cysteine_rich_domain_(STAC)_transcript_variant_X1_mRNA	-1	1	0.385	-1	-0.987	0.0136	-1	0.0316	2.11e-13	-1
XM_005297821	kelch_repeat_and_BTB_(POZ)_domain_containing_8_(KBTBD8)_mRNA	-1	1	0.4	-0.00392	-0.541	0.438	-0.0725	-3.29e-10	-0.0226	-1.67e-26
XM_005294268	dynein_axonemal_heavy_chain_7_(DNAH7)_mRNA	-1	1	0.777	-0.864	-0.306	1.16e-06	-0.003	-1.98e-29	-2.42e-07	-1.78e-60
XM_005304899	SRY_(sex_determining_region_Y)-box_12_(SOX12)_mRNA	-1	1	0.96	0.95	-1	-1	2.13e-05	2.28e-10	2.08e-15	0.0137
XM_005287762	radical_S-adenosyl_methionine_domain_containing_2_(RSAD2)_mRNA	-1	1	1	-1	-0.239	1	1	-0.103	-0.391	-8.83e-11
XM_005302371	prostaglandin_F_receptor_(FP)_(PTGFR)_transcript_variant_X1_mRNA	-1	1	1	-0.137	0.151	-0.949	0.457	0.188	0.268	-8.59e-23
XM_005302141	ring_finger_protein_19B_(RNF19B)_mRNA	-0.999	0.778	-1	1	-0.316	-2.92e-10	0.195	-0.0786	-7.9e-05	-1.28e-31
XM_005293579	transmembrane_protein_198-B-like_(LOC101950207)_mRNA	-0.995	0.184	-0.00339	0.012	-0.0759	-0.343	7.15e-12	-0.658	0.00391	0.143
XM_005302364	EGF_latrophilin_and_seven_transmembrane_domain_containing_1_(ELTD1)_transcript_variant_X1_mRNA	-0.992	-0.177	0.808	-2.02e-12	3.38e-09	-0.679	-0.00456	-0.238	0.000407	1.94e-41
XM_005288182	Ras_protein-specific_guanine_nucleotide-releasing_factor_2_(RASGRF2)_transcript_variant_X1_mRNA	-0.987	-0.875	0.966	-0.0162	0.127	-0.0349	-0.072	-7.54e-12	-0.3	0.0095
XM_005291273	myeloid_leukemia_factor_2_(MLF2)_transcript_variant_X1_mRNA	-0.985	-7.48e-07	-1.22e-24	0.00509	-0.19	-1.29e-09	-0.676	-0.0538	-0.341	0.357
XM_005308868	potassium_voltage-gated_channel_KQT-like_subfamily_member_5_(KCNQ5)_transcript_variant_X1_mRNA	-0.984	-1	0.0658	0.995	0.563	-1	-0.000421	-0.0216	1.16e-20	1.24e-07
XM_005312576	complement_C3-like_(LOC101932216)_mRNA	-0.984	-1	0.899	0.261	-1	1	0.139	-1.08e-25	-4.35e-34	-0.718
XM_005293247	ADAMTS-like_2_(ADAMTSL2)_mRNA	-0.972	-0.412	0.833	0.378	0.42	0.728	2.83e-05	1.12e-25	0.371	-0.0143
XM_005308489	cholinergic_receptor_nicotinic_alpha_2_(neuronal)_(CHRNA2)_mRNA	-0.972	0.842	-0.998	0.967	-0.264	-0.422	0.00572	-0.386	9.33e-39	-0.101
XM_005307376	FH2_domain_containing_1_(FHDC1)_transcript_variant_X1_mRNA	-0.969	-1	0.22	0.86	1	6.03e-07	-0.773	-0.117	-7.12e-33	0.0449
XM_005292341	dihydrolipoamide_dehydrogenase_(DLD)_mRNA	-0.968	0.0175	0.141	-0.0132	-1	-0.531	1.18e-05	2.17e-28	0.023	-0.000742
XM_005301946	transmembrane_protein_101_(TMEM101)_mRNA	-0.965	-0.603	-0.884	0.00744	-0.938	-0.00311	5.69e-10	-0.859	1.91e-13	7.07e-08
XM_005295607	lipocalin-like_(LOC101934059)_mRNA	-0.956	-0.0048	-2.05e-63	0.336	3.41e-06	-0.0307	1	-2.53e-32	-2.56e-18	0.704
XM_005296755	angiopoietin-related_protein_3-like_(LOC101943302)_mRNA	-0.952	-1	-0.0329	-0.839	-0.84	1	-0.0612	1	-1.47e-32	1.03e-11
XR_256812	uncharacterized_LOC101940407_(LOC101940407)_transcript_variant_X1_misc_RNA	-0.941	-0.667	-0.513	0.38	0.000257	-0.0031	-1	-1.53e-40	-3.03e-05	0.166
XM_005304506	sema_domain_immunoglobulin_domain_(Ig)_short_basic_domain_secreted_(semaphorin)_3E_(SEMA3E)_mRNA	-0.941	0.973	9.96e-05	1	1	3.83e-08	0.519	2.95e-19	-0.046	-0.0232
XM_005288453	transmembrane_and_coiled-coil_domain_family_1_(TMCC1)_transcript_variant_X1_mRNA	-0.939	0.117	0.201	-0.389	-0.879	1.96e-06	-0.592	3.48e-11	-0.000389	0.0998
XM_005279153	metastasis_associated_1_(MTA1)_mRNA	-0.932	0.652	0.8	-0.0935	-0.614	0.000334	1.62e-05	0.141	1.79e-18	0.00139
XM_005295490	GTP_cyclohydrolase_1_(GCH1)_mRNA	-0.929	-1	-0.00548	-0.164	0.609	1	0.0046	-6.89e-20	-0.0416	1.89e-05
XM_005300623	annexin_A11_(ANXA11)_mRNA	-0.929	1	0.873	1	0.000294	0.67	-0.362	-0.000299	-0.107	-3.43e-13
XM_005286823	coiled-coil_domain_containing_93_(CCDC93)_transcript_variant_X1_mRNA	-0.926	0.931	-1	-0.581	0.15	0.0016	0.139	-1.88e-12	-0.457	-0.019
XM_005297291	myopalladin_(MYPN)_mRNA	-0.922	1	0.0266	-0.712	-0.735	0.277	0.0878	0.0742	0.343	4.6e-55
XM_005281442	nuclear_factor_of_activated_T-cells_cytoplasmic_calcineurin-dependent_1_(NFATC1)_transcript_variant_X1_mRNA	-0.92	-0.847	7.5e-05	0.804	0.733	0.175	0.849	4.05e-28	0.198	-0.198
XM_005280763	ras-related_protein_R-Ras2-like_(LOC101938938)_mRNA	-0.92	-0.758	-0.00869	1.4e-09	0.483	-1.11e-12	0.0407	1.09e-06	0.0747	0.464
XM_005296827	asparaginyl-tRNA_synthetase_(NARS)_transcript_variant_X1_mRNA	-0.92	0.00446	0.508	-0.233	-0.928	4.33e-15	5.67e-07	5.3e-09	6.24e-69	0.00555
XM_005298114	leucine_rich_repeat_containing_8_family_member_D_(LRRC8D)_transcript_variant_X1_mRNA	-0.918	-1	-0.178	-2.91e-05	0.025	-0.578	-0.257	-0.394	-0.265	-4.07e-19
XM_005314805	major_histocompatibility_complex_class_I-related_gene_protein-like_(LOC101954178)_partial_mRNA	-0.913	-0.00606	-4.15e-05	-0.924	-1.64e-17	-0.00456	3.87e-05	-1	7.48e-07	-0.193
XM_005285828	kinesin_light_chain_1_(KLC1)_transcript_variant_X1_mRNA	-0.912	-1	0.00444	-0.141	0.27	0.106	0.238	9.43e-10	6.78e-20	0.107
XM_005297903	patatin-like_phospholipase_domain_containing_8_(PNPLA8)_transcript_variant_X1_mRNA	-0.9	-0.126	0.848	-7.7e-05	-0.938	-0.97	-6.18e-05	-8.01e-22	-6.86e-15	-3.13e-09
XM_005302056	transmembrane_protein_57_(TMEM57)_mRNA	-0.894	1	0.0103	-0.201	0.84	0.0901	-1.96e-22	-1.71e-22	-3.17e-42	-0.0036
XM_005312167	protein_kinase_C_gamma_(PRKCG)_mRNA	-0.89	1	0.451	0.00998	0.0737	-0.133	0.1	-9e-15	0.00399	0.551
XM_005300474	titin-like_(LOC101932983)_mRNA	-0.886	-1	0.0166	0.0123	0.00703	0.967	1	1	1	2.45e-16
XM_005301072	hypoxanthine_phosphoribosyltransferase_1_(HPRT1)_mRNA	-0.882	-1.16e-08	-1.07e-07	-7.99e-17	-1.03e-06	-5.89e-06	0.639	-4e-07	-0.0384	-9.25e-13
XM_005305099	thyrotropin-releasing_hormone_degrading_enzyme_(TRHDE)_mRNA	-0.877	-1	0.721	-0.00773	-0.55	-0.736	-0.111	-1	-0.616	9.95e-17
XM_005300647	microfibrillar-associated_protein_1_(MFAP1)_mRNA	-0.877	-0.00398	-2.71e-30	1.91e-09	-0.968	-0.00157	-0.651	0.311	2.83e-06	-0.191
XM_005305960	probable_enoyl-CoA_hydratase_mitochondrial-like_(LOC101934005)_mRNA	-0.867	-0.0134	-0.278	-0.546	0.0138	-2.17e-44	-4.9e-09	-0.015	-3.76e-17	-5.25e-07
XM_005314126	PC-esterase_domain-containing_protein_1A-like_(LOC101936004)_mRNA	-0.866	1	-1	-0.0499	-2.24e-47	-0.247	1	-0.0576	-0.00592	0.0583
XM_005290129	junctophilin_4_(JPH4)_mRNA	-0.863	0.616	0.313	0.026	0.557	-0.00378	0.639	0.0171	2.78e-14	0.00193
XM_005280024	solute_carrier_family_35_member_E3_(SLC35E3)_mRNA	-0.862	-0.0259	-0.125	-1.28e-19	-0.104	-0.00019	0.478	-8.77e-18	-4.1e-13	-0.156
XM_005305190	neural_precursor_cell_expressed_developmentally_down-regulated_9_(NEDD9)_transcript_variant_X1_mRNA	-0.858	0.0262	0.243	-0.0135	-1.88e-05	0.0628	-0.0826	-4.14e-15	0.0599	2.8e-07
XM_005285804	v-akt_murine_thymoma_viral_oncogene_homolog_1_(AKT1)_mRNA	-0.857	0.778	-0.29	-2.02e-05	-0.00026	0.0191	-5.71e-08	9.38e-14	2.31e-10	0.0022
XM_005281115	T-box_1_(TBX1)_mRNA	-0.85	1	0.366	0.587	-4.65e-12	-0.229	0.353	9.48e-80	-2.56e-13	2.31e-14
XM_005303181	chromosome_unknown_open_reading_frame_human_C12orf66_(LOC101946521)_mRNA	-0.843	-0.2	-0.2	-0.828	-0.864	-0.034	-0.384	-0.00636	-1.32e-11	-1.64e-05
XM_005300324	suppressor_of_hairless_protein_homolog_(LOC101941036)_mRNA	-0.839	0.00061	2.11e-09	-7.88e-13	-0.0197	0.144	-7.87e-05	-0.93	-0.348	-0.00155
XM_005293211	wingless-type_MMTV_integration_site_family_member_5A_(WNT5A)_transcript_variant_X1_mRNA	-0.836	0.672	0.692	-0.0385	-4.42e-18	0.103	-0.00153	5e-08	-2.96e-148	1.14e-23
XM_005297096	solute_carrier_family_4_sodium_bicarbonate_cotransporter_member_7_(SLC4A7)_transcript_variant_X1_mRNA	-0.82	-0.782	2.47e-05	-0.000109	-0.983	0.0463	-5.42e-23	-1.17e-05	-0.825	-1.66e-11
XM_005281450	galanin_receptor_1_(GALR1)_mRNA	-0.812	-0.867	0.284	0.389	0.791	0.00121	0.434	-0.751	1.45e-25	0.894
XM_005291345	calcyphosine_2_(CAPS2)_mRNA	-0.812	-0.0323	-0.0588	-0.0332	-0.463	-7.67e-07	0.35	-9.09e-13	-0.00214	-1.39e-11
XM_005287513	epidermal_growth_factor_receptor_pathway_substrate_8_(EPS8)_transcript_variant_X1_mRNA	-0.812	0.509	0.725	-0.967	-0.328	2.05e-05	0.242	-0.742	-0.208	-9.39e-23
XM_005281621	erythrocyte_membrane_protein_band_4.1_like_4A_(EPB41L4A)_transcript_variant_X1_mRNA	-0.812	0.693	0.843	-0.482	-0.315	0.834	-0.255	-4.22e-28	-2e-08	-4.72e-06
XM_005305942	solute_carrier_family_8_(sodium/calcium_exchanger)_member_3_(SLC8A3)_transcript_variant_X1_mRNA	-0.812	0.92	0.18	0.739	1	0.27	-0.825	0.00476	-6.29e-21	3e-12
XM_005296973	protein_piccolo-like_(LOC101949144)_mRNA	-0.812	1	0.00925	-0.266	-1	0.178	0.132	-0.178	-0.048	-8.3e-11
XM_005286643	fms-related_tyrosine_kinase_1_(FLT1)_mRNA	-0.812	1	0.744	-0.207	0.0226	0.255	0.379	-0.0213	0.0345	1.46e-13
XM_005287055	vesicle-associated_membrane_protein_3_(VAMP3)_transcript_variant_X1_mRNA	-0.808	-1	-0.158	-1	0.571	0.00483	0.132	4.67e-11	0.000236	-0.829
XM_005284188	125-dihydroxyvitamin_D(3)_24-hydroxylase_mitochondrial-like_(LOC101938071)_mRNA	-0.808	-0.713	1.52e-07	-3.82e-49	2.21e-06	0.679	9.28e-12	1.97e-06	0.00017	-5.4e-32
XM_005291341	pleckstrin_homology-like_domain_family_A_member_1_(PHLDA1)_transcript_variant_X1_mRNA	-0.808	1	-1	0.0487	0.726	-9.76e-06	0.0612	4.12e-09	4.11e-15	0.0357
XM_005310011	coiled-coil_domain_containing_66_(CCDC66)_transcript_variant_X1_mRNA	-0.799	0.761	0.348	-0.443	-1	0.000973	-0.000725	-1.52e-12	-0.0294	-6.01e-10
XM_005314655	potassium_voltage-gated_channel_subfamily_G_member_1-like_(LOC101949908)_mRNA	-0.799	0.973	-1	-0.835	0.744	-0.493	-3.15e-11	2.1e-07	-0.078	-0.437
XM_005304832	matrix_metallopeptidase_9_(gelatinase_B_92kDa_gelatinase_92kDa_type_IV_collagenase)_(MMP9)_transcript_variant_X1_mRNA	-0.796	1	-0.988	0.775	0.295	-0.406	1	1	1	3.77e-15
XM_005284771	phosphatidic_acid_phosphatase_type_2B_(PPAP2B)_mRNA	-0.796	1	0.158	0.852	0.000166	0.93	-0.661	0.00116	6.43e-06	2.12e-22
XM_005302823	RAD50_homolog_(S._cerevisiae)_(RAD50)_mRNA	-0.79	0.358	0.514	-0.02	-0.00593	0.00636	-8.44e-05	1.02e-07	0.0189	-2.46e-31
XM_005285229	adducin_2_(beta)_(ADD2)_mRNA	-0.789	0.00101	0.443	-0.925	1	-0.306	0.187	0.0197	3.54e-30	0.0728
XM_005293745	V-type_proton_ATPase_catalytic_subunit_A-like_(LOC101945735)_mRNA	-0.787	-0.175	-0.123	2.69e-08	0.0469	0.59	0.231	2.83e-17	3e-12	-0.0543
XM_005292734	3_beta-hydroxysteroid_dehydrogenase/Delta_5-->4-isomerase-like_(LOC101946936)_mRNA	-0.787	-3.02e-06	0.483	-1.23e-66	-0.159	0.329	0.0289	-0.00914	4e-39	6.34e-22
XM_005308061	leprecan-like_1_(LEPREL1)_transcript_variant_X1_mRNA	-0.785	-0.106	-0.00208	3.2e-06	2.21e-05	1	0.875	0.00191	-1.54e-13	6.06e-11
XM_005278855	caspase-1-like_(LOC101951713)_mRNA	-0.785	0.122	0.347	-0.0333	-1.03e-34	-0.0247	0.135	-1	0.366	-0.342
XM_005297542	ST6_(alpha-N-acetyl-neuraminyl-23-beta-galactosyl-13)-N-acetylgalactosaminide_alpha-26-sialyltransferase_2_(ST6GALNAC2)_mRNA	-0.785	1	0.0172	0.0293	1.28e-10	-0.38	-0.197	-2.76e-15	-6.09e-08	-0.805
XM_005300111	growth_arrest_and_DNA-damage-inducible_alpha_(GADD45A)_mRNA	-0.78	-1	-0.162	-0.717	0.000624	-0.00111	-0.244	-0.000228	-1.14e-06	-2.46e-29
XM_005284908	epidermal_growth_factor_receptor_pathway_substrate_15_(EPS15)_mRNA	-0.772	0.0119	1.74e-05	-1.72e-14	-0.000223	3.91e-06	-0.147	-1.72e-16	-0.028	-2.14e-07
XM_005308976	exophilin_5_(EXPH5)_mRNA	-0.766	-0.269	0.211	-0.818	-1.19e-13	0.039	-0.81	-0.0331	-0.0161	-5.13e-05
XM_005290214	thioredoxin-related_transmembrane_protein_1_(TMX1)_transcript_variant_X1_mRNA	-0.766	0.0211	0.0808	-1.08e-95	-7.12e-23	0.329	0.118	0.322	0.0407	1
XM_005309777	formin_1_(FMN1)_transcript_variant_X1_mRNA	-0.766	0.966	0.263	-1	1	0.756	-0.489	-2.32e-06	5.32e-11	-3.21e-09
XM_005283044	thymidine_kinase_1_soluble_(TK1)_mRNA	-0.757	0.000347	-9.51e-05	1.78e-10	0.252	-6.21e-05	0.0616	0.0332	4.78e-21	0.0107
XM_005280131	glucose-6-phosphate_dehydrogenase_(G6PD)_mRNA	-0.756	-0.939	-1.13e-06	0.0508	0.647	-3.94e-14	3.92e-13	7.38e-11	0.001	0.000136
XM_005281272	dihydrouridine_synthase_3-like_(S._cerevisiae)_(DUS3L)_mRNA	-0.755	-0.629	-1.8e-14	0.619	1	-6.74e-24	-0.00129	-8.86e-29	-1.13e-10	-9.44e-17
XM_005301291	cytoplasmic_polyadenylation_element_binding_protein_3_(CPEB3)_transcript_variant_X1_mRNA	-0.755	0.808	0.115	-0.0348	1	0.712	-0.677	-4.76e-18	-0.00105	-0.85
XM_005308147	survival_motor_neuron_domain_containing_1_(SMNDC1)_transcript_variant_X1_mRNA	-0.751	-3.88e-07	-0.117	-0.00338	-0.947	-0.593	-6.8e-12	-3.24e-12	-3.52e-08	-8.45e-17
XM_005299329	tryptophan_23-dioxygenase_(TDO2)_mRNA	-0.746	1	-0.000242	-0.62	0.0468	0.00911	-0.139	-1.14e-18	-1.3e-06	-0.672
XM_005284478	rhomboid_domain_containing_2_(RHBDD2)_mRNA	-0.743	-0.849	-0.256	-0.575	-1	0.000214	0.629	-1.84e-12	0.303	0.315
XM_005305443	kinesin_light_chain_2_(KLC2)_transcript_variant_X1_mRNA	-0.739	0.0149	-0.195	0.0122	-0.645	-0.478	6.3e-09	1.44e-25	8.56e-11	0.734
XM_005293947	general_transcription_factor_IIH_polypeptide_1_62kDa_(GTF2H1)_mRNA	-0.738	-0.713	0.147	-0.253	1	0.000674	-8.93e-11	-2.79e-15	-0.00194	-0.000138
XM_005305612	forkhead_box_O1_(FOXO1)_mRNA	-0.733	-1	0.818	-5.57e-05	-0.599	0.156	-0.0179	-5.61e-12	-1.07e-05	-0.00236
XM_005284718	bromo_adjacent_homology_domain_containing_1_(BAHD1)_mRNA	-0.73	0.317	-1	-0.893	-0.0276	0.00671	-6.6e-05	-1.83e-13	-0.721	-0.0061
XM_005291234	UDP-N-acetyl-alpha-D-galactosamine:polypeptide_N-acetylgalactosaminyltransferase_2_(GalNAc-T2)_(GALNT2)_mRNA	-0.727	0.698	0.101	-0.51	-0.000678	3.03e-10	0.425	0.525	-4.11e-59	6.18e-51
XM_005302334	midnolin_(MIDN)_transcript_variant_X1_mRNA	-0.724	5.25e-06	0.889	0.0311	0.606	-0.006	5.29e-05	1.52e-06	0.0119	1.01e-18
XM_005290491	coiled-coil_domain_containing_33_(CCDC33)_transcript_variant_X1_mRNA	-0.717	0.703	-1	0.829	-0.00973	-1	0.14	-8.32e-14	0.454	-0.334
XM_005294748	TEK_tyrosine_kinase_endothelial_(TEK)_transcript_variant_X1_mRNA	-0.716	-1	0.425	-0.158	0.016	0.00298	-3.72e-05	-2.2e-44	-3.23e-39	-5.09e-17
XM_005308739	family_with_sequence_similarity_60_member_A_(FAM60A)_transcript_variant_X1_mRNA	-0.716	0.000854	1	-2.88e-10	-5.35e-58	0.00125	0.0423	-0.0166	-5.72e-31	1
XM_005313425	leucine_rich_repeat_containing_4B_(LRRC4B)_mRNA	-0.709	0.541	-0.367	8.05e-09	0.00711	-4.39e-12	5.82e-11	0.611	0.0073	0.000393
XM_005278942	plasmalemma_vesicle_associated_protein_(PLVAP)_mRNA	-0.706	1	-0.31	0.0579	1.23e-09	0.37	0.0185	-0.271	1.77e-11	6.81e-13
XM_005298306	myosin_IC_(MYO1C)_transcript_variant_X1_mRNA	-0.688	0.326	0.0281	-1	0.281	0.0018	0.938	3.4e-10	1.44e-16	3.81e-15
XM_005283744	dystrophia_myotonica-protein_kinase_(DMPK)_transcript_variant_X1_mRNA	-0.688	1	0.988	0.000122	0.885	0.277	0.514	0.272	-0.549	1.36e-24
XM_005294947	reticulon_4_receptor-like_2_(RTN4RL2)_mRNA	-0.684	0.303	-0.695	0.4	-1	-0.19	0.509	0.0377	-3.81e-20	1.32e-18
XM_005294819	proprotein_convertase_subtilisin/kexin_type_6_(PCSK6)_transcript_variant_X1_mRNA	-0.681	1	0.184	-2.89e-13	-2.62e-34	-0.644	0.285	-0.00016	0.00133	-0.875
XM_005288668	signal_peptide_peptidase_like_3_(SPPL3)_mRNA	-0.679	-0.454	-0.0489	-0.00961	-4.1e-07	-0.249	-0.000527	-0.297	-7.36e-14	-0.00699
XM_005299979	structural_maintenance_of_chromosomes_1B_(SMC1B)_mRNA	-0.674	-1	-1	-1	-0.793	-0.00274	0.905	-0.000357	-1.05e-05	-5.65e-120
XM_005314056	peptidoglycan_recognition_protein_3-like_(LOC101935534)_partial_mRNA	-0.674	1	1	0.333	1	0.406	-0.748	-0.00468	3.11e-12	-0.883
XM_005289163	family_with_sequence_similarity_20_member_C_(FAM20C)_mRNA	-0.671	1	7.56e-05	-0.469	0.0148	0.765	-0.516	-2.21e-40	0.000248	-2.91e-18
XM_005291771	ubiquitin_carboxyl-terminal_hydrolase_12-like_(LOC101939167)_transcript_variant_X1_mRNA	-0.667	-0.956	0.952	-5.67e-05	-0.968	3.22e-06	-0.425	0.496	0.106	-2.32e-16
XM_005296031	RNA_pseudouridylate_synthase_domain_containing_3_(RPUSD3)_mRNA	-0.661	0.0952	-9e-13	1.13e-07	-0.484	-0.756	0.114	0.0913	0.544	-0.00106
XM_005303247	TAO_kinase_3_(TAOK3)_mRNA	-0.661	0.629	0.377	0.458	-0.064	-0.758	-1.91e-07	-7.22e-07	-9.13e-24	2.48e-22
XM_005281446	ATPase_class_II_type_9B_(ATP9B)_mRNA	-0.66	-0.694	0.0795	-0.00968	-0.0777	0.019	-0.0179	-1.63e-25	-2.95e-06	-0.0816
XM_005303812	diphosphoinositol_pentakisphosphate_kinase_2_(PPIP5K2)_transcript_variant_X1_mRNA	-0.66	0.113	0.00301	-4.19e-05	-0.695	0.0149	-0.493	0.621	-4.25e-05	-8.97e-25
XM_005304358	NIMA-related_kinase_7_(NEK7)_transcript_variant_X1_mRNA	-0.66	1	0.00514	-1.54e-05	-6.18e-13	0.221	-0.829	-1.11e-19	-0.0171	-0.0299
XM_005311909	coiled-coil_domain_containing_18_(CCDC18)_transcript_variant_X1_mRNA	-0.643	-0.594	0.599	-0.101	1	-0.185	-4.75e-11	0.000288	0.785	-0.625
XM_005288259	ectodermal-neural_cortex_1_(with_BTB_domain)_(ENC1)_transcript_variant_X1_mRNA	-0.639	0.173	1	-0.397	-0.564	-1.74e-10	0.0046	-0.0467	0.0833	9.74e-38
XM_005301595	ribosomal_protein_S6_kinase-like_1_(RPS6KL1)_mRNA	-0.638	-1	-0.547	0.848	1	-0.406	0.626	0.00476	0.0965	2.99e-12
XM_005307614	coagulation_factor_VII_(serum_prothrombin_conversion_accelerator)_(F7)_mRNA	-0.638	-1	-0.0275	-0.433	0.00112	-0.614	1	-1.24e-11	-2.54e-09	1
XM_005286042	gap_junction_protein_beta_1_32kDa_(GJB1)_transcript_variant_X1_mRNA	-0.637	-0.989	-0.0534	-0.768	0.0464	-0.0188	0.526	-2.51e-36	-0.00947	0.0648
XM_005300823	heme_oxygenase_(decycling)_1_(HMOX1)_mRNA	-0.637	-0.291	-0.0791	0.0341	1	-0.406	0.443	-0.00937	-8.92e-18	0.0066
XM_005311154	voltage-dependent_L-type_calcium_channel_subunit_alpha-1S-like_(LOC101932307)_partial_mRNA	-0.637	1	0.988	0.378	0.334	0.513	0.639	0.00111	0.778	2.02e-86
XM_005283408	transmembrane_protein_248_(TMEM248)_transcript_variant_X1_mRNA	-0.634	-0.00125	-0.00845	-1.69e-20	-1.58e-15	-0.00366	-1	-0.0455	-0.00205	-5.07e-09
XM_005298058	CREB3_regulatory_factor_(CREBRF)_transcript_variant_X1_mRNA	-0.615	-1	0.555	-1	-0.4	-0.749	-1.27e-07	-1.07e-13	-1.1e-05	-0.0017
XM_005282676	AFG3_ATPase_family_member_3-like_2_(S._cerevisiae)_(AFG3L2)_mRNA	-0.615	-0.333	-0.0914	-3.58e-07	-0.0903	-0.852	-2.25e-05	-9.73e-13	-4.66e-07	-5.13e-12
XM_005293763	ATPase_Na+/K+_transporting_alpha_2_polypeptide_(ATP1A2)_transcript_variant_X1_mRNA	-0.615	0.00695	-0.061	3.98e-10	0.00238	0.359	3.45e-06	1.76e-07	1.26e-09	2.68e-46
XM_005312222	gap_junction_beta-6_protein-like_(LOC101934663)_mRNA	-0.615	1	-1	1	0.237	-0.737	0.111	1.13e-21	1	-0.0533
XM_005292769	membrane_metallo-endopeptidase-like_1_(MMEL1)_mRNA	-0.614	-0.992	0.373	-2.03e-05	-2.66e-11	-0.012	-0.385	-1.89e-54	0.142	-1.55e-15
XM_005281577	chromosome_unknown_open_reading_frame_human_CXorf23_(LOC101942312)_transcript_variant_X1_mRNA	-0.612	-0.0794	0.344	-1.63e-09	-2.94e-07	0.502	-7.1e-05	-9.28e-09	-2.65e-17	-5.93e-12
XM_005306088	partitioning_defective_3_homolog_B-like_(LOC101942415)_mRNA	-0.612	0.226	0.462	-0.418	-0.621	0.955	-0.55	-1.34e-15	-3.27e-06	0.826
XM_005291908	GATA-binding_factor_3-like_(LOC101950872)_transcript_variant_X1_mRNA	-0.607	1	0.0778	1	-0.355	-0.336	-0.184	-1.01e-06	0.0255	-1.27e-12
XM_005306740	alpha-N-acetylgalactosaminidase-like_(LOC101940500)_transcript_variant_X1_mRNA	-0.6	-0.128	-0.833	-2.26e-06	-0.0951	-0.272	-0.0344	1.41e-05	-1.51e-30	-9.83e-27
XM_005308106	extended_synaptotagmin-like_protein_2_(ESYT2)_transcript_variant_X1_mRNA	-0.599	-0.832	0.677	-0.0277	0.466	0.154	-5.04e-05	-1.54e-09	0.719	-7.5e-12
XM_005293031	ArfGAP_with_coiled-coil_ankyrin_repeat_and_PH_domains_3_(ACAP3)_mRNA	-0.592	0.832	0.147	0.459	1	-0.0174	4.25e-09	6.5e-20	4.84e-07	3.08e-15
XM_005279612	choline_transporter-like_protein_4-like_(LOC101945401)_mRNA	-0.588	1	0.695	0.381	0.00319	0.967	0.00145	1	3.03e-08	3.11e-16
XM_005298171	A_kinase_(PRKA)_anchor_protein_10_(AKAP10)_transcript_variant_X1_mRNA	-0.587	-0.989	0.00669	-0.216	-0.994	2.57e-11	-0.129	0.0793	7.08e-08	-0.0924
XM_005287653	forkhead_box_O3_(FOXO3)_transcript_variant_X1_mRNA	-0.587	0.0346	9.47e-05	0.342	-0.417	5.34e-10	-1	-0.0206	-3e-11	0.000191
XM_005295822	ring_finger_protein_130_(RNF130)_transcript_variant_X1_mRNA	-0.581	-0.164	-0.00151	-0.384	0.518	-0.077	-0.635	-3.7e-60	-1.53e-40	-2.46e-29
XM_005284611	calpain_3_(p94)_(CAPN3)_mRNA	-0.58	1	0.217	0.0168	0.0945	0.88	0.764	-0.0662	0.159	3.03e-45
XM_005295507	pellino_E3_ubiquitin_protein_ligase_family_member_2_(PELI2)_transcript_variant_X1_mRNA	-0.578	0.565	0.0677	-0.000878	-1.01e-08	0.00227	-2.96e-07	-3.16e-15	0.00232	0.518
XM_005280416	SNF2_histone_linker_PHD_RING_helicase_E3_ubiquitin_protein_ligase_(SHPRH)_mRNA	-0.576	1	0.0738	-0.333	-0.935	0.615	-0.632	-3.03e-12	-0.00157	0.154
XM_005307557	ATP-binding_cassette_sub-family_A_(ABC1)_member_4_(ABCA4)_mRNA	-0.575	0.987	0.211	1	-1	0.153	-0.0117	-0.000199	0.49	-9.18e-12
XM_005302847	sprouty_homolog_4_(Drosophila)_(SPRY4)_mRNA	-0.573	1	0.643	-1	1	-0.433	-1	0.00225	0.00123	4.97e-13
XM_005282892	testis_expressed_2_(TEX2)_transcript_variant_X1_mRNA	-0.572	-0.489	0.105	-0.00354	-0.761	1.03e-10	0.6	-1.8e-07	-0.382	-4.41e-39
XM_005286566	G_protein-coupled_receptor_124_(GPR124)_mRNA	-0.563	0.998	0.00251	0.000455	-0.735	0.598	0.31	-0.131	3.67e-17	7.13e-11
XM_005309764	family_with_sequence_similarity_98_member_B_(FAM98B)_transcript_variant_X1_mRNA	-0.56	0.541	-0.88	-7.67e-08	-7.23e-11	0.0163	-0.928	0.474	6.17e-11	-0.141
XM_005307937	phosphorylase_glycogen_muscle_(PYGM)_transcript_variant_X1_mRNA	-0.559	0.0907	-0.501	0.000853	0.8	0.008	-1	0.0113	2.03e-08	6.14e-31
XM_005281167	ubiquitin-like_with_PHD_and_ring_finger_domains_1_(UHRF1)_mRNA	-0.553	0.00809	-1	-0.573	-0.696	2.15e-10	-0.11	6.43e-33	2.85e-34	-1.84e-15
XM_005292382	zinc_finger_FYVE_domain_containing_28_(ZFYVE28)_transcript_variant_X1_mRNA	-0.546	-0.349	1	-0.122	0.0352	2.18e-14	0.899	-0.707	-0.00527	-1.42e-07
XM_005280689	pyruvate_kinase_liver_and_RBC_(PKLR)_transcript_variant_X1_mRNA	-0.546	-0.294	-3.88e-09	0.283	3.24e-05	-0.174	3.96e-11	-9.86e-08	1	-0.286
XM_005285961	actin-like_6A_(ACTL6A)_mRNA	-0.545	-0.00304	-5.57e-13	-1.5e-06	0.961	-1.14e-06	-4.85e-09	5.66e-09	0.0186	-1.2e-49
XM_005287469	protein_transport_protein_Sec23A-like_(LOC101943167)_mRNA	-0.539	-0.894	0.634	-0.514	1	0.447	3.68e-12	-2.8e-35	-1.43e-12	0.123
XM_005281100	mitogen-activated_protein_kinase_1_(MAPK1)_mRNA	-0.535	-0.973	0.0652	-4.98e-18	-1.24e-07	0.785	-6.97e-13	-2.28e-21	-2.16e-10	1.84e-10
XM_005299486	quiescin_Q6_sulfhydryl_oxidase_2_(QSOX2)_mRNA	-0.534	-1	0.000103	-0.000248	-1.16e-05	0.00264	-0.715	1.04e-09	0.14	3.23e-14
XM_005300776	adaptor_protein_phosphotyrosine_interaction_PH_domain_and_leucine_zipper_containing_2_(APPL2)_transcript_variant_X1_mRNA	-0.526	-1	0.985	-0.626	0.244	0.0133	-0.018	-6.73e-101	-0.00515	-0.0017
XM_005282646	ankyrin_repeat_domain_12_(ANKRD12)_transcript_variant_X1_mRNA	-0.526	-0.856	0.0258	-0.00494	-0.0183	0.00509	-5.67e-08	-1.74e-33	-7.9e-12	-1.01e-06
XM_005309546	YTH_domain_family_member_1_(YTHDF1)_transcript_variant_X1_mRNA	-0.525	-0.196	-0.00365	-4.81e-31	-4.8e-27	0.694	-7.86e-36	-1.99e-50	-4.64e-112	-2.78e-29
XM_005292618	nuclear_receptor_subfamily_4_group_A_member_3_(NR4A3)_transcript_variant_X1_mRNA	-0.525	0.0013	0.0155	-1	0.172	-1	-0.659	-1.44e-12	0.379	-0.158
XM_005305033	dehydrogenase_E1_and_transketolase_domain_containing_1_(DHTKD1)_mRNA	-0.523	0.179	0.00203	0.338	3.79e-06	-0.000448	0.00016	0.814	-7.25e-19	-1.52e-31
XM_005280435	TGF-beta_activated_kinase_1/MAP3K7_binding_protein_2_(TAB2)_transcript_variant_X1_mRNA	-0.52	0.498	0.0233	-0.0158	1	1.18e-14	-0.0514	-6.09e-11	-6.29e-07	-4.95e-07
XM_005293587	solute_carrier_family_4_(anion_exchanger)_member_3_(SLC4A3)_mRNA	-0.512	1	1	0.161	-0.0804	0.00037	0.337	7.69e-10	0.837	1.88e-13
XM_005286394	heparan_sulfate_6-O-sulfotransferase_1_(HS6ST1)_mRNA	-0.508	0.0394	0.783	-0.53	-0.00153	0.0864	0.376	0.000334	1.94e-22	2.48e-06
XM_005287235	sprouty-related_EVH1_domain_containing_2_(SPRED2)_transcript_variant_X1_mRNA	-0.503	-0.894	0.0179	-0.143	-0.355	0.00225	0.136	6e-13	4.78e-10	1.86e-16
XM_005298030	actin_filament_associated_protein_1-like_1_(AFAP1L1)_transcript_variant_X1_mRNA	-0.502	0.142	0.0652	0.122	0.489	1	0.00032	3.95e-06	1.74e-06	4.28e-35
XM_005300300	protocadherin_7_(PCDH7)_transcript_variant_X1_mRNA	-0.499	0.536	0.0517	0.00297	0.0337	-0.55	4.2e-05	6.77e-35	3.78e-08	6.24e-19
XM_005282564	dedicator_of_cytokinesis_10_(DOCK10)_mRNA	-0.497	0.1	0.00129	-1	0.0653	1	0.00123	2.32e-10	6.33e-15	-0.261
XM_005290247	ATP_synthase_H+_transporting_mitochondrial_Fo_complex_subunit_s_(factor_B)_(ATP5S)_transcript_variant_X1_mRNA	-0.487	-3.17e-05	-4.26e-15	-3.22e-07	-0.158	-0.294	-0.0469	0.569	-0.643	-0.000613
XM_005284967	thrombospondin_type_I_domain_containing_4_(THSD4)_mRNA	-0.487	1	8.28e-10	-1	0.308	-1	-0.958	-0.00468	-0.0151	4.48e-12
XM_005278794	galactose-3-O-sulfotransferase_1_(GAL3ST1)_mRNA	-0.478	0.274	0.231	-0.0217	-2.15e-19	1	1	1	0.191	1
XM_005306435	solute_carrier_family_41_(magnesium_transporter)_member_1_(SLC41A1)_transcript_variant_X1_mRNA	-0.478	0.715	1	-2.84e-05	-1.84e-22	-0.316	-0.0213	-0.678	-0.281	-4.25e-06
XM_005306928	dual_specificity_phosphatase_10_(DUSP10)_transcript_variant_X1_mRNA	-0.469	-0.888	0.303	0.389	0.0191	-0.563	0.139	-1.52e-12	-0.896	3.08e-08
XM_005301765	calcium/calmodulin-dependent_serine_protein_kinase_(MAGUK_family)_(CASK)_transcript_variant_X1_mRNA	-0.467	-0.983	0.175	-0.386	0.8	0.000312	-1.44e-23	-2.09e-197	-2.1e-197	-2.39e-167
XM_005305180	male_germ_cell-associated_kinase_(MAK)_transcript_variant_X1_mRNA	-0.467	0.679	1	-0.404	-0.0667	5.04e-05	-0.5	-1.33e-05	1.17e-10	-3.78e-12
XM_005283475	inhibitor_of_kappa_light_polypeptide_gene_enhancer_in_B-cells_kinase_complex-associated_protein_(IKBKAP)_transcript_variant_X1_mRNA	-0.466	0.000837	-1	0.771	1	-3.88e-26	-0.00138	1.2e-05	1.88e-28	-0.925
XM_005294400	transmembrane_protein_204_(TMEM204)_transcript_variant_X1_mRNA	-0.462	-1	0.0903	-0.166	0.284	-6.43e-07	2.65e-10	-0.794	4.5e-18	1.15e-47
XM_005286743	ALX_homeobox_4_(ALX4)_mRNA	-0.458	0.491	0.132	0.333	-1	0.618	-1	7.42e-21	2.43e-09	6.17e-06
XM_005289022	RAS_dexamethasone-induced_1_(RASD1)_transcript_variant_X1_mRNA	-0.453	-0.551	-0.000197	0.465	3.47e-05	-2.56e-10	-0.914	-4.24e-80	2.83e-17	-1.88e-41
XM_005291964	sushi_nidogen_and_EGF-like_domains_1_(SNED1)_mRNA	-0.451	-1	0.00698	0.358	0.476	1	-0.808	0.00138	2.37e-19	1.25e-15
XM_005280681	family_with_sequence_similarity_189_member_B_(FAM189B)_mRNA	-0.431	0.648	-0.998	0.205	-0.935	-0.143	0.00211	0.507	3.09e-14	2.2e-06
XM_005305073	family_with_sequence_similarity_214_member_A_(FAM214A)_transcript_variant_X1_mRNA	-0.416	-0.875	0.00153	-1.61e-10	-0.775	0.873	1	-8.38e-16	-1.53e-06	-1.37e-09
XM_005306374	leucine-rich_repeat_containing_G_protein-coupled_receptor_4_(LGR4)_transcript_variant_X1_mRNA	-0.413	-0.781	0.0276	-0.00965	0.000113	0.131	-0.00335	1.81e-06	-4.57e-55	-2.48e-17
XM_005314249	rho-related_BTB_domain-containing_protein_3-like_(LOC101952933)_transcript_variant_X1_mRNA	-0.412	-1	0.422	-0.379	-0.000996	-0.695	-0.493	-5.76e-11	-0.000717	-0.00638
XM_005309099	RING1_and_YY1_binding_protein_(RYBP)_mRNA	-0.411	-1	0.0447	-7.78e-12	-3.17e-06	4.41e-10	-0.00122	-8.91e-12	-1.96e-09	-6.51e-23
XM_005305376	very-long-chain_(3R)-3-hydroxyacyl-[acyl-carrier_protein]_dehydratase-like_(LOC101952448)_transcript_variant_X1_mRNA	-0.411	0.713	0.163	-2.39e-11	-2.93e-09	-2.35e-08	0.0466	0.000167	0.00865	-0.814
XM_005288261	hexosaminidase_B_(beta_polypeptide)_(HEXB)_mRNA	-0.404	-0.273	-1	-0.0112	0.0031	-0.411	1.42e-09	3.11e-14	-0.000237	-0.105
XM_005290573	protein_tyrosine_phosphatase_non-receptor_type_9_(PTPN9)_transcript_variant_X1_mRNA	-0.404	0.0378	0.0578	2.14e-05	0.0959	-0.169	0.023	6.51e-10	3.58e-33	5.11e-14
XM_005279618	zinc_finger_and_BTB_domain_containing_12_(ZBTB12)_mRNA	-0.402	0.396	-0.000101	9.1e-08	-1	-1.06e-10	0.00346	5.85e-16	6.11e-29	1.36e-17
XM_005307002	POU_domain_class_3_transcription_factor_3-B-like_(LOC101935318)_partial_mRNA	-0.397	-1	1	0.328	-0.47	-0.000472	0.113	0.543	1.08e-18	0.0449
XM_005305709	solute_carrier_family_13_(sodium/sulfate_symporter)_member_1_(SLC13A1)_mRNA	-0.397	-0.946	0.00061	-0.00614	1.31e-08	-1	-1	7.67e-30	0.00279	0.0329
XM_005292003	protein_phosphatase_Mg2+/Mn2+_dependent_1K_(PPM1K)_transcript_variant_X1_mRNA	-0.391	0.149	3.47e-05	0.0594	0.315	0.626	-0.734	-1.57e-13	7.16e-07	4.58e-07
XM_005293736	GA_binding_protein_transcription_factor_beta_subunit_2_(GABPB2)_transcript_variant_X1_mRNA	-0.387	0.202	5.4e-05	0.991	-0.926	3.69e-06	0.627	0.00471	1.3e-16	3.22e-16
XM_005291263	mitogen-activated_protein_kinase_kinase_kinase_MLK4-like_(LOC101951773)_mRNA	-0.383	-0.239	-0.757	-1.29e-14	-3.55e-17	-1	-0.000948	-4.03e-12	-0.000402	-3.77e-08
XM_005306316	nucleoporin_93kDa_(NUP93)_mRNA	-0.381	-0.789	-4.62e-07	-0.229	0.424	-0.876	0.141	1.16e-07	0.816	-5.13e-11
XM_005305640	exportin_1_(CRM1_homolog_yeast)_(XPO1)_transcript_variant_X1_mRNA	-0.381	0.000206	3.07e-05	-2.84e-06	-0.171	9.81e-145	6.82e-07	1.06e-69	8.36e-51	0.000363
XM_005302262	autophagy/beclin-1_regulator_1_(AMBRA1)_transcript_variant_X1_mRNA	-0.374	0.000817	-0.901	0.00611	-0.0573	0.0354	2.29e-07	0.294	8.64e-16	0.0613
XM_005295481	sterile_alpha_motif_domain_containing_4A_(SAMD4A)_transcript_variant_X1_mRNA	-0.374	0.989	1.02e-08	0.812	-1	2.35e-06	0.801	7.06e-09	-7.13e-05	5.49e-37
XM_005294541	TIP41_TOR_signaling_pathway_regulator-like_(S._cerevisiae)_(TIPRL)_transcript_variant_X1_mRNA	-0.373	-0.00307	-0.000879	-4.91e-11	-9.13e-06	0.427	-0.0698	0.332	0.00544	0.142
XM_005295010	ankyrin_repeat_and_LEM_domain_containing_2_(ANKLE2)_transcript_variant_X1_mRNA	-0.37	1	0.103	-8.29e-08	-0.0615	0.748	-6.07e-11	-0.132	-0.535	6.09e-08
XM_005302509	GTP_binding_protein_1_(GTPBP1)_transcript_variant_X1_mRNA	-0.366	0.224	-0.432	0.605	0.653	-0.816	0.0759	5e-11	4.48e-18	2.31e-14
XM_005296735	amyloid_beta_(A4)_precursor_protein-binding_family_A_member_1_(APBA1)_transcript_variant_X1_mRNA	-0.362	1	0.00176	-0.485	-0.0537	-0.514	-0.00129	-0.374	-2.78e-28	-8.9e-14
XM_005282144	protein_kinase_AMP-activated_alpha_1_catalytic_subunit_(PRKAA1)_transcript_variant_X1_mRNA	-0.355	-0.00393	0.889	-2.09e-27	-3.22e-06	1.66e-08	-0.209	-0.585	0.000935	-0.000651
XM_005287745	ArfGAP_with_SH3_domain_ankyrin_repeat_and_PH_domain_2_(ASAP2)_transcript_variant_X1_mRNA	-0.353	-1	0.0349	-7.28e-06	-0.00114	0.133	-1.51e-07	-0.92	5.85e-07	-8.43e-18
XM_005286771	chemokine_(C-X-C_motif)_receptor_4_(CXCR4)_mRNA	-0.353	1	-0.227	-1	0.0294	-2.4e-09	4.14e-05	-3.04e-06	5.18e-14	-4.78e-05
XM_005287426	phospholipase_C_beta_1_(phosphoinositide-specific)_(PLCB1)_transcript_variant_X1_mRNA	-0.35	1	0.0198	-0.6	0.0884	3.97e-08	0.442	-0.00303	8.9e-13	1.56e-07
XM_005288370	cadherin_EGF_LAG_seven-pass_G-type_receptor_3_(CELSR3)_transcript_variant_X1_mRNA	-0.349	0.475	0.0659	0.414	-0.665	-1	1.82e-07	2.23e-09	4.83e-12	1.93e-12
XM_005295772	serine/threonine_kinase_25_(STK25)_transcript_variant_X1_mRNA	-0.342	0.00923	0.257	-0.722	-1.13e-12	-0.1	0.354	0.128	-0.853	0.0658
XM_005303448	peroxisome_proliferator-activated_receptor_gamma_coactivator_1_alpha_(PPARGC1A)_mRNA	-0.339	0.374	0.00879	-0.00294	0.886	3.37e-06	0.118	-4.63e-16	-0.0153	-9.73e-05
XM_005303969	delta-like_1_(Drosophila)_(DLL1)_mRNA	-0.338	-0.842	-0.186	-0.714	0.684	-1.08e-22	-0.509	-1.48e-06	-0.00669	2.47e-07
XM_005290853	insulin-like_growth_factor_2_mRNA_binding_protein_3_(IGF2BP3)_transcript_variant_X1_mRNA	-0.335	5.02e-09	-0.604	-3.86e-07	-0.429	6.18e-43	-6.04e-23	4.21e-07	0.0273	0.00111
XM_005291197	AT_rich_interactive_domain_4B_(RBP1-like)_(ARID4B)_transcript_variant_X1_mRNA	-0.334	-0.877	0.000299	-1.49e-06	-1.05e-13	2.95e-05	-3.91e-09	-6.21e-17	-0.0018	-0.000694
XM_005303984	ryanodine_receptor_3_(RYR3)_mRNA	-0.333	1	0.00113	1	0.0281	-0.0567	0.00678	-2.31e-22	-6.71e-37	2.8e-197
XM_005299608	SH3_domain_binding_glutamic_acid-rich_protein_like_2_(SH3BGRL2)_mRNA	-0.32	-1	0.399	1	-0.957	-0.248	0.467	0.978	0.85	-3.55e-20
XM_005280963	cytoplasmic_polyadenylation_element_binding_protein_1_(CPEB1)_transcript_variant_X1_mRNA	-0.319	-0.0971	-0.286	-0.0199	-5.44e-06	-0.102	-0.65	-1	-8.07e-46	-2.55e-92
XM_005296258	HEAT_repeat_containing_5B_(HEATR5B)_transcript_variant_X1_mRNA	-0.316	0.667	0.283	-0.385	-0.914	0.135	0.00591	5.54e-06	2.23e-12	0.735
XM_005300476	coiled-coil_domain_containing_141_(CCDC141)_transcript_variant_X1_mRNA	-0.316	0.973	0.168	0.0217	0.00353	1.82e-07	0.297	3.15e-10	-5.68e-05	5.92e-21
XM_005285284	dedicator_of_cytokinesis_3_(DOCK3)_transcript_variant_X1_mRNA	-0.314	-0.674	0.0807	-0.172	-0.22	0.012	-0.296	0.311	-7.97e-20	-0.000349
XM_005297207	ubiquitin_protein_ligase_E3C_(UBE3C)_mRNA	-0.309	-1	-1	-5.51e-07	-0.00815	0.0166	-3.21e-12	-0.0502	0.555	-2.45e-13
XM_005288586	sphingomyelin_phosphodiesterase_4_neutral_membrane_(neutral_sphingomyelinase-3)_(SMPD4)_transcript_variant_X1_mRNA	-0.308	0.217	-0.346	-0.127	-0.521	0.0374	-3.17e-13	-0.234	0.888	1.23e-11
XM_005303433	Fanconi_anemia_complementation_group_M_(FANCM)_mRNA	-0.302	0.291	0.848	1	-0.637	5.42e-15	-0.811	0.313	0.151	0.299
XM_005312627	trafficking_protein_particle_complex_10_(TRAPPC10)_mRNA	-0.296	-0.071	0.292	-5.98e-05	-0.0354	-0.000418	-0.000221	-9.42e-24	-2.24e-07	-0.107
XM_005282090	CDKN2A_interacting_protein_(CDKN2AIP)_mRNA	-0.296	0.594	-0.206	-1	-0.0278	0.579	-2.79e-08	-0.0108	-2.11e-10	-1.48e-34
XM_005297959	solute_carrier_family_38_member_2_(SLC38A2)_mRNA	-0.292	1	6.26e-06	-7.49e-70	-1.09e-16	0.0707	0.965	-0.00264	-0.0118	-0.263
XM_005280381	taxilin_beta_(TXLNB)_mRNA	-0.29	0.788	0.366	0.282	0.472	-0.768	0.083	0.0119	-0.00374	1.11e-38
XM_005299003	AF4/FMR2_family_member_2_(AFF2)_transcript_variant_X1_mRNA	-0.29	0.834	5.48e-06	0.292	0.775	0.214	0.00251	1.67e-15	2.16e-12	1.3e-06
XM_005312184	calcium_channel_voltage-dependent_gamma_subunit_8_(CACNG8)_mRNA	-0.29	0.875	0.262	0.0684	-1	0.333	0.015	0.00234	4.79e-11	-0.428
XM_005299018	SMEK_homolog_2_suppressor_of_mek1_(Dictyostelium)_(SMEK2)_transcript_variant_X1_mRNA	-0.29	0.88	6.7e-08	-1.15e-23	-0.00451	2.26e-10	-8.7e-26	-3.77e-05	0.729	-9.15e-14
XM_005306056	INO80_complex_subunit_D_(INO80D)_mRNA	-0.289	0.842	0.0154	0.719	-0.975	0.643	-0.0546	0.00411	0.0324	1.34e-15
XM_005305381	poly_(ADP-ribose)_polymerase_family_member_16_(PARP16)_mRNA	-0.277	-0.185	-0.00421	-5.8e-09	-0.00801	-0.0995	-9.77e-19	0.727	-0.000257	-1.22e-12
XM_005291662	ring_finger_protein_19A_E3_ubiquitin_protein_ligase_(RNF19A)_transcript_variant_X1_mRNA	-0.272	-0.659	0.177	-3.82e-21	0.95	-0.419	-0.567	-0.000441	-3.38e-10	-1.27e-142
XM_005309562	cholinergic_receptor_nicotinic_alpha_4_(neuronal)_(CHRNA4)_transcript_variant_X1_mRNA	-0.268	0.788	0.702	-5.12e-28	-1.3e-148	0.374	0.00438	1.91e-07	6.71e-08	0.0231
XM_005288687	musashi_RNA-binding_protein_1_(MSI1)_transcript_variant_X1_mRNA	-0.265	-1	-8.43e-06	-0.0911	-1.82e-16	-0.000401	-3.25e-13	-0.00105	-2.27e-72	0.000333
XM_005298095	heparan_sulfate_2-O-sulfotransferase_1_(HS2ST1)_transcript_variant_X1_mRNA	-0.261	-0.0795	0.816	-9.13e-19	-2.55e-12	-0.221	-2.66e-14	-4.09e-08	-1.02e-05	-3.43e-20
XM_005298572	squamous_cell_carcinoma_antigen_recognized_by_T_cells_3_(SART3)_mRNA	-0.259	0.0477	-0.851	-0.953	-0.0783	4.04e-06	-3.81e-14	0.392	-2.15e-06	9.41e-20
XM_005284333	SET_domain_containing_(lysine_methyltransferase)_7_(SETD7)_mRNA	-0.254	0.899	0.0024	0.594	0.523	0.398	-0.289	9.78e-12	0.000314	1.7e-21
XM_005301840	phosphatidylinositol-5-phosphate_4-kinase_type_II_beta_(PIP4K2B)_transcript_variant_X1_mRNA	-0.253	0.0244	2.28e-08	-0.256	0.962	0.239	-0.398	2.24e-12	2.85e-19	2.2e-15
XM_005282545	adaptor-related_protein_complex_1_sigma_3_subunit_(AP1S3)_mRNA	-0.233	-1	-1	-0.213	-0.636	-1.28e-05	-0.442	-7.21e-12	-2.09e-11	-4.47e-09
XM_005309315	midline_1_(Opitz/BBB_syndrome)_(MID1)_transcript_variant_X1_mRNA	-0.229	1	0.241	-0.674	-0.241	3.15e-11	-0.825	-0.0417	7.98e-15	0.294
XM_005302006	protein_FAM46A-like_(LOC101944391)_mRNA	-0.227	1	-0.652	-1	0.192	-0.00723	0.187	1.94e-17	0.295	-7.01e-08
XM_005299999	clathrin_interactor_1_(CLINT1)_mRNA	-0.225	-0.358	0.154	-1.32e-05	-0.0768	7.58e-18	-1.04e-25	-3.27e-26	-6.63e-05	-1.83e-16
XM_005308230	natriuretic_peptide_receptor_C/guanylate_cyclase_C_(atrionatriuretic_peptide_receptor_C)_(NPR3)_transcript_variant_X1_mRNA	-0.218	0.911	0.977	-3.67e-13	-5.28e-06	0.0204	-0.42	-4.47e-48	-1.95e-26	-1.67e-22
XM_005281491	dermatan_sulfate_epimerase-like_(DSEL)_mRNA	-0.217	-1	8.41e-10	-0.00428	0.0603	-0.166	0.201	0.188	6.11e-15	9.26e-09
XM_005292372	pseudouridylate_synthase_7_homolog_(S._cerevisiae)_(PUS7)_transcript_variant_X1_mRNA	-0.217	-4.53e-06	-1.46e-06	-2.21e-18	0.0305	0.49	-2.12e-05	-0.0143	-3.42e-09	-5.92e-12
XM_005286443	cadherin_6_type_2_K-cadherin_(fetal_kidney)_(CDH6)_mRNA	-0.217	0.285	3.07e-06	-0.000149	-0.0179	0.000185	-4.36e-07	-4.1e-06	-1.26e-24	5e-43
XM_005281936	WW_and_C2_domain_containing_2_(WWC2)_transcript_variant_X1_mRNA	-0.214	0.574	0.125	-0.417	-0.382	4.69e-11	-0.386	-0.000593	1.87e-06	0.0206
XM_005289419	cartilage_acidic_protein_1_(CRTAC1)_mRNA	-0.211	0.373	-0.316	7.54e-07	-0.677	-0.0178	4.03e-05	2.17e-15	6.1e-11	5.4e-05
XM_005290402	ceramide_synthase_6_(CERS6)_transcript_variant_X1_mRNA	-0.207	0.946	2.95e-08	-1.55e-14	-2.87e-05	-0.81	-0.00251	4.25e-10	-3.4e-35	0.191
XM_005286342	family_with_sequence_similarity_114_member_A1_(FAM114A1)_transcript_variant_X1_mRNA	-0.206	-0.802	0.0056	-0.121	1	0.0256	-0.0751	6.1e-26	-0.862	-0.129
XM_005288934	CASK_interacting_protein_1_(CASKIN1)_mRNA	-0.206	1	0.0142	0.000646	-0.8	-0.0788	-0.376	1.48e-12	0.0261	0.18
XM_005293297	netrin_G2_(NTNG2)_transcript_variant_X1_mRNA	-0.201	0.497	-0.873	0.558	-0.00439	8.1e-06	0.388	-3.85e-13	-7.31e-08	0.0257
XM_005290178	low_density_lipoprotein_receptor-related_protein_10_(LRP10)_mRNA	-0.199	0.333	1	1.66e-07	0.00456	-0.198	-1	0.474	0.00218	4.29e-13
XM_005288845	RGP1_retrograde_golgi_transport_homolog_(S._cerevisiae)_(RGP1)_mRNA	-0.195	-0.677	-3.29e-07	3.74e-05	-1	-0.0301	9.29e-23	9.66e-06	5.9e-09	0.0156
XM_005281649	mannosidase_alpha_class_2A_member_1_(MAN2A1)_mRNA	-0.192	-0.255	0.00144	-1.61e-39	-7.27e-22	0.000152	-8.26e-21	-1.33e-33	-7.33e-20	-5.29e-18
XM_005291164	tigger_transposable_element_derived_5_(TIGD5)_mRNA	-0.189	0.96	-0.105	0.522	-0.463	-5.35e-10	0.0406	6.95e-17	0.0123	1.66e-05
XM_005301362	CDK5_regulatory_subunit_associated_protein_2_(CDK5RAP2)_transcript_variant_X1_mRNA	-0.188	0.0463	0.0513	-0.00256	-0.781	4.96e-28	-0.209	7.63e-05	4.17e-07	5.24e-07
XM_005312090	uncharacterized_LOC101937613_(LOC101937613)_mRNA	-0.185	0.973	-0.735	0.168	-0.282	-0.089	0.312	-0.716	4.53e-13	-0.556
XM_005303652	EPH_receptor_B1_(EPHB1)_transcript_variant_X1_mRNA	-0.179	0.339	0.0231	0.268	0.00398	0.282	0.0544	1.18e-05	3.18e-14	0.0133
XM_005282434	integrin_alpha_8_(ITGA8)_mRNA	-0.178	0.509	1.18e-07	-0.716	1.03e-05	1.7e-11	0.0873	0.000984	-0.0626	2.8e-197
XM_005305315	serine/threonine_kinase_32C_(STK32C)_mRNA	-0.177	-0.863	0.145	-0.0271	1	0.101	-0.996	5.22e-06	0.000119	6.59e-23
XM_005305408	ring_finger_protein_165_(RNF165)_transcript_variant_X1_mRNA	-0.176	1	0.104	-0.828	-1	0.126	0.169	0.0604	-0.716	4.61e-26
XM_005294970	unc-93_homolog_B1_(C._elegans)_(UNC93B1)_mRNA	-0.174	-1	-0.0323	4.75e-06	0.119	-0.0159	0.653	-4.32e-06	1.59e-12	3.52e-05
XM_005302103	v-myc_avian_myelocytomatosis_viral_oncogene_lung_carcinoma_derived_homolog_(MYCL)_transcript_variant_X1_mRNA	-0.172	1	-0.00149	0.993	-3.98e-15	-0.736	-0.646	1	-1	-0.336
XM_005296423	activin_A_receptor_type_IIA_(ACVR2A)_transcript_variant_X1_mRNA	-0.171	0.253	0.00537	-1.31e-06	-0.689	1.13e-15	-1.78e-08	-4.73e-19	-6.09e-32	0.655
XM_005294974	RAB15_member_RAS_oncogene_family_(RAB15)_mRNA	-0.171	0.86	-0.0226	0.58	0.572	-0.00295	-0.122	1.18e-17	0.0074	4.31e-16
XM_005286317	adenylate_cyclase_activating_polypeptide_1_(pituitary)_receptor_type_I_(ADCYAP1R1)_transcript_variant_X1_mRNA	-0.168	0.435	0.00532	0.189	0.00953	1	-0.845	1.43e-11	-0.000872	1.05e-06
XM_005298535	family_with_sequence_similarity_222_member_A_(FAM222A)_transcript_variant_X1_mRNA	-0.167	0.758	-0.627	-0.0126	-5.32e-13	0.521	-0.00116	-5.24e-06	-0.435	0.0118
XM_005311372	ADP-ribosylation_factor_guanine_nucleotide-exchange_factor_1_(brefeldin_A-inhibited)_(ARFGEF1)_mRNA	-0.167	0.96	0.503	-0.0384	-0.247	8.79e-18	-0.681	-0.0106	-6.24e-05	-1.85e-21
XM_005301965	KAT8_regulatory_NSL_complex_subunit_1_(KANSL1)_transcript_variant_X1_mRNA	-0.161	0.248	0.282	0.0475	-1.74e-07	0.00981	-6.93e-06	-2.59e-08	-0.026	-8.72e-18
XM_005298603	cut-like_homeobox_2_(CUX2)_transcript_variant_X1_mRNA	-0.16	-1	-1	-1	-0.752	-0.00556	-6.91e-09	-8.94e-06	-0.00452	4.79e-20
XM_005295151	coiled-coil_domain_containing_171_(CCDC171)_mRNA	-0.16	0.551	0.184	-0.581	-0.242	0.236	-0.00117	-3.02e-15	0.112	-1.24e-05
XM_005305431	protein_bicaudal_D_homolog_2-like_(LOC101942411)_transcript_variant_X1_mRNA	-0.159	-3.09e-05	8.7e-07	-5.48e-09	-1.55e-08	1.5e-05	-4.79e-42	-0.00286	-6.54e-20	1.52e-06
XM_005299191	karyopherin_alpha_4_(importin_alpha_3)_(KPNA4)_mRNA	-0.158	-0.135	1	-2.97e-15	-4.54e-08	-0.703	-1.11e-40	-2.45e-41	-3.27e-67	-1.14e-33
XM_005278675	gamma-glutamylcyclotransferase_(GGCT)_transcript_variant_X1_mRNA	-0.157	-0.132	0.848	-5.45e-10	-0.00019	-1	-0.131	1	-7.44e-05	-2.81e-15
XM_005283399	uncharacterized_LOC101949695_(LOC101949695)_transcript_variant_X1_mRNA	-0.147	-0.468	0.324	-0.0833	0.891	0.349	-1.76e-11	-0.000103	0.971	-0.00146
XM_005280516	adrenergic_beta_receptor_kinase_1_(ADRBK1)_mRNA	-0.147	0.000874	0.767	1.43e-05	-0.395	-3.76e-06	0.119	0.00178	2.19e-16	9.4e-11
XM_005300845	DEAD_(Asp-Glu-Ala-Asp)_box_polypeptide_4_(DDX4)_mRNA	-0.136	1	-0.695	-0.5	-0.0106	0.37	-0.677	-1	-3.94e-10	-1.97e-34
XM_005297490	lethal_giant_larvae_homolog_2_(Drosophila)_(LLGL2)_mRNA	-0.136	1	-0.499	0.0879	0.155	-0.000683	-3.66e-08	-2.66e-14	-5.44e-29	-1.06e-14
XM_005287510	protein_tyrosine_phosphatase_receptor_type_O_(PTPRO)_transcript_variant_X1_mRNA	-0.135	0.979	0.17	-9.59e-20	0.62	3.55e-07	0.874	0.0113	3.28e-25	-0.389
XM_005281368	dual-specificity_tyrosine-(Y)-phosphorylation_regulated_kinase_1B_(DYRK1B)_mRNA	-0.132	0.155	-0.0534	0.00325	-0.464	-0.68	0.012	0.000311	0.073	2.2e-38
XM_005293198	Paf1_RNA_polymerase_II_associated_factor_homolog_(S._cerevisiae)_(PAF1)_mRNA	-0.13	-0.07	-6.97e-19	8.01e-07	-0.582	-0.000447	0.0409	0.00684	0.947	0.134
XM_005309480	GATA_binding_protein_6_(GATA6)_transcript_variant_X1_mRNA	-0.13	0.162	-0.848	0.00771	-1.93e-10	-0.143	-0.442	-2.31e-71	-3.64e-123	-1.78e-58
XM_005285008	myotubularin_related_protein_10_(MTMR10)_mRNA	-0.129	-0.00606	0.136	-5.23e-31	-8.06e-06	0.00121	-2.24e-06	-0.00128	0.362	-7.56e-06
XM_005301746	inositol_polyphosphate_multikinase_(IPMK)_mRNA	-0.128	-0.302	2.74e-06	-3.54e-21	-0.466	-0.623	-1.27e-34	-4.54e-11	-0.161	-5.4e-10
XM_005314418	DLA_class_II_histocompatibility_antigen_DR-1_beta_chain-like_(LOC101940012)_mRNA	-0.121	0.966	0.745	4.05e-06	-4.5e-31	1	0.139	-1	-0.9	0.0244
XM_005308369	LIM_domain_and_actin_binding_1_(LIMA1)_transcript_variant_X1_mRNA	-0.118	-1	0.146	-0.311	0.00215	0.00946	2.57e-05	0.0087	9.86e-11	-0.000102
XM_005293650	pleckstrin_homology_domain_containing_family_O_member_1_(PLEKHO1)_transcript_variant_X1_mRNA	-0.116	1	-0.0236	-0.425	-0.0288	-0.615	-0.858	0.0026	5.62e-05	1.21e-22
XM_005281125	armadillo_repeat_gene_deleted_in_velocardiofacial_syndrome_(ARVCF)_transcript_variant_X1_mRNA	-0.114	7.48e-07	0.00177	0.927	-0.735	0.272	0.804	-0.949	0.000167	2.99e-19
XM_005307434	THO_complex_2_(THOC2)_mRNA	-0.113	-0.995	8.71e-07	-6.06e-07	-0.122	2.1e-12	-1e-19	-3.52e-18	-0.611	-4.02e-24
XM_005289807	naked_cuticle_homolog_1_(Drosophila)_(NKD1)_transcript_variant_X1_mRNA	-0.112	0.204	-0.267	-0.000547	-2.35e-10	3.65e-12	-0.0913	0.211	3e-06	-1.78e-05
XM_005299200	SLIT_and_NTRK-like_family_member_3_(SLITRK3)_transcript_variant_X1_mRNA	-0.111	1	0.134	0.172	0.643	0.98	0.453	2.95e-19	0.877	0.00506
XM_005301885	nuclear_factor_(erythroid-derived_2)-like_1_(NFE2L1)_mRNA	-0.11	1	-0.28	-0.0378	-3.95e-13	-0.334	0.915	-1.73e-13	-0.556	0.00146
XM_005285368	protein_tyrosine_phosphatase_non-receptor_type_21_(PTPN21)_transcript_variant_X1_mRNA	-0.109	-1	0.00616	-0.87	0.643	0.00326	0.796	0.000679	3.79e-06	2.76e-12
XM_005292232	mevalonate_(diphospho)_decarboxylase_(MVD)_mRNA	-0.109	-0.703	-4.48e-14	3.65e-06	-0.223	-1.72e-05	0.0141	0.0361	0.000108	4.07e-06
XM_005283448	Williams-Beuren_syndrome_chromosome_region_17_(WBSCR17)_mRNA	-0.102	0.764	1.1e-06	1	-0.433	1.13e-06	0.000642	3.66e-22	1.09e-12	1.56e-08
XM_005302930	cadherin_4_type_1_R-cadherin_(retinal)_(CDH4)_mRNA	-0.099	0.974	0.247	-6.61e-05	0.00534	-0.946	-1.07e-09	-0.167	-0.964	-6.84e-21
XM_005301151	EPH_receptor_A7_(EPHA7)_transcript_variant_X1_mRNA	-0.0983	0.803	0.158	-0.861	0.0913	-0.507	-0.638	-3.46e-46	1.03e-18	-7.6e-06
XM_005279969	kelch-like_family_member_14_(KLHL14)_mRNA	-0.0945	1	0.000157	-0.0241	-0.0215	-0.0869	-0.617	0.000591	-1.57e-07	-6.62e-16
XM_005281308	kelch_domain_containing_10_(KLHDC10)_mRNA	-0.0938	0.948	1	0.294	-0.208	0.0816	-0.239	-0.497	0.000647	2.95e-14
XM_005299878	islet_cell_autoantigen_1_69kDa_(ICA1)_transcript_variant_X1_mRNA	-0.0922	-0.000946	-0.00382	-1.58e-14	0.513	-0.0147	-7.41e-09	-1.77e-15	-6.41e-18	-6.62e-30
XM_005289848	glutamic_pyruvate_transaminase_(alanine_aminotransferase)_2_(GPT2)_mRNA	-0.088	0.0162	0.208	-1.88e-06	0.302	0.836	0.899	1.08e-15	0.000371	-0.522
XM_005295332	v-maf_avian_musculoaponeurotic_fibrosarcoma_oncogene_homolog_B_(MAFB)_mRNA	-0.0873	-1	0.275	-0.000141	-2.09e-07	-0.723	-9.89e-05	-6.31e-26	-0.0149	-0.102
XM_005285453	amylase_alpha_2A_(pancreatic)_(AMY2A)_transcript_variant_X1_mRNA	-0.0853	-0.775	-0.559	-2.02e-78	-0.176	0.23	-0.855	-0.722	-4.12e-12	7.03e-07
XM_005308404	adenylate_cyclase_6_(ADCY6)_mRNA	-0.0853	0.0514	-1	1.03e-07	-0.000147	-0.108	9.77e-06	5.89e-22	1.41e-19	1.03e-12
XM_005297887	folliculin_interacting_protein_1_(FNIP1)_transcript_variant_X1_mRNA	-0.0835	-0.128	0.00971	-0.00735	-0.349	0.0187	-0.276	-2.7e-11	0.00246	-0.512
XM_005295500	kinectin_1_(kinesin_receptor)_(KTN1)_transcript_variant_X1_mRNA	-0.0819	1	0.93	-0.908	-5.21e-07	-0.576	-2.93e-06	-1.29e-31	-7.74e-33	-8.7e-98
XM_005285141	Rho-related_BTB_domain_containing_2_(RHOBTB2)_transcript_variant_X1_mRNA	-0.0816	0.4	-0.0535	9.69e-06	1	-1.83e-07	7.82e-09	0.0246	1.56e-26	2.15e-07
XM_005293405	zyg-11_related_cell_cycle_regulator_(ZER1)_mRNA	-0.0812	1	0.324	-0.851	-0.456	-0.00459	0.653	-0.522	-1.76e-11	0.156
XM_005282166	ADP-ribosylation_factor-like_15_(ARL15)_transcript_variant_X1_mRNA	-0.0802	-0.0411	1	-1.73e-15	-5.62e-21	-0.361	-0.395	-1.3e-38	-0.765	-2.4e-20
XM_005279614	superkiller_viralicidic_activity_2-like_(S._cerevisiae)_(SKIV2L)_mRNA	-0.0792	0.738	-0.0628	3.24e-07	1	-3.73e-26	1.97e-23	3.21e-15	3.2e-20	1.74e-27
XM_005288596	adenosine_A2a_receptor_(ADORA2A)_transcript_variant_X1_mRNA	-0.0779	0.651	0.388	-0.863	0.282	-0.443	1	0.522	-0.0141	7.33e-32
XM_005282546	WD_repeat_and_FYVE_domain_containing_1_(WDFY1)_mRNA	-0.0745	1	-0.735	-9.69e-15	-2.21e-50	0.126	-0.395	0.0548	1.57e-09	0.66
XM_005284655	TYRO3_protein_tyrosine_kinase_(TYRO3)_transcript_variant_X1_mRNA	-0.0735	0.0658	0.557	0.839	0.536	-0.00336	0.00735	6.8e-29	-9.09e-07	0.759
XM_005282529	EPH_receptor_A4_(EPHA4)_transcript_variant_X1_mRNA	-0.0728	0.0713	0.000476	0.138	0.751	-0.831	0.139	6.28e-25	-5.53e-54	8.54e-22
XM_005282854	myosin_ID_(MYO1D)_mRNA	-0.0697	0.875	-0.624	-5.83e-12	-3.03e-16	-0.869	-0.0673	0.000167	-7.64e-08	-1.89e-10
XM_005305834	phosphoenolpyruvate_carboxykinase_1_(soluble)_(PCK1)_transcript_variant_X1_mRNA	-0.068	-0.875	0.962	-0.391	1.98e-05	-0.000128	4.11e-13	-3.55e-08	-1	-9.39e-21
XM_005300145	sema_domain_transmembrane_domain_(TM)_and_cytoplasmic_domain_(semaphorin)_6A_(SEMA6A)_transcript_variant_X1_mRNA	-0.0677	0.0205	4.96e-06	-0.43	-1	0.00844	-0.0352	0.0145	1.23e-25	1.5e-57
XM_005295807	arylsulfatase_family_member_I_(ARSI)_mRNA	-0.0671	0.384	0.19	9.55e-05	0.132	1	0.00136	1.03e-14	0.0111	0.931
XM_005283995	serum_albumin-like_(LOC101936042)_mRNA	-0.0671	1	-0.000985	-2.71e-52	1.4e-09	0.046	1	-2.04e-40	-2.1e-197	-0.000691
XM_005303478	tripartite_motif_containing_8_(TRIM8)_transcript_variant_X1_mRNA	-0.0658	0.0804	0.99	0.358	-0.203	-0.109	-0.00132	-5.19e-11	-0.475	-2.11e-21
XM_005289498	dishevelled_associated_activator_of_morphogenesis_2_(DAAM2)_transcript_variant_X1_mRNA	-0.0643	0.639	1.47e-07	-0.95	-0.994	-0.347	0.804	1.63e-17	1.48e-15	7.26e-07
XM_005281891	collagen_alpha-1(XIII)_chain-like_(LOC101953080)_mRNA	-0.0642	-0.682	-0.00434	0.0468	0.908	-0.0454	0.0201	1.16e-40	1.3e-10	6.03e-06
XM_005281872	chromosome_unknown_open_reading_frame_human_C10orf54_(LOC101948614)_transcript_variant_X1_mRNA	-0.0638	0.061	0.00179	-2.36e-18	-3.16e-20	0.237	-0.0293	-2.47e-09	0.0156	0.0143
XM_005284382	ankyrin_repeat_and_FYVE_domain_containing_1_(ANKFY1)_transcript_variant_X1_mRNA	-0.0633	0.168	0.00139	-3.85e-05	-0.0648	6.7e-07	0.00301	8.58e-25	1.13e-33	2.53e-09
XM_005293667	APH1A_gamma_secretase_subunit_(APH1A)_transcript_variant_X1_mRNA	-0.0607	-0.674	-8.47e-10	5.58e-06	-9.95e-12	-0.0866	0.023	-1.05e-07	-0.000137	-0.829
XM_005282857	formin-like_1_(FMNL1)_mRNA	-0.0605	0.129	-1	5.61e-07	0.549	-1	0.0472	0.332	0.000128	2.41e-13
XM_005291648	vacuolar_protein_sorting_13_homolog_B_(yeast)_(VPS13B)_transcript_variant_X1_mRNA	-0.0578	0.96	0.0926	-0.0105	-0.347	0.015	-1	-7.08e-19	2.63e-15	2.22e-06
XM_005281454	zinc_finger_protein_516_(ZNF516)_mRNA	-0.0555	1.5e-06	0.0943	-0.236	-0.00292	1.97e-15	-1.65e-05	-0.29	6.84e-14	-0.607
XM_005305885	acyl-CoA_dehydrogenase_short/branched_chain_(ACADSB)_transcript_variant_X1_mRNA	-0.0552	-0.285	0.000524	-8.8e-11	0.000173	0.778	-1.8e-05	0.227	-9.51e-11	-2.91e-59
XM_005311053	tousled-like_kinase_2_(TLK2)_transcript_variant_X1_mRNA	-0.0541	0.298	0.499	-0.0367	-0.0118	0.0129	-8.12e-07	0.0154	0.778	-3.04e-19
XM_005299347	dachsous_2_(Drosophila)_(DCHS2)_transcript_variant_X1_mRNA	-0.0541	0.651	0.0903	-0.00197	0.199	-0.293	-0.927	0.963	2.6e-51	4.04e-21
XM_005307643	sema_domain_immunoglobulin_domain_(Ig)_transmembrane_domain_(TM)_and_short_cytoplasmic_domain_(semaphorin)_4D_(SEMA4D)_transcript_variant_X1_mRNA	-0.0526	0.373	0.199	-2.76e-16	-8.1e-29	0.00247	-0.0129	-9.66e-12	-5.62e-12	-2.9e-10
XM_005310031	ets_variant_4_(ETV4)_transcript_variant_X1_mRNA	-0.0521	-1	-0.473	-1	-0.814	-0.0418	-0.403	-0.688	3.7e-24	0.000529
XM_005299260	fibronectin_type_III_domain_containing_3B_(FNDC3B)_mRNA	-0.0518	0.989	7.26e-09	-1.19e-06	-2.65e-56	4.79e-09	-0.317	-0.0107	-4.69e-16	-0.000597
XM_005293652	acidic_(leucine-rich)_nuclear_phosphoprotein_32_family_member_E_(ANP32E)_transcript_variant_X1_mRNA	-0.0512	0.000138	5.64e-06	-4.66e-08	0.81	2.39e-44	-2.22e-53	-3.96e-11	2.36e-12	0.663
XM_005302081	lysophospholipase_II_(LYPLA2)_transcript_variant_X1_mRNA	-0.0511	0.000749	-0.00219	2.4e-09	-0.165	0.203	0.00894	6.41e-20	9.52e-23	2.77e-08
XM_005288171	acyl-CoA_thioesterase_12_(ACOT12)_transcript_variant_X1_mRNA	-0.0496	-0.0128	-0.000854	-5.67e-15	0.684	-1	-0.795	0.0169	-0.0206	-4.01e-10
XM_005310551	Meis_homeobox_3_(MEIS3)_mRNA	-0.0496	0.144	-1.16e-05	3.52e-07	0.11	-1.33e-44	0.981	2.77e-25	5.49e-51	2.16e-21
XM_005292234	zinc_finger_CCCH-type_containing_18_(ZC3H18)_transcript_variant_X1_mRNA	-0.0495	0.00232	0.784	0.189	-0.958	-0.0129	0.0689	0.00206	1.61e-18	0.23
XM_005288922	Rho_GTPase_activating_protein_17_(ARHGAP17)_transcript_variant_X1_mRNA	-0.0492	0.973	-1	-0.472	-0.0111	1.28e-07	-2.76e-05	0.00864	-1.11e-50	-1.15e-13
XM_005304871	chromosome_unknown_open_reading_frame_human_C20orf112_(LOC101946245)_transcript_variant_X1_mRNA	-0.0486	0.52	0.389	-0.981	-0.253	-0.958	0.677	1	2.03e-14	1.53e-14
XM_005307601	MCF.2_cell_line_derived_transforming_sequence-like_(MCF2L)_transcript_variant_X1_mRNA	-0.0483	1	0.000158	-0.000721	0.856	0.0717	0.395	-0.338	-1.26e-74	1.03e-10
XM_005300569	vesicle_amine_transport_protein_1_homolog_(T._californica)-like_(VAT1L)_transcript_variant_X1_mRNA	-0.0479	0.623	0.324	-0.0175	0.857	0.384	3.73e-06	2.76e-12	7.73e-14	0.0157
XM_005297735	proprotein_convertase_subtilisin/kexin_type_5_(PCSK5)_transcript_variant_X1_mRNA	-0.0454	0.109	0.000539	-0.00214	0.0038	1	0.00127	2.05e-39	1.12e-10	-2.52e-09
XM_005311099	RNA_binding_motif_single_stranded_interacting_protein_2_(RBMS2)_mRNA	-0.043	0.104	0.506	0.0004	-0.043	-0.0237	0.000256	2.44e-13	0.000255	4.46e-09
XM_005285873	hypoxia_inducible_factor_1_alpha_subunit_(basic_helix-loop-helix_transcription_factor)_(HIF1A)_transcript_variant_X1_mRNA	-0.0375	0.00279	3.1e-06	-0.00377	0.886	6.62e-21	-0.0692	-0.000665	-1.5e-08	-0.743
XM_005301076	muscleblind-like_splicing_regulator_3_(MBNL3)_transcript_variant_X1_mRNA	-0.0366	1	5.85e-05	-0.0696	-9.12e-11	0.000745	-0.028	-0.734	2.37e-08	1.21e-08
XM_005283752	protein_phosphatase_5_catalytic_subunit_(PPP5C)_mRNA	-0.0365	0.000377	-3.2e-10	1.91e-08	-0.641	-0.027	0.0139	2.16e-23	5.28e-07	0.168
XM_005301782	ubiquitously_transcribed_tetratricopeptide_repeat_containing_Y-linked_(UTY)_transcript_variant_X1_mRNA	-0.036	0.0335	1.03e-05	-0.022	-0.00168	0.565	-0.686	-5.7e-31	-0.0249	-0.968
XM_005285891	methylenetetrahydrofolate_dehydrogenase_(NADP+_dependent)_1_methenyltetrahydrofolate_cyclohydrolase_formyltetrahydrofolate_synthetase_(MTHFD1)_mRNA	-0.0359	0.00651	-0.0161	-0.00876	1	-3.65e-06	9.4e-09	1.3e-90	9.82e-11	-0.379
XM_005298623	MLX_interacting_protein_(MLXIP)_transcript_variant_X1_mRNA	-0.0357	0.88	0.0126	-1	-0.045	0.747	-0.00833	-0.505	0.481	2.29e-19
XM_005287579	prolylcarboxypeptidase_(angiotensinase_C)_(PRCP)_transcript_variant_X1_mRNA	-0.0356	0.796	0.0629	-1.67e-45	-0.00276	0.0868	-0.0597	-0.499	-0.142	-0.0834
XM_005301748	oncoprotein_induced_transcript_3_(OIT3)_mRNA	-0.0341	0.000124	-0.532	-1.11e-09	-0.0159	0.0271	-0.986	-1.79e-37	-8.79e-11	0.0393
XM_005299434	DAB2_interacting_protein_(DAB2IP)_transcript_variant_X1_mRNA	-0.0339	0.842	0.00314	0.305	-0.796	0.0729	0.0741	1.87e-10	0.242	2.82e-16
XM_005304880	transmembrane_9_superfamily_protein_member_4_(TM9SF4)_transcript_variant_X1_mRNA	-0.0336	4.12e-06	0.00189	0.00244	-0.889	5.27e-06	2.49e-09	5.73e-09	2.75e-12	2.38e-07
XM_005309231	semaphorin-7A-like_(LOC101947808)_mRNA	-0.0334	0.659	-0.22	-6.44e-10	-2.6e-48	0.695	1	0.103	0.345	1
XM_005284747	InaD-like_(Drosophila)_(INADL)_mRNA	-0.0307	-1	0.000976	0.98	0.546	0.521	-0.624	0.000601	0.544	1.91e-11
XM_005290290	phosphodiesterase_5A_cGMP-specific_(PDE5A)_transcript_variant_X1_mRNA	-0.0301	-0.488	2.08e-07	0.195	4.38e-06	-0.786	-0.54	-0.000297	3.83e-32	-0.394
XM_005306061	ADAM_metallopeptidase_domain_23_(ADAM23)_transcript_variant_X1_mRNA	-0.0301	0.88	0.0404	-0.516	-0.000102	-0.024	0.036	0.000846	-1.63e-17	1.9e-13
XM_005302543	trinucleotide_repeat_containing_6B_(TNRC6B)_transcript_variant_X1_mRNA	-0.0294	0.396	0.00326	1	-8.09e-06	0.0449	0.958	4.42e-09	3e-12	1.58e-07
XM_005292536	phospholipase_C_epsilon_1_(PLCE1)_transcript_variant_X1_mRNA	-0.029	0.536	1.23e-06	-3.05e-14	-7.68e-66	0.211	0.0447	0.867	-2.8e-13	0.0984
XM_005305974	coagulation_factor_XIII_A1_polypeptide_(F13A1)_mRNA	-0.0277	1	0.00775	0.386	0.544	0.0282	0.44	0.000286	1.19e-11	-0.79
XM_005299227	golgi_integral_membrane_protein_4_(GOLIM4)_mRNA	-0.0274	-1	3.13e-08	-0.369	0.659	1.35e-13	-3.11e-05	0.0412	-3.8e-11	-1.68e-06
XM_005283907	SR-related_CTD-associated_factor_4_(SCAF4)_transcript_variant_X1_mRNA	-0.0265	0.519	-0.659	-0.475	-0.0055	0.000714	-1.16e-13	-0.185	0.501	-1.74e-23
XM_005292717	SID1_transmembrane_family_member_1_(SIDT1)_transcript_variant_X1_mRNA	-0.0257	1	0.176	0.885	0.0421	-0.118	-0.616	-3.75e-15	1.38e-10	-0.757
XM_005298383	claspin_(CLSPN)_mRNA	-0.0246	0.973	-1	-0.392	-0.602	2.09e-07	-0.395	0.000532	7.28e-25	0.227
XM_005283244	carbohydrate_sulfotransferase_10_(CHST10)_transcript_variant_X1_mRNA	-0.0229	-0.000167	-6.47e-07	-3.53e-10	-3.79e-13	-1	-3.89e-17	-1	-3.16e-18	0.00776
XM_005307396	doublecortin-like_kinase_2_(DCLK2)_partial_mRNA	-0.0203	-0.974	0.955	-7.24e-05	-0.559	-1	-0.399	9.44e-16	0.196	0.000107
XM_005290464	integrin_alpha_6_(ITGA6)_transcript_variant_X1_mRNA	-0.0202	0.234	0.00759	-8.63e-06	-0.0333	0.99	-3.74e-06	-0.0638	0.722	-1.51e-86
XM_005278996	elongation_factor_RNA_polymerase_II_(ELL)_transcript_variant_X1_mRNA	-0.0201	0.697	0.91	-0.00682	-2.99e-14	0.99	-2.95e-13	-1.32e-05	-0.00562	-0.0805
XM_005292607	leucine-rich_repeats_and_calponin_homology_(CH)_domain_containing_3_(LRCH3)_mRNA	-0.019	0.132	0.000413	-1	1	0.177	0.87	9.55e-12	1.06e-05	-0.244
XM_005286452	cyclin-F-like_(LOC101941163)_mRNA	-0.0176	0.000383	-0.00395	-0.617	1	0.00998	0.461	5.41e-25	1.1e-46	1.45e-27
XM_005293112	Rho-associated_coiled-coil_containing_protein_kinase_2_(ROCK2)_transcript_variant_X1_mRNA	-0.0168	1	0.000351	-0.0609	-3.35e-05	1.01e-20	-1.62e-12	0.838	-0.285	-0.0322
XM_005303688	N-acetylglucosamine-1-phosphate_transferase_alpha_and_beta_subunits_(GNPTAB)_mRNA	-0.0161	0.48	0.000357	-1.28e-08	-1.22e-08	-0.957	-0.52	0.0531	1.93e-26	4.12e-09
XM_005300011	sarcoglycan_delta_(35kDa_dystrophin-associated_glycoprotein)_(SGCD)_transcript_variant_X1_mRNA	-0.0159	0.253	3.13e-07	-0.445	0.987	0.00048	-0.916	-0.714	0.952	3.03e-18
XM_005286312	natural_killer-tumor_recognition_sequence_(NKTR)_mRNA	-0.0145	-0.129	1.34e-10	-5.92e-11	-9.05e-12	0.0829	-0.0198	-9.71e-09	-1.13e-13	-4.13e-29
XM_005307154	family_with_sequence_similarity_120A_(FAM120A)_transcript_variant_X1_mRNA	-0.0144	-0.749	0.319	-7.11e-18	-4.2e-27	0.00514	-1.86e-32	-8.57e-13	-3.02e-05	-5.88e-94
XM_005284664	meteorin-like_(LOC101942588)_mRNA	-0.0137	-0.989	-0.273	-0.0692	-6.08e-12	0.00273	0.0182	0.00625	0.0237	0.358
XM_005309874	regulator_of_G-protein_signaling_19_(RGS19)_transcript_variant_X1_mRNA	-0.0136	0.564	0.125	0.51	-1	-1	-0.316	0.263	5.22e-13	0.0057
XM_005295201	protein_tyrosine_phosphatase_receptor_type_D_(PTPRD)_transcript_variant_X1_mRNA	-0.0135	-0.102	3.05e-08	-0.000345	-7.79e-08	0.406	-2.5e-10	-1.71e-27	5.89e-07	5.58e-06
XM_005286331	KIAA1239_ortholog_(KIAA1239)_transcript_variant_X1_mRNA	-0.0131	0.892	0.00557	-0.688	-0.117	-1.22e-07	-0.337	0.0374	-2.89e-64	0.0161
XM_005278800	splicing_factor_3a_subunit_1_120kDa_(SF3A1)_transcript_variant_X1_mRNA	-0.0121	0.00657	-0.0337	0.418	-1	-0.986	-0.346	1.31e-21	1.5e-36	6.33e-08
XM_005314073	SH3_and_multiple_ankyrin_repeat_domains_1_(SHANK1)_mRNA	-0.0112	-1	1	0.00809	-0.167	-0.0647	0.395	1.57e-12	3.83e-07	0.0105
XM_005279294	ribonucleoprotein_PTB-binding_1_(RAVER1)_mRNA	-0.0108	0.112	-1.03e-14	0.000143	0.535	-0.754	-0.432	-0.00161	0.000113	0.669
XM_005299256	TRAF2_and_NCK_interacting_kinase_(TNIK)_transcript_variant_X1_mRNA	-0.0095	0.00105	0.00171	-1	-6.71e-05	-0.962	-0.00945	0.152	0.023	3.51e-31
XM_005284871	24-dehydrocholesterol_reductase_(DHCR24)_mRNA	-0.00942	-1	-0.305	-4e-20	-4.79e-13	0.000244	-0.616	-0.595	-5.59e-05	-1.91e-06
XM_005294524	coagulation_factor_V-like_(LOC101935267)_mRNA	-0.00916	0.808	-1	-0.0804	-0.84	0.0183	-0.665	-1.28e-119	-1.22e-137	-0.0511
XM_005311151	protein_phosphatase_1_regulatory_subunit_12B_(PPP1R12B)_mRNA	-0.009	0.0114	0.0134	0.893	-1.91e-23	0.000155	0.996	1.81e-13	0.259	1.47e-16
XM_005279512	zinc_finger_C4H2_domain_containing_(ZC4H2)_transcript_variant_X1_mRNA	-0.00865	0.0682	0.00284	-0.011	-0.978	-0.69	0.0562	9.58e-14	6.39e-13	6.85e-22
XM_005292577	nucleolin_(NCL)_mRNA	-0.0086	1.2e-08	-2.09e-194	-3.32e-13	-0.112	-3.32e-07	-4.25e-37	0.928	1.78e-19	-2.54e-119
XM_005287714	single-minded_homolog_1_(Drosophila)_(SIM1)_mRNA	-0.00849	-1	0.0115	-0.125	1	0.801	-0.0441	-0.216	1.21e-22	0.099
XM_005286339	Kruppel-like_factor_3_(basic)_(KLF3)_transcript_variant_X1_mRNA	-0.00804	0.554	3.92e-05	-0.133	0.665	0.881	-0.701	-4.67e-06	-2.78e-22	-0.0333
XM_005285162	dedicator_of_cytokinesis_5_(DOCK5)_mRNA	-0.00762	0.171	3.6e-05	-2.44e-06	-3.74e-60	-0.971	-0.91	0.0027	4.22e-06	4.23e-05
XM_005283686	CD247_molecule_(CD247)_transcript_variant_X1_mRNA	-0.00715	1	-0.463	-0.0587	-1.23e-08	-0.691	-3.12e-11	-0.13	-0.00158	-8.35e-10
XM_005295708	pantothenate_kinase_3_(PANK3)_mRNA	-0.00708	-0.956	0.000218	-9.5e-15	-1.7e-10	-0.519	-1.48e-16	-0.279	-0.407	-1.08e-17
XM_005281593	polymerase_(DNA_directed)_alpha_1_catalytic_subunit_(POLA1)_mRNA	-0.0065	0.26	0.735	-0.281	-0.0037	2.91e-16	-0.000218	2.77e-06	0.091	-3.6e-11
XM_005303839	zinc_finger_RNA_binding_protein_(ZFR)_transcript_variant_X1_mRNA	-0.0059	0.761	0.422	-3.27e-09	-0.000671	4.7e-05	-4.85e-108	-4.45e-05	0.517	-2.18e-22
XM_005311717	deltex_homolog_1_(Drosophila)_(DTX1)_transcript_variant_X1_mRNA	-0.00569	0.548	0.526	0.000513	-0.938	-1	1	3.23e-23	0.667	-0.00106
XM_005306159	transmembrane_protein_8A_(TMEM8A)_mRNA	-0.0052	0.584	1.35e-05	0.0107	0.211	-0.0505	2.76e-12	0.0622	0.0221	0.00201
XM_005286232	protein_tyrosine_phosphatase_non-receptor_type_1_(PTPN1)_transcript_variant_X1_mRNA	-0.00514	0.651	-0.924	-1.09e-07	-6.76e-11	-0.711	-1.06e-11	-4.9e-10	-3.79e-06	-0.187
XM_005303946	FERM_domain-containing_protein_6-like_(LOC101953071)_mRNA	-0.00489	0.92	0.147	-0.00588	-3.58e-25	0.668	-0.000489	-0.00393	0.163	-0.431
XM_005306451	mitogen-activated_protein_kinase-activated_protein_kinase_2_(MAPKAPK2)_mRNA	-0.0048	0.0118	0.323	2.75e-05	0.892	0.00169	0.000159	-4.76e-12	0.0651	4.75e-05
XM_005298265	KIAA0100_ortholog_(KIAA0100)_mRNA	-0.00452	0.657	-0.00267	8.13e-10	-0.0524	-4.06e-08	0.00255	0.98	8.33e-06	1.9e-11
XM_005311593	mannose_phosphate_isomerase_(MPI)_mRNA	-0.00447	0.000265	-0.000235	-0.846	-0.000229	-0.00408	0.00404	1.06e-15	2.19e-20	8.72e-06
XM_005291268	angiotensinogen_(serpin_peptidase_inhibitor_clade_A_member_8)_(AGT)_mRNA	-0.00427	-0.88	-1.83e-05	0.0677	0.000355	-7.39e-08	0.0652	-1.81e-25	-2.1e-197	-0.677
XM_005307915	EH-domain_containing_1_(EHD1)_mRNA	-0.00407	0.000924	0.842	0.283	0.581	-0.457	2.1e-06	1.44e-12	9.19e-20	3.66e-10
XM_005284036	calpastatin_(CAST)_transcript_variant_X1_mRNA	-0.00402	0.478	0.398	-0.0153	-0.373	0.693	0.562	-4.02e-15	-0.000347	3.57e-06
XM_005309356	inositol_145-trisphosphate_receptor_type_3_(ITPR3)_mRNA	-0.00398	1	0.443	-0.968	0.695	0.66	0.000974	0.0151	-0.00474	5.57e-30
XM_005291590	KIAA1429_ortholog_(KIAA1429)_transcript_variant_X1_mRNA	-0.00386	6.48e-05	5.2e-07	-0.889	0.546	2.69e-09	1.76e-08	7.01e-29	3.32e-09	0.00224
XM_005293054	polymerase_(DNA-directed)_delta_interacting_protein_3_(POLDIP3)_transcript_variant_X1_mRNA	-0.00385	0.814	0.0103	0.218	1	1	0.0269	0.298	3.93e-15	7.15e-05
XM_005286620	breast_cancer_2_early_onset_(BRCA2)_mRNA	-0.00375	0.426	0.00676	-4.66e-07	-1	4.02e-12	-5.79e-07	0.488	6.37e-23	0.106
XM_005278966	SURP_and_G_patch_domain_containing_2_(SUGP2)_mRNA	-0.00374	0.00223	0.211	-1.53e-09	-0.217	3.27e-06	1	1.56e-44	1.64e-26	0.461
XM_005296039	NCK-associated_protein_1-like_(NCKAP1L)_transcript_variant_X1_mRNA	-0.00366	1	-0.349	-0.187	-8.52e-17	-0.0969	0.464	-0.267	0.00298	0.0105
XM_005303523	chromosome_unknown_open_reading_frame_human_C10orf2_(LOC101943408)_mRNA	-0.00357	0.0763	-0.0321	0.00111	-0.00776	-0.0969	3.59e-06	5.4e-05	3.35e-14	0.933
XM_005310797	homeobox_protein_MSH-C-like_(LOC101933578)_mRNA	-0.00356	0.799	-9.7e-13	3.04e-08	0.123	0.0238	-0.626	9.52e-12	0.969	0.000571
XM_005309498	Rho-associated_coiled-coil_containing_protein_kinase_1_(ROCK1)_transcript_variant_X1_mRNA	-0.0035	0.163	0.0119	-6.58e-11	-0.0432	3.42e-09	-4.36e-14	-3.76e-17	-2.06e-62	-0.00209
XM_005290788	ATPase_H+_transporting_lysosomal_38kDa_V0_subunit_d1_(ATP6V0D1)_mRNA	-0.00347	0.00704	-0.0136	-0.792	-2.62e-11	-0.893	-0.486	0.00108	1.86e-06	1
XM_005310642	mannosidase_alpha_class_2B_member_1_(MAN2B1)_mRNA	-0.00339	0.481	-0.125	2.35e-06	-0.00368	-8.23e-08	0.169	-0.629	-0.106	9.18e-14
XM_005294327	bromodomain_adjacent_to_zinc_finger_domain_1B_(BAZ1B)_mRNA	-0.00336	0.0182	0.746	-0.94	-0.147	0.000766	0.0505	5.7e-48	1.87e-33	6.67e-14
XM_005291433	UDP-N-acteylglucosamine_pyrophosphorylase_1-like_1_(UAP1L1)_mRNA	-0.00304	-1	-0.398	-0.231	0.726	-0.0441	0.000295	-0.828	6.28e-11	0.0445
XM_005300003	cytoplasmic_FMR1_interacting_protein_2_(CYFIP2)_transcript_variant_X1_mRNA	-0.00302	0.997	0.0418	-0.0403	1	-0.332	0.0293	0.0294	2.56e-20	0.00106
XM_005286203	protein_tyrosine_phosphatase_receptor_type_U_(PTPRU)_transcript_variant_X1_mRNA	-0.0029	0.0232	0.00423	3.45e-05	0.152	0.0732	0.00768	3.42e-21	2.16e-19	1.85e-08
XM_005292237	zinc_finger_protein_FOG_family_member_1_(ZFPM1)_mRNA	-0.0028	0.127	-0.0115	7.91e-06	-2.44e-27	-0.0384	-0.443	-0.491	0.00175	-0.571
XM_005296049	mitogen-activated_protein_kinase_kinase_7_(MAP2K7)_transcript_variant_X1_mRNA	-0.00277	0.807	0.0162	0.889	-0.126	0.942	0.272	1.39e-05	0.11	5.8e-12
XM_005300351	transmembrane_protein_123_(TMEM123)_mRNA	-0.00275	1	-1	-0.492	-0.483	0.126	-3.99e-05	-2.81e-30	-0.0312	-1.93e-08
XM_005308608	checkpoint_with_forkhead_and_ring_finger_domains_E3_ubiquitin_protein_ligase_(CHFR)_transcript_variant_X1_mRNA	-0.00262	-7.78e-06	0.917	-2.79e-14	-0.85	0.00327	-0.0146	1	-0.0923	1.76e-50
XM_005313276	uncharacterized_LOC101935625_(LOC101935625)_mRNA	-0.0026	0.449	-0.418	0.111	-0.0275	-0.4	0.000274	-0.539	-0.805	1.19e-12
XM_005311620	serine/threonine-protein_kinase_SBK1-like_(LOC101946732)_transcript_variant_X1_mRNA	-0.00247	0.641	1	-1	-0.21	-0.0782	0.259	8.09e-13	0.000346	0.00179
XM_005303920	opioid_binding_protein/cell_adhesion_molecule-like_(OPCML)_mRNA	-0.00245	0.116	0.355	-6.99e-10	-0.19	0.329	-0.425	-0.000827	4.84e-14	5.45e-07
XM_005293484	formin_binding_protein_1_(FNBP1)_mRNA	-0.00238	0.309	3.53e-06	0.34	7.64e-05	0.000199	0.0128	0.0216	1.96e-16	1.76e-14
XM_005298937	kinase_suppressor_of_ras_1_(KSR1)_mRNA	-0.00228	0.368	0.0209	-0.136	-0.0643	-0.15	0.146	0.395	2.2e-18	7.16e-05
XM_005294146	post-GPI_attachment_to_proteins_3_(PGAP3)_transcript_variant_X1_mRNA	-0.00219	3.31e-10	1	6.03e-05	-5.08e-10	-9.77e-12	0.635	0.000186	0.0128	6.29e-08
XM_005292392	leucine_zipper-EF-hand_containing_transmembrane_protein_1_(LETM1)_transcript_variant_X1_mRNA	-0.002	-0.0014	2.42e-10	-2.84e-19	-1.36e-07	0.0034	-6.65e-09	0.000351	1.36e-05	-2.79e-12
XM_005295328	phospholipase_C_gamma_1_(PLCG1)_transcript_variant_X1_mRNA	-0.00193	0.539	-0.178	0.544	-0.000347	-0.0208	-0.979	8.64e-12	6.04e-14	-1.44e-06
XM_005309693	signal_peptide_CUB_domain_EGF-like_3_(SCUBE3)_transcript_variant_X1_mRNA	-0.00191	0.973	0.07	-0.0921	-6.11e-18	0.00927	0.943	5.01e-07	0.667	-0.807
XM_005302995	phosphoinositide-3-kinase_regulatory_subunit_3_(gamma)_(PIK3R3)_transcript_variant_X1_mRNA	-0.00181	-0.771	0.317	-5.68e-06	-0.00514	1.74e-21	-0.000679	0.00285	-0.128	1.53e-18
XM_005310244	dedicator_of_cytokinesis_protein_2-like_(LOC101949627)_mRNA	-0.00172	0.819	1	1	-0.122	-0.995	-0.942	-4.98e-16	0.0555	8.98e-05
XM_005303377	ectonucleotide_pyrophosphatase/phosphodiesterase_2_(ENPP2)_transcript_variant_X1_mRNA	-0.00153	0.184	-0.347	-7.12e-06	-0.331	0.162	-0.311	2.07e-85	-5.12e-133	3.84e-16
XM_005301080	serine/threonine-protein_kinase_MST4-like_(LOC101945473)_transcript_variant_X1_mRNA	-0.00148	-0.736	0.0689	-4.31e-13	-0.735	0.000123	-0.0888	-3.5e-10	-4.65e-06	0.0391
XM_005285960	guanine_nucleotide_binding_protein_(G_protein)_beta_polypeptide_4_(GNB4)_mRNA	-0.0014	0.133	1.57e-05	-0.0147	-0.282	1.57e-06	-7.34e-10	7.48e-24	1.3e-27	4.78e-29
XM_005298379	argonaute_RISC_catalytic_component_1_(AGO1)_transcript_variant_X1_mRNA	-0.0014	0.181	0.0756	1	0.819	2.7e-20	0.00339	1.05e-16	2.5e-10	2.25e-25
XM_005307885	calpain_1_(mu/I)_large_subunit_(CAPN1)_transcript_variant_X1_mRNA	-0.00111	0.505	0.165	0.00099	6.76e-09	-0.488	-0.00211	-0.468	-0.00258	9.86e-36
XM_005280722	integrator_complex_subunit_3_(INTS3)_mRNA	-0.00103	0.00205	-0.000622	2.7e-05	-0.216	-1.44e-07	0.00405	0.000265	7.55e-22	1.11e-08
XM_005290356	grancalcin_EF-hand_calcium_binding_protein_(GCA)_transcript_variant_X1_mRNA	-0.000923	-6.03e-86	-5.79e-25	-8.14e-180	-9.67e-29	-1.41e-86	-2.15e-120	-1.17e-104	-5.82e-85	-2.8e-197
XM_005280134	ATPase_Ca++_transporting_plasma_membrane_3_(ATP2B3)_partial_mRNA	-0.000923	0.458	0.497	2.08e-07	3.02e-05	-0.0111	0.016	4.98e-05	1.6e-28	2.84e-15
XM_005281554	sex_comb_on_midleg-like_2_(Drosophila)_(SCML2)_transcript_variant_X1_mRNA	-0.000823	-0.66	-1	0.83	-1	0.118	-5.95e-06	-0.465	8.83e-52	0.0421
XM_005305598	chromosome_unknown_open_reading_frame_human_C11orf95_(LOC101936941)_mRNA	-0.00079	0.0123	-1	0.0361	-0.497	1	5.77e-06	0.000276	3.69e-12	0.0101
XM_005292397	fibroblast_growth_factor_receptor_3_(FGFR3)_mRNA	-0.000692	-0.615	2.36e-06	-0.312	0.501	-0.108	-3.58e-11	-1.91e-40	-0.161	-1.15e-45
XM_005281173	dipeptidyl-peptidase_9_(DPP9)_transcript_variant_X1_mRNA	-0.000688	0.867	-0.0129	-1	-0.0252	-0.000348	0.00596	0.564	3.06e-19	8.76e-11
XM_005286211	pumilio_homolog_1_(Drosophila)_(PUM1)_transcript_variant_X1_mRNA	-0.000682	0.801	0.532	-0.316	-2.58e-09	1.3e-07	-1.36e-37	-2.04e-28	-2.66e-08	-1.37e-19
XM_005302561	suppression_of_tumorigenicity_13_(colon_carcinoma)_(Hsp70_interacting_protein)_(ST13)_transcript_variant_X1_mRNA	-0.000672	0.00479	-0.0129	-1.2e-16	-5.36e-12	8.29e-09	-0.627	4.2e-20	3.78e-23	-2.32e-10
XM_005295522	chromosome_unknown_open_reading_frame_human_C14orf37_(LOC101937080)_transcript_variant_X1_mRNA	-0.000651	3.24e-07	0.0333	4.13e-08	0.00722	0.0167	-0.514	8.79e-30	7.51e-62	1.86e-26
XM_005282458	family_with_sequence_similarity_168_member_B_(FAM168B)_transcript_variant_X1_mRNA	-0.000543	0.31	0.00527	-1.03e-13	-1.92e-08	0.572	-3.85e-22	0.000923	-0.0279	-1.25e-08
XM_005279338	ATPase_Na+/K+_transporting_beta_2_polypeptide_(ATP1B2)_mRNA	-0.000483	-0.88	-0.103	0.0176	-1.55e-20	-1	0.0497	0.254	-0.829	0.824
XM_005314954	polymerase_(DNA_directed)_delta_1_catalytic_subunit_(POLD1)_partial_mRNA	-0.000468	0.875	-0.000115	6.57e-10	0.117	-8.35e-08	1.18e-13	1.29e-11	3.57e-19	0.143
XM_005302988	insulin_receptor_substrate_2_(IRS2)_transcript_variant_X1_mRNA	-0.000445	0.337	0.438	0.0732	-1	-0.335	-4.66e-11	-6.78e-109	-0.375	-2.41e-11
XM_005286422	serine_incorporator_5_(SERINC5)_transcript_variant_X1_mRNA	-0.000432	-1	0.000425	-3.46e-20	-4.46e-48	0.406	-0.87	0.198	0.048	7.51e-20
XM_005287752	kinase_D-interacting_substrate_220kDa_(KIDINS220)_transcript_variant_X1_mRNA	-0.000413	0.474	2.12e-08	-1.28e-10	-0.735	5.12e-06	0.000585	2.06e-59	1.41e-18	5.59e-08
XM_005288915	retinoblastoma_binding_protein_6_(RBBP6)_mRNA	-0.000376	0.596	0.402	-0.86	-0.0194	5.45e-17	-2.56e-11	-7.81e-20	-7.28e-16	-1.36e-31
XM_005289692	kelch_repeat_and_BTB_(POZ)_domain_containing_11_(KBTBD11)_mRNA	-0.000336	1	0.333	-0.0758	-2.92e-18	-1	0.11	0.605	0.0484	0.271
XM_005279996	cadherin_2_type_1_N-cadherin_(neuronal)_(CDH2)_mRNA	-0.000309	0.0852	-0.0361	-4.89e-20	-2.21e-55	0.321	-1.76e-18	-5.57e-149	2e-185	6.3e-14
XM_005297505	acyl-CoA_oxidase_1_palmitoyl_(ACOX1)_transcript_variant_X1_mRNA	-0.000309	0.549	1	-0.00299	-0.299	-3.69e-06	0.234	2.16e-11	-0.138	-2.77e-07
XM_005300725	SMAD_family_member_3_(SMAD3)_mRNA	-0.000292	0.174	0.324	-2.42e-23	-2.41e-70	0.247	-2.72e-08	8.3e-06	-7.06e-57	-7.52e-21
XM_005308083	La_ribonucleoprotein_domain_family_member_4B_(LARP4B)_transcript_variant_X1_mRNA	-0.000289	-1	0.325	-8.51e-06	-2.05e-06	-0.498	-8.18e-06	-6.42e-25	-1.05e-11	-0.000507
XM_005300282	KIAA0232_ortholog_(KIAA0232)_transcript_variant_X1_mRNA	-0.000288	1	0.0069	-1.19e-13	-3.76e-09	1.35e-15	-2.57e-06	-0.578	-9.46e-09	-4.19e-07
XM_005283184	TBC1_domain_family_member_4_(TBC1D4)_transcript_variant_X1_mRNA	-0.000285	0.936	7.84e-05	-3.38e-06	-5.5e-05	6.82e-06	-0.0538	-1.46e-32	6.75e-18	0.0167
XM_005290978	neuropilin_1_(NRP1)_transcript_variant_X1_mRNA	-0.000281	0.983	4.41e-05	-5.61e-13	0.871	0.00292	-1.3e-09	-9.93e-79	1.75e-150	6.01e-178
XM_005285086	leucine_zipper_putative_tumor_suppressor_1_(LZTS1)_transcript_variant_X1_mRNA	-0.000251	-1	0.714	-0.0332	-6.92e-33	0.000381	0.931	0.131	0.809	4.69e-06
XM_005296740	tight_junction_protein_2_(TJP2)_transcript_variant_X1_mRNA	-0.000245	0.0715	0.0253	-6.54e-22	-6.56e-180	5e-10	-0.395	-5.6e-09	-3.84e-72	7.66e-05
XM_005297651	tripartite_motif_containing_47_(TRIM47)_mRNA	-0.000227	0.142	0.052	5.4e-05	0.667	0.955	0.00896	9.97e-16	0.219	2.77e-08
XM_005296582	phosphodiesterase_3A_cGMP-inhibited_(PDE3A)_transcript_variant_X1_mRNA	-0.000226	0.128	8.66e-08	-0.0764	-0.158	0.246	-1	-0.0502	4.17e-14	5.78e-11
XM_005304237	serpin_peptidase_inhibitor_clade_C_(antithrombin)_member_1_(SERPINC1)_mRNA	-0.000219	0.00394	-4.13e-13	-0.101	-0.218	-0.531	-0.212	-5.56e-91	-2.1e-197	-1.64e-19
XM_005296035	phosphodiesterase_1B_calmodulin-dependent_(PDE1B)_transcript_variant_X1_mRNA	-0.000217	0.842	0.893	-0.65	-3.8e-06	0.835	0.585	0.917	1.08e-15	5.1e-06
XM_005296964	hepatocyte_growth_factor_(hepapoietin_A;_scatter_factor)_(HGF)_mRNA	-0.000211	-0.799	0.457	-0.00988	-0.0366	4.69e-09	-0.0213	6.08e-25	-3.37e-05	3.5e-05
XM_005298753	vacuolar_protein_sorting_37_homolog_B_(S._cerevisiae)_(VPS37B)_mRNA	-0.000199	-1	0.0424	-0.169	-0.0554	0.0472	0.546	0.917	0.336	3.07e-14
XM_005292844	kinesin_family_member_1B_(KIF1B)_mRNA	-0.000195	0.0378	1.05e-10	0.938	-0.00119	0.0167	0.0141	1.88e-23	1.39e-08	5.63e-21
XM_005308238	pleckstrin_homology_domain_containing_family_A_member_6_(PLEKHA6)_transcript_variant_X1_mRNA	-0.000192	0.197	9e-07	0.0797	-2.41e-06	-0.168	0.0339	-3.22e-05	0.00724	3.66e-23
XM_005301519	phosphoprotein_associated_with_glycosphingolipid_microdomains_1_(PAG1)_mRNA	-0.000172	-1	0.00195	-7.31e-06	-2.87e-29	0.967	0.069	0.0271	-9.46e-15	3.82e-06
XM_005287765	SRY_(sex_determining_region_Y)-box_11_(SOX11)_mRNA	-0.000164	2.9e-05	0.842	0.000704	0.0173	-0.00848	-0.00125	3.67e-66	5.91e-11	2.96e-43
XM_005314599	DNA-binding_death_effector_domain-containing_protein_2-like_(LOC101930817)_transcript_variant_X1_mRNA	-0.000157	-2.47e-05	-0.0942	0.304	-0.0958	-1.42e-32	-0.00106	1.25e-17	0.356	4.49e-13
XM_005290591	pseudopodium-enriched_atypical_kinase_1-like_(LOC101946196)_mRNA	-0.000137	0.703	0.00115	-0.098	-0.0111	0.0208	0.718	0.129	4.96e-08	4.62e-12
XM_005289626	anaplastic_lymphoma_receptor_tyrosine_kinase_(ALK)_mRNA	-0.000121	1	9.57e-05	0.137	0.216	0.538	0.354	4.49e-05	-0.191	-2.92e-11
XM_005284593	RNA_binding_motif_protein_25_(RBM25)_mRNA	-0.000118	-0.0394	1	-0.456	-0.0045	3.98e-09	-9.78e-18	-9.37e-05	2.67e-13	-0.0109
XM_005301587	apoptosis_resistant_E3_ubiquitin_protein_ligase_1_(AREL1)_transcript_variant_X1_mRNA	-0.000117	0.0182	-0.964	-0.00651	-1.43e-24	1	0.402	1.96e-07	6.72e-05	0.17
XM_005286147	regulator_of_chromosome_condensation_1_(RCC1)_mRNA	-0.000112	0.694	-0.198	0.00352	-0.936	-2.79e-11	1.03e-07	0.00874	0.000125	4.86e-14
XM_005301156	zinc_finger_homeobox_protein_3-like_(LOC101942840)_mRNA	-0.000102	0.00352	0.0576	0.524	-0.0897	0.103	0.17	0.00402	5e-06	2.16e-16
XM_005278668	zinc_and_ring_finger_2_(ZNRF2)_transcript_variant_X1_mRNA	-0.000101	0.875	0.54	-2.04e-16	-4.77e-20	-1.6e-05	-0.000177	-4.39e-22	-2.03e-14	-1.23e-23
XM_005303233	mediator_complex_subunit_13-like_(MED13L)_transcript_variant_X1_mRNA	-9.71e-05	-1	5.78e-10	0.983	-0.00358	-0.0174	-0.0119	-1.56e-32	-0.00462	1.57e-08
XM_005297320	pumilio_homolog_2_(Drosophila)_(PUM2)_transcript_variant_X1_mRNA	-7.41e-05	0.27	0.00195	-2.38e-05	-2.88e-21	0.000781	-1.45e-40	-3.95e-128	-1.7e-39	-1.58e-30
XM_005282868	elongation_factor_Tu_GTP_binding_domain_containing_2_(EFTUD2)_mRNA	-6.59e-05	0.0221	-5.42e-07	1	-0.0234	-0.378	-0.994	7.2e-13	5.77e-08	1.11e-06
XM_005312354	histone_deacetylase_7_(HDAC7)_transcript_variant_X1_mRNA	-5.79e-05	0.091	-0.0362	5.68e-06	-6.78e-05	0.424	3.11e-07	3.04e-11	1.37e-38	1.32e-06
XM_005281447	sal-like_3_(Drosophila)_(SALL3)_transcript_variant_X1_mRNA	-5.14e-05	1	0.42	-0.197	-0.126	0.0671	-0.329	-2.39e-42	1.67e-74	-2.63e-71
XM_005301989	AT_hook_DNA_binding_motif_containing_1_(AHDC1)_mRNA	-4.83e-05	0.181	0.463	4.04e-09	-0.00148	-0.732	6.2e-12	7.67e-13	3.92e-13	0.0382
XM_005297306	cell_division_cycle_and_apoptosis_regulator_1_(CCAR1)_transcript_variant_X1_mRNA	-4.39e-05	-0.89	0.781	-2.02e-08	-0.00718	0.0509	-1.68e-28	-2.13e-07	-0.322	-1.44e-66
XM_005294165	zinc_finger_protein_646_(ZNF646)_mRNA	-4.3e-05	0.41	-0.00916	0.0605	-0.0152	-1.3e-12	0.242	-0.66	1.07e-08	0.0118
XM_005283420	argininosuccinate_lyase-like_(LOC101931340)_transcript_variant_X1_mRNA	-3.75e-05	-0.0203	-3.96e-25	-0.0693	3.72e-06	-6.44e-18	3.7e-06	-9.18e-07	-6.84e-32	-0.409
XM_005299937	peroxisome_proliferator-activated_receptor_alpha_(PPARA)_mRNA	-3.48e-05	-0.922	0.01	-0.000395	-0.0625	0.000191	-0.758	-5.36e-11	-1.31e-30	-0.244
XM_005303000	microtubule_associated_serine/threonine_kinase_2_(MAST2)_transcript_variant_X1_mRNA	-3.38e-05	0.568	0.000322	-0.552	-0.00055	2.78e-08	0.8	8.97e-41	3.44e-07	1.95e-13
XM_005286268	parathyroid_hormone/parathyroid_hormone-related_peptide_receptor-like_(LOC101942431)_mRNA	-2.96e-05	0.987	0.144	-0.00464	-0.975	-1	5.05e-05	2.98e-08	1.67e-11	4.59e-05
XM_005315584	capicua_transcriptional_repressor_(CIC)_mRNA	-2.49e-05	0.36	-0.0791	2.13e-08	-0.0223	-6.42e-06	0.00093	0.000255	1.31e-15	1.11e-08
XM_005308998	ornithine_carbamoyltransferase_(OTC)_mRNA	-2.43e-05	0.165	-2.38e-06	-4.13e-07	8.84e-09	-0.0777	0.000485	1.27e-48	-5.8e-138	-0.0903
XM_005289519	FOS-like_antigen_2_(FOSL2)_mRNA	-2.39e-05	0.00117	0.217	0.42	-0.0121	-0.208	-1	-9.21e-11	-0.034	0.00349
XM_005285522	golgi_brefeldin_A_resistant_guanine_nucleotide_exchange_factor_1_(GBF1)_transcript_variant_X1_mRNA	-2.14e-05	0.0047	1	0.00636	-0.0379	0.122	6.27e-10	7.64e-24	4.86e-14	2.99e-15
XM_005306562	CTR9_Paf1/RNA_polymerase_II_complex_component_(CTR9)_mRNA	-1.46e-05	-0.638	-2.79e-09	-0.00106	-2.17e-21	0.323	-6.97e-15	-9.79e-15	-0.00232	-5.15e-06
XM_005292877	arginine-glutamic_acid_dipeptide_(RE)_repeats_(RERE)_transcript_variant_X1_mRNA	-1.45e-05	0.517	0.0391	0.803	-1.81e-05	-0.042	0.0136	-0.0852	3.45e-14	0.00581
XM_005281068	DiGeorge_syndrome_critical_region_gene_2_(DGCR2)_transcript_variant_X1_mRNA	-1.42e-05	0.0348	-0.368	-2.71e-06	-5.69e-08	-0.93	-0.167	-0.0174	0.0263	2.18e-24
XM_005309513	NDRG_family_member_4_(NDRG4)_transcript_variant_X1_mRNA	-1.06e-05	0.495	0.853	1	1	0.0497	0.0739	1.66e-05	3.43e-33	0.000739
XM_005309420	phospholipase_A2_receptor_1_180kDa_(PLA2R1)_mRNA	-1.02e-05	-0.481	-0.988	-6.68e-19	-0.302	0.0641	3.14e-06	0.000313	-2.7e-05	-0.394
XM_005305673	aminoadipate-semialdehyde_synthase_(AASS)_transcript_variant_X1_mRNA	-9.62e-06	1	0.254	-0.0357	-1	0.544	-5.43e-07	-5.38e-26	-1.67e-06	-0.388
XM_005295264	glyoxylate_reductase_1_homolog_(Arabidopsis)_(GLYR1)_mRNA	-9.13e-06	0.0593	-0.437	-0.000152	-2.61e-11	1	-1.02e-06	5.25e-15	5.83e-09	0.693
XM_005295087	microtubule-associated_protein_futsch-like_(LOC101945112)_transcript_variant_X1_mRNA	-8.61e-06	0.000835	7.19e-07	0.178	1	0.000306	0.0259	4.9e-59	2.21e-84	2.3e-14
XM_005294670	v-ets_avian_erythroblastosis_virus_E26_oncogene_homolog_1_(ETS1)_transcript_variant_X1_mRNA	-8.08e-06	0.00366	0.035	-0.511	-2.67e-07	0.146	0.656	5.5e-12	9.24e-06	4.26e-35
XM_005302283	low_density_lipoprotein_receptor-related_protein_4_(LRP4)_mRNA	-7.54e-06	0.353	0.24	-0.144	-3.25e-09	0.118	0.828	-0.0646	2.08e-09	8.9e-26
XM_005303063	fibrillin_2_(FBN2)_mRNA	-7.38e-06	0.742	9.2e-06	0.0171	-0.158	0.445	0.0796	5.4e-47	2.1e-197	-8.61e-44
XM_005310710	Rho_guanine_nucleotide_exchange_factor_(GEF)_17_(ARHGEF17)_mRNA	-5.97e-06	0.117	0.000934	0.0182	-0.257	0.198	0.467	9.04e-13	2.44e-08	4.67e-25
XM_005282152	RPTOR_independent_companion_of_MTOR_complex_2_(RICTOR)_mRNA	-5.44e-06	-1	3.87e-07	-4.33e-10	-1.03e-11	0.959	-0.313	-9.8e-16	-0.093	-2.23e-05
XM_005279803	sema_domain_seven_thrombospondin_repeats_(type_1_and_type_1-like)_transmembrane_domain_(TM)_and_short_cytoplasmic_domain_(semaphorin)_5B_(SEMA5B)_transcript_variant_X1_mRNA	-5.31e-06	0.442	0.123	-0.104	-1	0.195	-4.14e-05	0.00054	1.83e-15	-0.000199
XM_005300651	protein_regulator_of_cytokinesis_1_(PRC1)_transcript_variant_X1_mRNA	-5.28e-06	0.306	-5.9e-06	0.00557	-0.0281	-0.00695	2.08e-10	2.17e-07	5.42e-16	0.18
XM_005286968	phospholipase_C_eta_1_(PLCH1)_transcript_variant_X1_mRNA	-5.02e-06	7.12e-05	0.0773	-0.0326	0.000633	-0.0374	-0.0637	0.294	3.38e-13	0.759
XM_005297562	trinucleotide_repeat_containing_6C_(TNRC6C)_transcript_variant_X1_mRNA	-4.25e-06	0.00817	1.41e-05	0.432	-0.248	3.09e-06	-0.0835	-0.44	7.28e-20	8.76e-18
XM_005297495	unkempt_homolog_(Drosophila)_(UNK)_transcript_variant_X1_mRNA	-3.97e-06	0.0726	0.0801	1	-0.0693	-0.847	0.102	3.15e-12	8.75e-12	3.09e-11
XM_005313457	chromodomain_helicase_DNA_binding_protein_8_(CHD8)_mRNA	-3.95e-06	0.307	-0.0627	9.21e-09	-0.0062	-4.47e-09	0.00094	3.39e-24	8.19e-05	1.34e-09
XM_005293100	growth_regulation_by_estrogen_in_breast_cancer_1_(GREB1)_transcript_variant_X1_mRNA	-3.45e-06	0.00325	0.735	-0.175	-0.699	2.82e-08	0.877	2.78e-26	5.09e-39	-0.0109
XM_005298931	mediator_complex_subunit_13_(MED13)_mRNA	-3.12e-06	0.15	2.48e-09	-0.00175	-2.87e-08	5.25e-26	0.532	0.567	0.245	3.47e-23
XM_005285853	BRF1_RNA_polymerase_III_transcription_initiation_factor_90_kDa_subunit_(BRF1)_transcript_variant_X1_mRNA	-2.72e-06	-1	0.809	-0.0127	-0.0321	0.0102	-3.32e-13	0.596	0.247	-0.861
XM_005309963	nucleoporin_153kDa_(NUP153)_transcript_variant_X1_mRNA	-2.5e-06	0.00176	0.000434	-0.587	-0.481	5.77e-13	-0.00502	0.756	0.91	-0.071
XM_005290161	zinc_finger_homeobox_2_(ZFHX2)_mRNA	-2.2e-06	0.0251	0.78	2.99e-05	0.783	-0.00049	0.3	5.77e-06	2.34e-18	0.0248
XM_005289437	solute_carrier_organic_anion_transporter_family_member_2B1_(SLCO2B1)_mRNA	-2.01e-06	-0.894	-0.0163	-0.136	3.38e-05	-0.189	0.842	-5.32e-28	-2.53e-19	0.000211
XM_005281085	phosphatidylinositol_4-kinase_catalytic_alpha_(PI4KA)_mRNA	-1.91e-06	0.453	0.573	-3.41e-05	0.585	2.13e-05	-0.0193	-2.42e-21	-0.0101	3.37e-27
XM_005312044	sacsin-like_(LOC101947265)_mRNA	-1.72e-06	-0.728	-0.0113	0.00605	-2.62e-63	0.144	-0.95	-0.0576	0.115	-0.706
XM_005283941	URB1_ribosome_biogenesis_1_homolog_(S._cerevisiae)_(URB1)_mRNA	-1.38e-06	1	0.00397	-0.000412	-0.306	0.197	0.469	0.00197	1.12e-13	0.585
XM_005295978	ubiquitin_specific_peptidase_19_(USP19)_transcript_variant_X1_mRNA	-1.3e-06	0.897	-1.26e-06	8.23e-09	-0.00247	-0.00954	3.46e-06	-0.819	2.73e-18	1.48e-11
XM_005304673	phosphatidylinositol-345-trisphosphate-dependent_Rac_exchange_factor_1_(PREX1)_mRNA	-1.2e-06	0.000363	1.85e-05	0.37	0.526	3.16e-18	0.0827	3.71e-06	-5.1e-07	1.26e-11
XM_005298320	abhydrolase_domain_containing_15_(ABHD15)_mRNA	-1.16e-06	1	0.745	-0.51	-4.74e-17	1	-0.00624	-2.34e-15	-2.45e-29	-6.89e-08
XM_005311006	adenosine_monophosphate_deaminase_2_(AMPD2)_transcript_variant_X1_mRNA	-8.38e-07	0.000664	-4.73e-06	0.217	-1.02e-15	-8.35e-08	0.156	4.82e-11	8.37e-13	2.85e-14
XM_005279775	transcription_factor_CP2-like_1_(TFCP2L1)_mRNA	-5.46e-07	0.864	0.000233	-0.106	-0.52	0.0488	0.458	-2.99e-05	8.66e-57	0.0457
XM_005296598	branched_chain_amino-acid_transaminase_1_cytosolic_(BCAT1)_transcript_variant_X1_mRNA	-5.3e-07	0.0114	0.0033	-5.95e-08	-2.81e-39	0.0816	-0.741	0.0388	-0.348	8.37e-05
XM_005302244	glycosyltransferase-like_1B_(GYLTL1B)_transcript_variant_X1_mRNA	-4.64e-07	0.373	-0.945	-0.000273	-6.12e-105	-0.000136	0.16	0.00335	-2.24e-100	0.00486
XM_005299789	DEAD_(Asp-Glu-Ala-Asp)_box_helicase_6_(DDX6)_transcript_variant_X1_mRNA	-4.12e-07	7.01e-08	0.000128	-4.81e-07	-2.96e-10	9.21e-50	-0.000101	9.1e-41	0.706	0.19
XM_005312976	ATP-dependent_RNA_helicase_DDX42-like_(LOC101954071)_mRNA	-3.99e-07	0.862	0.964	-0.673	-0.735	0.00108	0.00028	1.26e-11	1.04e-19	4.46e-10
XM_005296209	ubiquitin_associated_protein_2_(UBAP2)_mRNA	-3.05e-07	0.000149	0.122	1	-1.89e-14	1.46e-15	0.000434	1.29e-13	0.000264	7.11e-14
XM_005281598	YTH_domain_containing_2_(YTHDC2)_mRNA	-3.03e-07	0.932	0.976	-1.59e-16	-4.82e-05	0.0304	0.956	-4.6e-08	0.000885	-0.000386
XM_005300552	kinesin_family_member_26B_(KIF26B)_transcript_variant_X1_mRNA	-2.97e-07	0.422	0.113	1	-0.633	-0.0116	-0.397	1.92e-23	3.37e-25	0.342
XM_005311836	protein_NYNRIN-like_(LOC101938166)_mRNA	-2.91e-07	1	0.0422	-6.99e-17	-1.68e-116	-0.643	-0.139	-0.000189	-0.0641	-0.0648
XM_005284697	Rtf1_Paf1/RNA_polymerase_II_complex_component_homolog_(S._cerevisiae)_(RTF1)_mRNA	-2.43e-07	-0.324	-0.00791	-5.42e-06	-2.7e-24	-0.893	-7.3e-10	-0.923	-0.00156	-0.276
XM_005311266	son_of_sevenless_homolog_1_(Drosophila)_(SOS1)_mRNA	-2.35e-07	0.241	1.92e-06	-1.1e-07	-3.08e-07	9.06e-09	-1.15e-12	-0.0972	-0.722	0.000237
XM_005293465	family_with_sequence_similarity_102_member_A_(FAM102A)_mRNA	-2.21e-07	-1	0.86	0.0911	-5.12e-15	0.0169	-0.0857	-2.87e-06	-0.00853	-0.926
XM_005309804	metastasis_suppressor_1-like_(MTSS1L)_transcript_variant_X1_mRNA	-1.28e-07	0.744	0.000434	1	-4.43e-22	-3.4e-06	0.395	0.000454	0.0448	3.25e-10
XM_005311658	TEA_domain_family_member_3_(TEAD3)_transcript_variant_X1_mRNA	-1.03e-07	0.042	0.0004	0.00388	-0.0355	0.184	-0.517	4.13e-06	0.034	2.99e-37
XM_005278930	nuclear_receptor_subfamily_2_group_F_member_6_(NR2F6)_transcript_variant_X1_mRNA	-8.01e-08	0.0317	-1.5e-11	-0.0101	-2.94e-05	-3.85e-09	1	0.235	2.16e-23	0.765
XM_005294890	milk_fat_globule-EGF_factor_8_protein_(MFGE8)_transcript_variant_X1_mRNA	-7.47e-08	0.117	-1.72e-05	-3.6e-197	-2.45e-197	0.192	1	0.572	-2.1e-197	1.47e-194
XM_005282829	ATPase_family_AAA_domain_containing_5_(ATAD5)_mRNA	-7.11e-08	0.939	0.172	-5.47e-11	-0.000864	0.00404	-0.00277	0.00753	0.0126	-0.129
XM_005295050	latrophilin-3-like_(LOC101935092)_transcript_variant_X1_mRNA	-5.77e-08	0.0452	0.384	-0.237	-1.64e-16	0.000543	1.11e-09	-0.0915	7.96e-21	5.06e-05
XM_005281512	ribosomal_protein_S6_kinase_90kDa_polypeptide_3_(RPS6KA3)_transcript_variant_X1_mRNA	-4.98e-08	0.107	0.19	-2.29e-20	-5.91e-05	2.93e-34	-0.596	-0.926	6.59e-15	0.13
XM_005294961	catenin_(cadherin-associated_protein)_delta_1_(CTNND1)_transcript_variant_X1_mRNA	-4.79e-08	6.66e-09	0.454	2.62e-09	-0.804	0.000427	2.76e-05	2.83e-16	-0.75	7.8e-06
XM_005295318	v-src_avian_sarcoma_(Schmidt-Ruppin_A-2)_viral_oncogene_homolog_(SRC)_transcript_variant_X1_mRNA	-4e-08	0.0756	0.766	-0.611	-2.88e-10	-0.253	1.93e-06	8.93e-18	5.81e-14	0.00809
XM_005279903	uncharacterized_LOC101949947_(LOC101949947)_mRNA	-3.29e-08	0.969	0.0314	-1.31e-09	-1.09e-27	1	-7.64e-06	-0.872	1	-0.00748
XM_005290980	par-3_partitioning_defective_3_homolog_(C._elegans)_(PARD3)_transcript_variant_X1_mRNA	-1.71e-08	0.397	0.0577	-0.642	-0.349	0.105	-1.28e-11	-0.24	-0.000844	-0.0012
XM_005301435	T-cell_lymphoma_invasion_and_metastasis_2_(TIAM2)_mRNA	-8.82e-09	0.073	0.31	-0.829	-0.0934	3.43e-25	-0.0348	-0.0481	-0.365	-5.95e-16
XM_005301437	AT_rich_interactive_domain_1B_(SWI1-like)_(ARID1B)_mRNA	-5.27e-09	0.0136	5.78e-10	0.0625	-0.214	0.000104	6.44e-08	6.09e-14	9.86e-28	5.19e-21
XM_005297179	lysine_(K)-specific_methyltransferase_2C_(KMT2C)_transcript_variant_X1_mRNA	-3.74e-09	-0.303	4.81e-07	-0.839	-5.63e-07	1	-1.8e-13	-9.32e-23	-2.01e-18	-0.315
XM_005310210	adaptor-related_protein_complex_1_gamma_1_subunit_(AP1G1)_transcript_variant_X1_mRNA	-1.83e-09	7.17e-10	0.0325	-0.582	-1	0.0424	0.277	1.09e-17	3.98e-08	0.0177
XM_005306180	CREB_binding_protein_(CREBBP)_transcript_variant_X1_mRNA	-6.48e-10	0.166	1.92e-05	0.989	-0.000444	9.54e-05	-1.53e-10	-0.436	7.78e-13	1.05e-09
XM_005280577	ATPase_aminophospholipid_transporter_class_I_type_8B_member_2_(ATP8B2)_mRNA	-5.88e-10	0.0055	0.99	4.82e-07	-3.7e-07	-0.817	2.57e-08	1.97e-43	4.98e-23	7.9e-33
XM_005289817	zinc_finger_protein_423_(ZNF423)_transcript_variant_X1_mRNA	-5.31e-10	2.34e-08	-0.0314	-8.97e-07	-1.25e-34	0.0127	-4.04e-14	2.06e-43	-9.21e-10	-0.214
XM_005283810	fizzy/cell_division_cycle_20_related_1_(Drosophila)_(FZR1)_transcript_variant_X1_mRNA	-4.72e-10	1	0.00155	-0.156	-0.0157	-1	-0.395	1.88e-17	4.14e-08	-0.562
XM_005297530	phosphoribosyl_pyrophosphate_synthetase-associated_protein_1_(PRPSAP1)_transcript_variant_X1_mRNA	-1.79e-10	0.0122	0.00013	-9.61e-15	-1.21e-29	-0.896	0.00098	-1	0.0207	-0.461
XM_005314010	nucleobindin_2_(NUCB2)_transcript_variant_X1_mRNA	-1.33e-10	0.226	2.03e-07	-6.43e-06	-3.21e-39	1.78e-12	0.127	1.19e-10	1.77e-11	-0.433
XM_005296589	solute_carrier_organic_anion_transporter_family_member_1B3_(SLCO1B3)_mRNA	-1.11e-10	-0.939	-0.576	-8.13e-06	0.45	-0.264	-0.395	-9.9e-16	-1.07e-18	1
XM_005310171	immunoglobulin_superfamily_member_3_(IGSF3)_transcript_variant_X1_mRNA	-1.1e-10	0.778	-0.023	0.000862	-0.0001	-0.00286	0.000357	9.05e-10	4.15e-05	9.74e-20
XM_005298845	CUE_domain_containing_1_(CUEDC1)_transcript_variant_X1_mRNA	-9.43e-11	0.0773	1	-0.866	-0.0475	-0.546	-0.371	0.759	-0.0244	0.294
XM_005284470	zinc_finger_ZZ-type_with_EF-hand_domain_1_(ZZEF1)_mRNA	-7.68e-11	1	0.254	-0.00224	-0.000504	0.175	-5.49e-05	0.000751	1.97e-09	-0.96
XM_005290619	ras_association_domain-containing_protein_8-like_(LOC101953214)_transcript_variant_X1_mRNA	-5.29e-11	0.0545	-0.663	1	-0.00458	0.813	-0.162	-0.0307	-1.46e-09	0.0121
XM_005314913	cadherin-1-like_(LOC101946109)_partial_mRNA	-4.75e-11	-1	1	0.629	1.66e-07	0.0027	0.0203	0.00316	0.0166	-7.59e-05
XM_005287941	centromere_protein_E_312kDa_(CENPE)_mRNA	-4.58e-11	0.0171	0.0132	-1.07e-05	-0.984	2.78e-25	-0.000301	1.53e-17	4.91e-36	0.868
XM_005285280	RAD54-like_2_(S._cerevisiae)_(RAD54L2)_transcript_variant_X1_mRNA	-3.99e-11	0.0137	0.0477	0.719	-0.00958	-0.683	0.517	0.208	1.15e-06	1.73e-12
XM_005296271	baculoviral_IAP_repeat_containing_6_(BIRC6)_mRNA	-1.71e-11	0.817	1.14e-06	-0.00198	-5.17e-08	0.000173	-0.425	-0.00299	0.643	0.0545
XM_005308753	tumor_suppressor_candidate_2_(TUSC2)_mRNA	-1.7e-11	0.00314	-0.000118	0.566	-5.13e-18	0.304	-0.632	0.771	0.281	0.698
XM_005286506	tet_methylcytosine_dioxygenase_3_(TET3)_mRNA	-1.51e-11	0.0629	3.74e-07	0.041	-0.0733	1	-0.516	0.000946	0.000109	1.44e-08
XM_005291534	tubby_like_protein_4_(TULP4)_transcript_variant_X1_mRNA	-1.23e-11	0.00461	1.68e-06	-0.311	-0.0147	3.34e-05	-1.67e-05	0.973	7.6e-07	5.61e-06
XM_005292260	Gse1_coiled-coil_protein_(GSE1)_transcript_variant_X1_mRNA	-9.89e-12	3.28e-06	0.132	5.53e-05	-9.8e-08	0.704	0.0162	0.0118	0.483	1.17e-08
XM_005309625	mitogen-activated_protein_kinase_kinase_kinase_3_(MAP3K3)_mRNA	-9.87e-12	1	0.494	0.57	1	0.0706	-0.000123	-0.00467	6.18e-08	0.000178
XM_005295261	periplakin_(PPL)_mRNA	-8.97e-12	0.00557	9.62e-07	0.553	-0.741	-1	0.73	0.0036	-1.04e-30	-0.973
XM_005312323	tetratricopeptide_repeat_protein_28-like_(LOC101943914)_transcript_variant_X1_mRNA	-8.64e-12	0.0311	8.8e-09	0.205	-0.049	-0.351	-0.339	1.12e-15	1e-05	4.06e-08
XM_005298394	zinc_finger_MYM-type_4_(ZMYM4)_transcript_variant_X1_mRNA	-7.41e-12	0.000391	0.0124	-0.00179	-0.0017	-0.0388	-1.67e-05	6.43e-10	4.58e-15	0.000673
XM_005293330	c-abl_oncogene_1_non-receptor_tyrosine_kinase_(ABL1)_transcript_variant_X1_mRNA	-6.43e-12	9.82e-05	0.000699	0.0524	-3.09e-10	0.501	0.0147	4.1e-23	2.39e-06	3.95e-14
XM_005312860	carnitine_palmitoyltransferase_1A_(liver)_(CPT1A)_transcript_variant_X1_mRNA	-6.19e-12	-0.00263	4e-08	-1.62e-43	-9.92e-09	1.91e-08	-0.00491	-8.47e-07	-0.00976	-1.41e-15
XM_005291464	uncharacterized_LOC101932139_(LOC101932139)_mRNA	-5.22e-12	0.101	0.00019	0.244	-0.00834	0.38	0.624	0.591	-0.000651	0.225
XM_005293302	Rap_guanine_nucleotide_exchange_factor_(GEF)_1_(RAPGEF1)_transcript_variant_X1_mRNA	-5.17e-12	0.00121	0.000785	1.41e-05	-0.000453	0.0816	0.208	8.93e-05	2.94e-05	1.68e-10
XM_005292176	nucleoporin_98kDa_(NUP98)_transcript_variant_X1_mRNA	-4.17e-12	0.13	0.148	-0.0646	-0.064	0.938	-1	-4.66e-09	0.00144	-0.776
XM_005282235	GDNF_family_receptor_alpha-4-like_(LOC101940057)_mRNA	-3.45e-12	1	0.000648	-0.108	-2.45e-197	1	0.0837	-0.000285	0.043	2.71e-10
XM_005281868	unc-5_homolog_B_(C._elegans)_(UNC5B)_transcript_variant_X1_mRNA	-3.32e-12	0.0296	0.0137	0.325	-0.334	0.0248	0.442	2.82e-06	-1.34e-14	3.72e-22
XM_005309688	ankyrin_repeat_and_sterile_alpha_motif_domain_containing_1A_(ANKS1A)_transcript_variant_X1_mRNA	-3.05e-12	0.027	0.0225	0.117	-0.0343	0.221	-0.612	5.53e-06	1.49e-06	1.34e-05
XM_005280948	casein_kinase_1_gamma_1_(CSNK1G1)_transcript_variant_X1_mRNA	-1.75e-12	0.223	0.000157	-0.388	-0.00762	-0.294	-0.601	-2.38e-05	2.22e-07	-0.00285
XM_005309444	DEAD_(Asp-Glu-Ala-Asp)_box_polypeptide_46_(DDX46)_mRNA	-8.91e-13	0.0664	1.89e-09	-6.92e-07	-0.339	6.33e-27	-3.14e-45	-4.56e-27	7.65e-06	-3.01e-44
XM_005289182	mesothelin-like_protein-like_(LOC101946918)_mRNA	-7.53e-13	0.234	0.695	-1	-0.901	-0.81	-0.0139	1	1	1
XM_005305633	FRAS1_related_extracellular_matrix_protein_2_(FREM2)_mRNA	-6.88e-13	0.0129	1.01e-06	-3.15e-05	-6.74e-05	1.3e-09	2.99e-09	0.0911	-6.38e-06	8.28e-28
XM_005312012	atrophin_1_(ATN1)_transcript_variant_X1_mRNA	-5.71e-13	0.00961	0.0698	2.14e-06	-0.0143	0.0495	1.03e-09	2.3e-39	1.01e-19	3.17e-07
XM_005283140	ubiquitin_specific_peptidase_36_(USP36)_mRNA	-3.51e-13	0.179	-2.37e-05	0.000542	-2.14e-07	0.444	-0.614	0.000155	0.0138	0.000235
XM_005293676	regulation_of_nuclear_pre-mRNA_domain_containing_2_(RPRD2)_transcript_variant_X1_mRNA	-2.83e-13	1.38e-05	2.52e-08	-0.00655	-1.56e-06	9.2e-05	-0.000226	0.000887	0.15	-1.2e-07
XM_005311548	lysine_(K)-specific_methyltransferase_2B_(KMT2B)_mRNA	-2.72e-13	0.309	-0.0756	8.96e-06	-0.000637	-0.000372	0.000215	0.918	0.00408	0.0397
XM_005278421	rho-related_BTB_domain-containing_protein_2-like_(LOC101932902)_mRNA	-1.73e-13	1	-1.43e-38	4.62e-07	-2.18e-06	-1.5e-25	-0.572	5.28e-12	6.73e-11	1.86e-20
XM_005291959	extra_spindle_pole_bodies_homolog_1_(S._cerevisiae)_(ESPL1)_mRNA	-1.57e-13	0.109	-0.0184	0.0424	-1	0.932	0.0277	1.04e-25	0.0237	2.27e-14
XM_005293235	vav_2_guanine_nucleotide_exchange_factor_(VAV2)_transcript_variant_X1_mRNA	-1.35e-13	0.106	0.00245	-0.000824	-4.13e-05	0.343	-0.0877	-0.0622	-0.00262	-2.8e-06
XM_005287338	GLI_family_zinc_finger_3_(GLI3)_transcript_variant_X1_mRNA	-1.22e-13	0.514	0.025	-0.103	-1.24e-10	0.0455	-0.0013	1.22e-34	0.00665	0.0793
XM_005285230	hexokinase_2_(HK2)_mRNA	-1.19e-13	0.00319	0.213	-0.801	-0.00128	-0.575	-0.751	0.00116	-0.621	0.00186
XM_005286259	ArfGAP_with_SH3_domain_ankyrin_repeat_and_PH_domain_3_(ASAP3)_mRNA	-6.86e-14	0.385	0.445	0.0341	0.925	0.000351	0.149	0.284	0.000311	0.00398
XM_005299650	antigen_KI-67-like_(LOC101932708)_mRNA	-5.48e-14	0.000108	0.00326	-0.0429	-0.485	9.75e-05	-1.52e-05	0.000144	1.08e-28	0.496
XM_005301847	SRC_kinase_signaling_inhibitor_1_(SRCIN1)_transcript_variant_X1_mRNA	-5.07e-14	1	0.0789	-4.48e-10	-2.71e-127	-0.427	0.437	0.652	1.94e-06	-0.000645
XM_005286036	mediator_complex_subunit_12_(MED12)_mRNA	-4.33e-14	0.00029	0.219	0.00771	-0.000844	-2.1e-09	4.21e-09	2.58e-07	2.94e-06	0.0253
XM_005301920	nerve_growth_factor_receptor_(NGFR)_mRNA	-2.81e-14	0.000923	7.25e-05	-0.0243	0.0029	1	-0.7	0.123	1.86e-09	1.88e-11
XM_005307901	N-acetylated_alpha-linked_acidic_dipeptidase-like_1_(NAALADL1)_mRNA	-2.16e-14	-0.548	-1	-1	-0.85	-0.00169	0.0138	-0.155	-0.887	-0.144
XM_005302987	collagen_type_IV_alpha_2_(COL4A2)_mRNA	-1.34e-14	0.0004	0.793	0.392	-0.935	0.0697	-0.502	-4.72e-35	1.32e-17	2.34e-42
XM_005305910	serine/arginine-rich_splicing_factor_5-like_(LOC101944773)_transcript_variant_X1_mRNA	-1.28e-14	-2.07e-55	-2.37e-20	-3.16e-63	-3.24e-22	6.24e-24	-2.09e-18	-1.34e-17	0.00929	-4.52e-33
XM_005310139	polybromo_1_(PBRM1)_mRNA	-7.38e-15	0.75	0.0249	-4.1e-11	-1.85e-12	5.66e-06	-3.06e-16	1.95e-06	2.69e-07	-0.24
XM_005307767	cathepsin_D_(CTSD)_mRNA	-6.47e-15	0.203	-0.0228	-1.27e-31	-0.932	-0.000159	0.00389	-0.018	-1.05e-15	-0.0033
XM_005315594	polycystic_kidney_disease_1_(autosomal_dominant)_(PKD1)_mRNA	-4.61e-15	0.0738	2.74e-10	8.68e-09	-0.00448	1	0.395	0.034	4.71e-10	0.674
XM_005309629	tetratricopeptide_repeat_ankyrin_repeat_and_coiled-coil_containing_2_(TANC2)_mRNA	-2.48e-15	0.525	3.53e-07	-0.51	-0.105	0.88	-0.236	0.211	0.166	-1
XM_005305493	pyruvate_carboxylase_(PC)_transcript_variant_X1_mRNA	-2.25e-15	0.0292	-0.657	0.00739	0.0101	-0.929	1.06e-07	-9.9e-10	-3.11e-106	0.0698
XM_005282353	WNK_lysine_deficient_protein_kinase_3_(WNK3)_transcript_variant_X1_mRNA	-1.75e-15	6.02e-07	0.0526	3.49e-06	-0.000345	-0.0951	1.81e-07	3.7e-05	-1	0.0479
XM_005305718	insulin-like_growth_factor_2_receptor_(IGF2R)_mRNA	-7.56e-16	0.122	0.032	-2.55e-05	-1.7e-09	0.258	0.11	-1.47e-22	-0.666	-0.373
XM_005303526	programmed_cell_death_11_(PDCD11)_mRNA	-5.77e-16	3.83e-06	-0.0233	0.145	-0.436	0.475	1	-0.737	-0.572	0.00659
XM_005290603	solute_carrier_family_25_(mitochondrial_carrier:_glutamate)_member_22_(SLC25A22)_transcript_variant_X1_mRNA	-4.39e-16	0.0113	0.00274	-8.52e-06	-5.48e-30	-0.761	0.389	0.00112	-0.0839	0.208
XM_005308594	Rho_GTPase_activating_protein_32_(ARHGAP32)_transcript_variant_X1_mRNA	-2.65e-16	0.164	0.000999	-0.183	-2.36e-09	0.012	-0.597	0.00146	0.012	0.00506
XM_005284732	cancer_susceptibility_candidate_5_(CASC5)_mRNA	-1.86e-16	0.0179	0.00806	-0.00112	-0.351	3.33e-05	-0.275	1.11e-18	4.91e-06	-0.782
XM_005308193	AFG3-like_protein_1-like_(LOC101941426)_mRNA	-1.68e-16	0.661	-1.06e-08	0.234	-2.47e-10	-0.000163	0.833	5.64e-06	0.137	0.601
XM_005310134	5'-nucleotidase_domain_containing_2_(NT5DC2)_mRNA	-9.26e-17	0.354	0.000403	-0.000234	-5.71e-21	-0.133	0.005	0.0965	0.0606	0.0421
XM_005301817	cyclin-dependent_kinase_12_(CDK12)_transcript_variant_X1_mRNA	-8.91e-17	0.00426	0.0825	0.0595	-0.000151	6.08e-09	0.713	0.0742	0.000779	0.00344
XM_005296207	ubiquitin-conjugating_enzyme_E2R_2_(UBE2R2)_mRNA	-5.54e-17	4.21e-05	-0.724	-4.13e-06	-2.92e-16	-0.136	-0.135	0.000505	-2.14e-15	0.566
XM_005310192	plexin_A2_(PLXNA2)_mRNA	-2.51e-17	0.217	0.000824	0.498	0.578	7.34e-06	-0.0453	6.05e-09	8.54e-19	4e-18
XM_005310682	glutenin_high_molecular_weight_subunit_DY10-like_(LOC101951198)_transcript_variant_X1_mRNA	-8.34e-18	0.723	-0.771	2.89e-06	0.575	-0.0078	-0.395	-0.414	0.0312	0.494
XM_005278697	E3_ubiquitin-protein_ligase_TRIM71-like_(LOC101933724)_mRNA	-7.48e-18	0.0838	0.353	-1	-0.812	-0.0175	-2.81e-06	-0.000891	-0.981	-0.683
XM_005307227	glycerophosphodiester_phosphodiesterase_1_(GDE1)_mRNA	-5.34e-18	0.291	-1	-0.0365	-8.45e-08	0.406	-0.854	0.0403	0.366	0.00452
XM_005293063	ubinuclein_2_(UBN2)_mRNA	-3.05e-18	0.25	1.12e-05	-0.00341	-0.00525	-0.974	-0.514	-1	0.49	-0.244
XM_005279029	C3_and_PZP-like_alpha-2-macroglobulin_domain_containing_8_(CPAMD8)_transcript_variant_X1_mRNA	-2.83e-18	0.000124	0.0209	0.226	-0.565	0.0457	-0.395	-0.0123	-0.567	-0.419
XM_005312799	docking_protein_4_(DOK4)_transcript_variant_X1_mRNA	-1.05e-18	-1	-0.000784	0.00135	-0.0874	-0.431	-0.00574	0.000236	0.02	0.298
XM_005295238	glycine_dehydrogenase_(decarboxylating)_(GLDC)_partial_mRNA	-9.73e-19	-1.59e-06	-2.94e-33	-2.36e-30	0.11	0.0185	-9.4e-102	-2.09e-197	-2.1e-197	-4.57e-30
XM_005300023	la-related_protein_1-like_(LOC101932981)_mRNA	-8.63e-19	1.96e-05	0.00246	0.00437	-0.467	0.275	0.388	4.74e-06	2.55e-10	2.87e-10
XM_005302277	cytoskeleton_associated_protein_5_(CKAP5)_transcript_variant_X1_mRNA	-8.62e-20	4.05e-08	0.0626	-0.00511	-1.02e-10	1.72e-05	2.52e-13	1.9e-72	5.06e-32	3.86e-07
XM_005294965	E3_ubiquitin-protein_ligase_DTX4-like_(LOC101936266)_mRNA	-5.34e-20	1.48e-05	-0.593	1	-3.76e-59	-0.157	0.0237	0.000425	-0.0594	-0.928
XM_005300648	furin_(paired_basic_amino_acid_cleaving_enzyme)_(FURIN)_mRNA	-7.6e-21	0.291	-3.73e-09	0.000292	-1.74e-32	-6.86e-10	0.0979	0.000276	-0.0272	0.599
XM_005288722	protein_tyrosine_phosphatase_non-receptor_type_14_(PTPN14)_transcript_variant_X1_mRNA	-9.76e-22	0.0142	2.25e-08	-0.0484	-6.14e-09	0.000173	-1	-0.832	0.0261	1.22e-06
XM_005280774	SR-related_CTD-associated_factor_1_(SCAF1)_mRNA	-4.93e-22	1.82e-05	-9.41e-09	8.11e-09	-9.76e-07	-8.02e-37	0.115	2.91e-15	1.16e-13	0.00177
XM_005311249	kin_of_IRRE-like_protein_1-like_(LOC101935234)_mRNA	-1.63e-22	1.24e-05	0.187	0.00172	-2.74e-05	-0.193	3.98e-05	2.83e-20	3.25e-13	1.85e-14
XM_005288413	plexin_A1_(PLXNA1)_transcript_variant_X1_mRNA	-9.42e-23	0.000601	0.000104	0.256	-0.000157	0.365	0.13	4.36e-53	8.54e-25	1.86e-55
XM_005302639	E1A_binding_protein_p300_(EP300)_mRNA	-1.04e-24	0.0023	0.000307	0.00199	-1.4e-13	0.0208	-0.518	-0.000413	0.499	0.0755
XM_005279228	small_nuclear_ribonucleoprotein_200kDa_(U5)_(SNRNP200)_mRNA	-1.54e-26	0.000394	-0.000725	0.048	-5.54e-09	0.0177	2.23e-23	8.69e-24	2.5e-45	9.91e-05
XM_005309626	DDB1_and_CUL4_associated_factor_7_(DCAF7)_mRNA	-2.05e-28	0.000632	0.152	-1.58e-17	-5.66e-57	-1.32e-15	-0.0247	0.0222	2.65e-11	-0.000178
XM_005308428	fidgetin-like_(LOC101932101)_mRNA	-1.57e-30	0.000148	-0.934	0.61	-1	-0.288	-0.0796	8.22e-05	-0.0166	0.272
XM_005290644	homeobox_containing_1_(HMBOX1)_transcript_variant_X1_mRNA	-2.41e-31	-1	6.64e-08	-4.32e-08	-2.93e-36	0.845	-0.00325	0.874	-7.34e-43	4.1e-05
XM_005283830	transcription_factor_3_(TCF3)_transcript_variant_X1_mRNA	-1.73e-32	-0.0587	-9.64e-12	-9.85e-05	-1.74e-15	-0.352	-3.87e-37	4.23e-16	-0.0194	-4.43e-06
XM_005280945	zinc_finger_protein_609_(ZNF609)_transcript_variant_X1_mRNA	-6.39e-35	8.08e-07	-0.0267	2.07e-06	-2.69e-19	-0.0362	0.00422	1.22e-16	8.38e-07	0.107
XM_005294329	POM121_transmembrane_nucleoporin_(POM121)_transcript_variant_X1_mRNA	-3.07e-42	3.91e-10	-0.224	0.0125	-5.22e-32	0.42	-0.324	0.0576	0.0697	0.756
XM_005303098	laminin_alpha_1_(LAMA1)_transcript_variant_X1_mRNA	-1.1e-45	0.00056	1.14e-07	-1.07e-07	-9.84e-108	0.406	0.312	2.66e-11	-0.155	0.222
XM_005281053	polypyrimidine_tract_binding_protein_1_(PTBP1)_mRNA	-4.14e-49	4.81e-06	-4.2e-05	-1.35e-48	-3.45e-31	1.06e-28	-3.95e-83	-3.33e-11	-4.23e-13	-1.36e-86
XM_005292961	ubiquitin_protein_ligase_E3_component_n-recognin_4_(UBR4)_mRNA	-1.48e-50	2.09e-05	0.000154	0.00356	-3.82e-12	8.81e-23	0.0481	0.934	2.77e-05	3.84e-15
XM_005282262	nuclear_receptor_binding_SET_domain_protein_1_(NSD1)_mRNA	-4.14e-51	0.000218	3e-07	0.92	-2.01e-20	-5.34e-05	-0.93	7.11e-11	9.15e-05	0.023
XM_005294265	protogenin_(PRTG)_mRNA	-1.94e-54	0.118	1	-0.165	-0.000691	4.71e-15	-0.0191	0.00261	-0.639	0.00764
XM_005279992	transthyretin-like_(LOC101948327)_mRNA	-4.61e-77	-3.27e-30	-7.57e-06	-0.664	0.409	-1.07e-187	-0.000222	-1.02e-59	-2.25e-134	1
XM_005282999	ring_finger_protein_213_(RNF213)_mRNA	-1.76e-98	3.99e-06	0.132	-1.78e-07	-1.74e-115	0.973	-0.854	0.72	0.583	-0.655
XM_005292240	solute_carrier_family_7_(amino_acid_transporter_light_chain_L_system)_member_5_(SLC7A5)_transcript_variant_X1_mRNA	-1.92e-138	-0.292	-0.974	-1.26e-06	-6.4e-17	0.249	-0.98	1.31e-05	2.68e-10	0.29
XM_005311327	centrin-2-like_(LOC101936969)_mRNA	2.54e-10	0.948	-0.0506	-0.145	0.636	0.519	0.229	-7.72e-30	-0.433	-2.08e-68
XM_005284162	peroxiredoxin_3_(PRDX3)_transcript_variant_X1_mRNA	3.68e-10	-1.55e-07	-1.35e-08	-7.84e-12	0.000227	0.00675	0.0163	7.42e-10	-0.958	-0.32
XM_005289394	deleted_in_primary_ciliary_dyskinesia_homolog_(mouse)_(DPCD)_mRNA	3.72e-10	-0.0312	-2.79e-12	4.03e-06	0.39	-1.92e-08	-0.179	0.103	0.00444	-0.205
XM_005296533	programmed_cell_death_protein_6-like_(LOC101937556)_transcript_variant_X1_mRNA	3.88e-10	-2.1e-08	-9.47e-19	-4.37e-08	-0.167	0.893	-1.1e-05	-3.22e-09	-7.72e-06	-3.17e-16
XM_005299043	COMM_domain-containing_protein_5-like_(LOC101943952)_mRNA	4.13e-10	-5.97e-05	-0.000201	0.772	0.000241	-0.0405	5e-05	-0.662	-1.08e-11	-6.88e-23
XM_005315027	troponin_I_cardiac_muscle-like_(LOC101942367)_mRNA	5.88e-10	0.0608	-4.2e-21	2.34e-09	0.000123	-4.39e-22	0.000108	1.16e-07	0.454	-6.38e-05
XM_005288390	RuvB-like_1_(E._coli)_(RUVBL1)_mRNA	5.96e-10	-0.0239	-1.87e-26	-0.00608	0.0438	-0.000183	-0.93	3.15e-20	5.13e-55	-5.29e-08
XM_005297352	mitochondrial_ribosomal_protein_L19_(MRPL19)_transcript_variant_X1_mRNA	6.61e-10	-0.457	-8.27e-07	-0.956	0.0026	-0.744	-0.117	-0.00161	-6.6e-09	-1.18e-15
XM_005280081	chromosome_unknown_open_reading_frame_human_C6orf57_(LOC101950534)_transcript_variant_X1_mRNA	7.82e-10	-5.08e-06	-0.000763	0.374	0.0292	-0.0191	-0.363	-0.135	-3.69e-14	-5.43e-23
XM_005286523	eukaryotic_translation_initiation_factor_4E_binding_protein_1_(EIF4EBP1)_mRNA	9.15e-10	-4.56e-10	-9.97e-06	1.52e-05	0.000211	-3.71e-41	-0.0249	-0.000161	-2.12e-09	-2.43e-06
XM_005291834	von_Hippel-Lindau_binding_protein_1_(VBP1)_mRNA	1.05e-09	-9.6e-16	-0.0109	-1.76e-14	0.113	1.76e-09	-2.99e-07	-0.389	-7.77e-11	-9.05e-15
XM_005297980	NudC_domain_containing_2_(NUDCD2)_mRNA	1.77e-09	0.011	0.0152	0.615	0.000127	-0.154	-1.2e-05	-0.00225	-3.08e-22	-1.11e-43
XM_005306687	eukaryotic_translation_initiation_factor_2_subunit_1_alpha_35kDa_(EIF2S1)_mRNA	1.84e-09	-0.0134	-9.04e-13	1	4.88e-07	4.85e-06	0.00241	-0.104	0.00409	-8.08e-09
XM_005296448	Rho_family_GTPase_3_(RND3)_mRNA	1.84e-09	-0.000391	-0.422	1	3.49e-08	0.0144	0.00021	3.4e-18	-6.15e-08	2.21e-12
XM_005290454	dynein_cytoplasmic_1_intermediate_chain_2_(DYNC1I2)_transcript_variant_X1_mRNA	1.96e-09	0.000486	-0.319	-0.585	0.0382	9.28e-13	2.04e-06	2.02e-32	4.54e-26	-3.17e-07
XM_005300362	thymidylate_synthetase_(TYMS)_mRNA	1.98e-09	-0.461	-0.0585	0.51	1.15e-05	1.01e-19	0.395	4.59e-29	3.45e-23	-1.24e-08
XM_005280073	RAB21_member_RAS_oncogene_family_(RAB21)_mRNA	2.06e-09	-0.0129	-0.473	-7.32e-07	-0.0769	4.15e-05	-1.06e-15	-4.62e-36	-2.48e-13	-2.18e-37
XM_005298720	transmembrane_emp24_domain_trafficking_protein_2_(TMED2)_transcript_variant_X1_mRNA	2.82e-09	-0.000285	8.03e-05	-0.0408	-0.0239	4.39e-05	-0.0613	-3.61e-41	-7.63e-95	1
XM_005289596	calpain_8_(CAPN8)_mRNA	3e-09	0.0541	-0.697	6.16e-06	1.39e-10	2.22e-06	0.0481	-0.0099	1.28e-23	1.41e-05
XM_005304261	kinetochore_protein_Nuf2-like_(LOC101935486)_mRNA	3.18e-09	-0.948	-0.0795	-4.48e-07	0.85	6.14e-12	-0.0254	5.47e-06	3.97e-30	-1.89e-10
XM_005286751	hydroxysteroid_(17-beta)_dehydrogenase_12_(HSD17B12)_mRNA	3.95e-09	-0.0207	0.17	-6.85e-21	0.0482	0.154	-0.176	-0.0336	-0.00329	0.187
XM_005280174	gap_junction_protein_alpha_1_43kDa_(GJA1)_mRNA	4.92e-09	-0.867	-0.00162	-0.862	0.391	-0.979	0.395	2.09e-197	-1.66e-05	0.000529
XM_005310966	U2_small_nuclear_RNA_auxiliary_factor_1_(U2AF1)_mRNA	5.72e-09	-0.145	-7.5e-06	-0.00744	1.13e-05	0.569	-1.12e-07	7.04e-15	1.16e-15	-1.44e-11
XM_005295887	heterogeneous_nuclear_ribonucleoprotein_A0_(HNRNPA0)_mRNA	7.16e-09	2.38e-05	-5.31e-64	1.97e-06	-0.00424	-1.49e-66	-2.11e-13	8.93e-119	3.33e-67	-1.51e-12
XM_005308714	chromosome_unknown_open_reading_frame_human_C11orf58_(LOC101931349)_transcript_variant_X1_mRNA	1.08e-08	-9.58e-11	-1.3e-11	-0.153	-1	-7.39e-37	-1.12e-29	-2.99e-20	-3.45e-102	-7.96e-97
XM_005294534	ATPase_Na+/K+_transporting_beta_1_polypeptide_(ATP1B1)_mRNA	1.72e-08	0.681	0.134	-4.33e-12	-0.997	5.08e-20	1	-6.75e-52	-3.21e-67	-2.8e-197
XM_005303549	capping_protein_(actin_filament)_muscle_Z-line_alpha_1_(CAPZA1)_transcript_variant_X1_mRNA	2.1e-08	-0.405	-0.00417	-0.0687	0.0953	0.858	0.0131	7.81e-07	5.42e-13	0.0179
XM_005298571	iron-sulfur_cluster_scaffold_homolog_(E._coli)_(ISCU)_mRNA	2.23e-08	-0.000623	-5.91e-15	-0.0195	-0.331	-2.91e-07	-0.994	-4.13e-08	-0.384	0.00822
XM_005280804	ubiquitin-conjugating_enzyme_E2_D2-like_(LOC101952264)_mRNA	2.82e-08	0.931	-0.121	-4.13e-16	0.775	1	-1.8e-06	4.19e-05	-1.1e-21	-1.91e-07
XM_005294765	NADH_dehydrogenase_(ubiquinone)_1_beta_subcomplex_6_17kDa_(NDUFB6)_transcript_variant_X1_mRNA	3.77e-08	-3.66e-05	-1.65e-08	1.2e-08	0.000103	-8.83e-38	1e-06	1.43e-10	0.664	-0.0412
XM_005299630	transmembrane_protein_30A_(TMEM30A)_transcript_variant_X1_mRNA	4.88e-08	-0.101	-0.373	-7.95e-35	-5.95e-15	-0.797	-8.19e-07	-1.48e-32	-1.19e-05	-0.619
XM_005282498	transcription_cofactor_HES-6-like_(LOC101938139)_mRNA	5.11e-08	-8.1e-07	-5.76e-11	-0.14	1	0.834	-8.73e-07	-0.000249	-0.000635	-1.99e-05
XM_005283754	transmembrane_protein_160_(TMEM160)_mRNA	5.5e-08	-3.59e-11	-7.21e-10	0.000424	3.29e-05	-0.1	0.544	-0.0191	-0.0244	-0.0261
XM_005304966	charged_multivesicular_body_protein_2B_(CHMP2B)_mRNA	6.43e-08	-4.23e-14	-0.0017	-1.88e-13	-1	-0.151	-0.0227	-5.74e-12	-3.24e-09	-4.57e-08
XM_005284407	RAB_member_RAS_oncogene_family-like_5_(RABL5)_transcript_variant_X1_mRNA	7.66e-08	-0.00193	-7.75e-11	0.00795	0.358	-2.06e-10	-0.17	-0.00144	1	-2.21e-05
XM_005313120	ATPase_H+_transporting_lysosomal_16kDa_V0_subunit_c_(ATP6V0C)_mRNA	8.45e-08	-0.00158	-1.02e-11	-0.561	3.95e-10	-0.448	-5.67e-05	-2.91e-65	-8.42e-32	-7.32e-19
XM_005296638	Kirsten_rat_sarcoma_viral_oncogene_homolog_(KRAS)_transcript_variant_X1_mRNA	8.99e-08	-0.189	9.21e-08	-1.72e-26	-0.0554	0.0281	-1.1e-35	-0.000136	-3.57e-20	-2.23e-36
XM_005300646	huntingtin_interacting_protein_K_(HYPK)_mRNA	9.29e-08	-0.00793	-8.41e-07	0.000478	0.388	-0.000284	0.713	0.622	2.11e-11	1.52e-12
XM_005284328	calmegin_(CLGN)_transcript_variant_X1_mRNA	9.3e-08	-6.92e-09	-0.00149	-7.34e-36	-2.83e-09	4.42e-06	-0.000472	0.715	-2.11e-06	-9.44e-63
XM_005279072	NADH_dehydrogenase_(ubiquinone)_1_alpha_subcomplex_13_(NDUFA13)_mRNA	9.41e-08	-2.08e-05	-2.01e-20	1.65e-07	0.000359	-0.00989	-0.125	-1.17e-05	-0.00233	-0.0074
XM_005291697	transmembrane_protein_41B_(TMEM41B)_transcript_variant_X1_mRNA	1.02e-07	-9.48e-06	0.0942	-3.97e-33	-0.048	0.131	-1.58e-06	-0.118	-4.02e-07	-1.94e-05
XM_005279728	actin_related_protein_2/3_complex_subunit_2_34kDa_(ARPC2)_mRNA	1.07e-07	-0.0825	-0.521	0.00155	0.00479	0.128	0.00262	-1	5.53e-06	1.3e-23
XM_005290404	SPC25_NDC80_kinetochore_complex_component_(SPC25)_mRNA	1.55e-07	-0.623	-0.139	-0.346	0.047	-0.403	-0.398	4.19e-11	4.95e-19	-0.00309
XM_005279937	ubiquitin-conjugating_enzyme_E2_variant_2_(UBE2V2)_mRNA	1.58e-07	-0.0154	-0.266	-0.0003	0.575	0.0202	-1.86e-13	0.288	-1.4e-11	-3.5e-31
XM_005281094	stromal_cell-derived_factor_2-like_1_(SDF2L1)_mRNA	1.64e-07	-0.00296	-0.0142	-0.0455	-0.00918	0.000833	-0.000351	-6.96e-17	-1.24e-06	5.45e-26
XM_005306782	transcription_elongation_factor_B_(SIII)_polypeptide_1_(15kDa_elongin_C)_(TCEB1)_transcript_variant_X1_mRNA	2.29e-07	-9.64e-16	-4.37e-06	-8.28e-22	-5.99e-08	-0.00843	-1.04e-05	-0.136	-6.64e-12	-2.72e-05
XM_005296700	tubulin_tyrosine_ligase-like_family_member_12_(TTLL12)_mRNA	2.35e-07	-1	-2.53e-06	-0.143	1.01e-08	4.2e-14	-0.922	-2.45e-06	2.13e-16	-2.25e-09
XM_005301464	SGT1_suppressor_of_G2_allele_of_SKP1_(S._cerevisiae)_(SUGT1)_transcript_variant_X1_mRNA	2.35e-07	-1.19e-05	-0.00105	-0.00106	0.00359	-0.406	-0.529	-0.238	-0.383	-5.02e-12
XM_005311880	clusterin-associated_protein_1-like_(LOC101949453)_transcript_variant_X1_mRNA	2.38e-07	-0.96	-0.00211	0.569	0.805	0.318	-0.000515	-4.26e-23	0.549	-4.94e-15
XM_005310199	GABA(A)_receptor-associated_protein-like_2_(GABARAPL2)_mRNA	2.41e-07	0.83	-0.995	0.208	0.00011	-0.831	1.56e-16	-1.41e-08	-0.579	-0.436
XM_005308556	guanine_nucleotide_binding_protein_(G_protein)_gamma_11_(GNG11)_transcript_variant_X1_mRNA	4.68e-07	-3.33e-07	-4.32e-10	0.862	-0.278	-0.0724	-0.442	-1.31e-08	-7.28e-14	-0.177
XM_005307410	malignant_T_cell_amplified_sequence_1_(MCTS1)_mRNA	4.91e-07	-3.27e-06	-1.25e-13	-5.02e-27	-0.0689	-1	-0.00401	-0.0484	-1.3e-20	-0.000818
XM_005300884	diphthamide_biosynthesis_5_(DPH5)_transcript_variant_X1_mRNA	5.08e-07	-0.392	-2.35e-05	-0.587	-0.0906	-0.00179	-0.663	-0.127	-0.000163	-8.31e-16
XM_005290064	CLPTM1-like_(CLPTM1L)_transcript_variant_X1_mRNA	6.17e-07	-0.446	0.000164	-6.27e-28	-8.88e-07	4.49e-12	-0.0231	0.268	7.7e-08	-0.324
XM_005305956	eukaryotic_translation_elongation_factor_1_epsilon_1_(EEF1E1)_mRNA	6.39e-07	-0.000617	-0.0118	-0.224	0.959	0.0206	-0.0328	-1.71e-20	-0.286	-0.0976
XM_005291258	proteasome_(prosome_macropain)_subunit_beta_type_1_(PSMB1)_mRNA	6.43e-07	-3.08e-09	-2.77e-14	-0.0289	0.0584	-0.62	-0.0771	0.15	-0.00115	-0.385
XM_005291661	polymerase_(RNA)_II_(DNA_directed)_polypeptide_K_7.0kDa_(POLR2K)_mRNA	7.94e-07	-1	-1	0.000718	0.264	-3.21e-20	-0.855	-0.000122	-0.000448	-0.0361
XM_005291830	proteasome_(prosome_macropain)_26S_subunit_non-ATPase_10_(PSMD10)_mRNA	1.16e-06	-5.48e-17	-7.9e-35	-0.976	0.679	0.88	-0.00115	-4.97e-08	-0.516	-0.00993
XM_005279002	LSM4_homolog_U6_small_nuclear_RNA_associated_(S._cerevisiae)_(LSM4)_mRNA	1.18e-06	0.0862	-0.0401	0.698	-0.336	-0.215	-3.92e-17	-7.06e-13	-0.00198	-0.854
XM_005295359	serine/arginine-rich_splicing_factor_6_(SRSF6)_mRNA	1.32e-06	9.88e-06	-0.753	0.128	1.52e-07	2.65e-47	-0.000319	4.55e-39	3.65e-08	4.49e-06
XM_005291821	nuclear_transport_factor_2-like_export_factor_2_(NXT2)_mRNA	1.64e-06	0.933	3.94e-05	-1.63e-11	0.00274	0.00841	0.135	0.353	-0.687	0.251
XM_005308558	Bet1_golgi_vesicular_membrane_trafficking_protein_(BET1)_mRNA	1.69e-06	-2.83e-43	-1.1e-22	-3.37e-06	-0.277	-0.00136	-7.74e-20	-6.73e-06	-0.000103	-5.89e-39
XM_005282057	protein_FRG1-like_(LOC101943971)_mRNA	2.15e-06	-0.0105	-0.00604	-0.0261	0.856	0.23	-3.37e-10	-1.57e-28	-1.45e-13	-1.12e-15
XM_005279093	coiled-coil_domain_containing_59_(CCDC59)_mRNA	2.33e-06	-0.0235	-0.42	-0.707	0.37	0.756	-0.103	-7.3e-06	-9.82e-17	-1.23e-13
XM_005306628	transmembrane_protein_47-like_(LOC101936676)_mRNA	2.51e-06	-0.0594	0.0102	-0.00407	-2.32e-06	0.924	-8.3e-32	-1.27e-10	-1.47e-100	-8.36e-09
XM_005310603	zinc_finger_protein_277_(ZNF277)_transcript_variant_X1_mRNA	2.62e-06	-1	-0.966	0.418	0.129	0.255	-0.00587	-7.43e-09	-7.88e-13	-7.81e-07
XM_005300446	homeobox_D8_(HOXD8)_transcript_variant_X1_mRNA	2.76e-06	-1.6e-09	-3.35e-06	-0.561	0.000923	-0.00359	-0.00529	-7.53e-120	3.02e-23	-1.68e-82
XM_005311396	peptidylprolyl_cis/trans_isomerase_NIMA-interacting_1_(PIN1)_mRNA	3.9e-06	-0.000141	-4.41e-08	0.0028	0.016	-1.15e-22	-1.57e-11	-0.0092	0.92	-0.0017
XM_005298356	MYST/Esa1-associated_factor_6_(MEAF6)_transcript_variant_X1_mRNA	3.96e-06	-9.26e-17	-1.1e-12	2.22e-08	0.0523	0.418	-0.101	-0.0762	-3.3e-10	-0.213
XM_005307542	calponin_3_acidic_(CNN3)_mRNA	4.04e-06	0.0565	0.537	-0.484	-0.187	-0.139	-6.5e-07	2.03e-16	-1.58e-06	-2.16e-13
XM_005280849	histidine--tRNA_ligase_cytoplasmic-like_(LOC101939956)_transcript_variant_X1_mRNA	4.05e-06	0.016	-0.0454	2.08e-10	1.98e-07	-3.63e-08	2.5e-16	6.23e-64	1.1e-54	2.59e-27
XM_005283363	GTP_binding_protein_6_(putative)_(GTPBP6)_mRNA	6.24e-06	-0.0399	-0.81	-0.011	0.0222	-1	-0.336	-1.18e-06	-6.11e-13	-1.09e-13
XM_005309780	acyl-CoA_dehydrogenase_family_member_9_mitochondrial-like_(LOC101949369)_mRNA	6.68e-06	0.2	-0.616	-0.0267	0.00318	6.19e-05	-0.000695	0.0462	-0.948	-4.02e-26
XM_005309701	checkpoint_kinase_2_(CHEK2)_transcript_variant_X1_mRNA	8.45e-06	0.969	-0.899	-1	0.181	0.546	-5.13e-12	1	-0.0283	1.27e-09
XM_005304093	cyclin_G2_(CCNG2)_transcript_variant_X1_mRNA	8.93e-06	-0.189	-0.943	-8.7e-10	0.502	-0.539	-0.00413	-4.61e-27	-1.96e-61	-9.36e-19
XM_005289150	cytochrome_c_oxidase_assembly_protein_COX19-like_(LOC101937527)_mRNA	9.75e-06	-0.672	-0.296	-0.115	-0.695	0.671	0.919	-1.03e-13	-6.52e-19	-1.72e-11
XM_005282657	VAMP_(vesicle-associated_membrane_protein)-associated_protein_A_33kDa_(VAPA)_transcript_variant_X1_mRNA	1.04e-05	-1	-0.775	-8.61e-07	0.0011	0.0261	-1.28e-18	-2.56e-09	-1.22e-15	-1.01e-18
XM_005304699	CCZ1_vacuolar_protein_trafficking_and_biogenesis_associated_homolog_(S._cerevisiae)_(CCZ1)_mRNA	1.04e-05	-0.219	-0.743	-0.000699	0.485	4.45e-05	-7.13e-05	-6.3e-17	-2.85e-06	-1.13e-06
XM_005300138	adaptor-related_protein_complex_3_sigma_1_subunit_(AP3S1)_transcript_variant_X1_mRNA	1.12e-05	-0.135	-0.00102	-0.0016	-0.234	-0.983	-6.37e-15	-2.73e-28	-4.71e-40	-1.02e-52
XM_005290227	serine/threonine/tyrosine_interacting_protein_(STYX)_transcript_variant_X1_mRNA	1.31e-05	-1.06e-07	-0.0465	-0.2	0.978	0.00113	-2.35e-09	-2.62e-40	-6.67e-27	-5.29e-46
XM_005311497	COP9_signalosome_subunit_8_(COPS8)_transcript_variant_X1_mRNA	1.41e-05	1	-0.00579	-0.108	-0.0562	0.855	-0.93	-0.103	-4.45e-18	-4.17e-41
XM_005300218	ELOVL_fatty_acid_elongase_5_(ELOVL5)_transcript_variant_X1_mRNA	1.47e-05	-0.307	-1	-2.52e-15	-7.04e-15	0.0982	-6.11e-08	0.566	-3.91e-17	-1.67e-32
XM_005284968	leucine_rich_repeat_containing_49_(LRRC49)_mRNA	1.54e-05	0.475	0.149	-0.673	0.146	0.531	-0.447	-3.72e-18	-0.242	-2.52e-21
XM_005293530	adipocyte_plasma_membrane_associated_protein_(APMAP)_transcript_variant_X1_mRNA	1.56e-05	-0.00197	-0.000773	-1.12e-12	1	1	-0.0661	0.927	1	-0.000302
XM_005305652	B-cell_CLL/lymphoma_11A_(zinc_finger_protein)_(BCL11A)_mRNA	1.58e-05	0.000413	2.04e-07	-0.194	-0.000109	2.87e-05	-0.00076	5.52e-16	-2.9e-08	0.0148
XM_005310145	musculoskeletal_embryonic_nuclear_protein_1_(MUSTN1)_mRNA	1.7e-05	-0.0407	-0.614	0.00748	9.95e-07	0.0039	-0.219	0.0114	-0.333	7.58e-21
XM_005304118	G-rich_RNA_sequence_binding_factor_1_(GRSF1)_transcript_variant_X1_mRNA	1.7e-05	-1.53e-06	-4.83e-07	-0.0359	0.0156	-0.000897	-0.0958	-1.08e-30	-5.27e-08	-2.99e-08
XM_005291208	nucleoside-triphosphatase_cancer-related_(NTPCR)_transcript_variant_X1_mRNA	1.96e-05	-0.000446	-0.00069	-1.06e-06	-0.793	-0.202	-0.000268	-0.00157	-1.83e-20	-0.848
XM_005294448	chitobiase_di-N-acetyl-_(CTBS)_transcript_variant_X1_mRNA	2.15e-05	-0.317	-0.0169	-1.15e-12	-1.07e-19	-0.703	0.0661	-2.84e-29	-1.57e-61	-5.92e-23
XM_005280376	ABRA_C-terminal_like_(ABRACL)_transcript_variant_X1_mRNA	2.17e-05	-0.00262	-7.09e-11	-0.0173	-0.955	-1.81e-25	-1.15e-18	-0.664	4.93e-26	-2.52e-08
XM_005295521	actin-related_protein_10_homolog_(S._cerevisiae)_(ACTR10)_mRNA	2.6e-05	-0.0533	-0.000326	-0.0262	0.44	0.0509	0.0553	0.774	-3.92e-11	-1.69e-41
XM_005309232	actin_cytoplasmic_type_5-like_(LOC101948091)_mRNA	2.71e-05	-0.0243	-4.31e-47	0.242	-0.578	-2.92e-14	1.38e-58	4.55e-74	5.09e-28	8.31e-05
XM_005302038	zinc_finger_protein_593_(ZNF593)_mRNA	2.82e-05	-0.0645	-5.42e-06	1.06e-07	0.00429	-0.18	-1.76e-14	-0.000328	-1.74e-06	0.00107
XM_005309976	transmembrane_protein_14C-like_(LOC101950563)_transcript_variant_X1_mRNA	2.96e-05	-0.28	-0.39	-1	3.8e-05	0.013	0.0255	8.58e-11	-0.166	-1.89e-07
XM_005298309	zinc_finger_protein_326_(ZNF326)_mRNA	2.97e-05	-1	-0.107	-0.058	0.355	4.58e-41	-3.17e-24	-0.179	1.85e-08	-5.54e-30
XM_005312935	eukaryotic_translation_initiation_factor_3_subunit_D_(EIF3D)_transcript_variant_X1_mRNA	2.97e-05	-0.000182	-3.03e-35	2.98e-06	1.29e-07	0.000107	0.0164	-0.0113	3.65e-17	-0.0096
XM_005281095	topoisomerase_(DNA)_III_beta_(TOP3B)_transcript_variant_X1_mRNA	3.18e-05	-0.00231	-0.00593	-0.78	0.00128	6.81e-08	-0.0103	6.66e-09	0.217	4.4e-19
XM_005304008	COP9_signalosome_subunit_2_(COPS2)_transcript_variant_X1_mRNA	3.41e-05	0.957	-1	-4.1e-13	0.00416	1.61e-53	-0.00136	-1.02e-46	-3.74e-53	-0.000782
XM_005290236	DDHD_domain_containing_1_(DDHD1)_transcript_variant_X1_mRNA	3.73e-05	-0.842	-1	-4.05e-07	-9.09e-06	4.87e-20	-5.39e-06	-0.000298	-0.00655	-9.03e-20
XM_005294656	dynein_light_chain_Tctex-type_3_(DYNLT3)_transcript_variant_X1_mRNA	4e-05	-2.68e-06	0.638	-5.71e-33	0.0246	0.443	0.267	-5.42e-07	-0.527	-0.000654
XM_005296303	radial_spoke_head_9_homolog_(Chlamydomonas)_(RSPH9)_mRNA	4.31e-05	-0.658	-0.0731	4.49e-05	0.245	-0.00054	0.0309	-8.62e-45	-0.564	-3.67e-30
XM_005280959	beta-2-microglobulin_(B2M)_mRNA	4.52e-05	-3.11e-24	-6.44e-14	-1.21e-99	-2.45e-197	-1	1	-5.05e-25	-1.83e-12	-0.149
XM_005300928	palmdelphin_(PALMD)_mRNA	4.83e-05	-1	0.0453	0.459	0.416	3.67e-06	-0.604	0.00294	-4.09e-50	4.34e-57
XM_005296911	frataxin_(FXN)_mRNA	5.72e-05	-4.34e-06	-0.000424	-2.82e-06	-0.00512	1.1e-05	-2.92e-11	-6.3e-29	-1.21e-29	-6.63e-05
XM_005292939	NAD_kinase_(NADK)_transcript_variant_X1_mRNA	6.41e-05	-0.92	-0.817	-7.54e-22	-4.19e-22	0.185	-0.0336	-2.34e-08	-6.21e-17	-4.26e-06
XM_005313221	39S_ribosomal_protein_L21_mitochondrial-like_(LOC101942351)_mRNA	7.93e-05	-1.43e-05	-4.99e-12	0.0141	0.000631	-4.26e-13	0.000535	9.26e-06	0.16	0.841
XM_005308581	ADP-ribosylation_factor-like_9_(ARL9)_mRNA	9.08e-05	-0.0269	-0.0187	-6.36e-06	-1	-0.000726	-7.38e-05	-8.37e-07	-1.61e-22	-0.0275
XM_005289715	testis_development_related_protein_(TDRP)_mRNA	9.61e-05	-0.127	0.101	-2.25e-16	-1.04e-31	0.288	-0.219	-1.37e-18	-3.3e-05	-1.3e-15
XM_005297197	insulin_induced_gene_1_(INSIG1)_mRNA	9.71e-05	-0.0295	-0.988	-0.000502	0.0022	0.00559	-3.32e-27	-1.51e-26	-2.74e-19	-0.0454
XM_005292087	heterogeneous_nuclear_ribonucleoprotein_D_(AU-rich_element_RNA_binding_protein_1_37kDa)_(HNRNPD)_transcript_variant_X1_mRNA	9.84e-05	0.0563	-2.61e-41	-4.24e-05	-0.765	1.56e-13	-0.000132	2.02e-51	3.42e-42	-0.0415
XM_005303890	citrate_lyase_beta_like_(CLYBL)_transcript_variant_X1_mRNA	0.000111	-1	0.104	0.562	2.24e-07	0.0278	0.56	0.0457	-4.87e-12	-0.00405
XM_005281910	BRCA2_and_CDKN1A_interacting_protein_(BCCIP)_transcript_variant_X1_mRNA	0.000114	-0.983	1	1	0.0104	1	-0.000152	-0.943	-7.03e-15	-1.99e-07
XM_005306029	ATPase_H+_transporting_lysosomal_42kDa_V1_subunit_C1_(ATP6V1C1)_mRNA	0.000115	-0.134	0.722	-9e-10	0.9	-0.842	-9.81e-06	-5.9e-19	-7.1e-20	-3.45e-27
XM_005281843	DNA-damage-inducible_transcript_4_(DDIT4)_transcript_variant_X1_mRNA	0.000115	0.00219	-0.615	0.102	-0.055	-0.534	0.875	5.5e-09	-6.92e-22	-4.43e-20
XM_005295296	translocase_of_outer_mitochondrial_membrane_34_(TOMM34)_mRNA	0.00012	-0.208	-5.27e-06	-0.0928	0.0281	0.019	0.906	-2.01e-08	-0.000531	-6.85e-15
XM_005287658	sorting_nexin_3_(SNX3)_transcript_variant_X1_mRNA	0.000121	-0.206	-0.736	-0.292	4.85e-05	-0.85	-0.126	-0.00255	-2.41e-19	-2.13e-06
XM_005294424	RNA-binding_protein_with_serine-rich_domain_1-like_(LOC101932337)_mRNA	0.00013	-0.00657	-1.43e-17	0.144	0.935	-0.419	-1.91e-06	0.206	0.157	-2.3e-11
XM_005298686	2-oxoglutarate_and_iron-dependent_oxygenase_domain_containing_2_(OGFOD2)_mRNA	0.000131	-0.23	0.937	0.483	3.83e-07	-0.068	-0.0209	-1.07e-13	-0.0149	0.0122
XM_005310105	nuclear_transport_factor_2_(NUTF2)_transcript_variant_X1_mRNA	0.000142	0.652	-0.634	1	0.103	0.37	1.7e-06	1.42e-18	6.58e-15	4.08e-07
XM_005309335	protein_BTG1-like_(LOC101953478)_mRNA	0.000153	-0.00256	-1.18e-10	0.000405	0.256	-2.79e-10	-5.4e-06	-1.41e-30	-7.06e-22	-4.04e-47
XM_005289872	URI1_prefoldin-like_chaperone_(URI1)_transcript_variant_X1_mRNA	0.000168	1	-0.745	-0.129	-0.868	6.99e-18	-4.7e-09	-5.01e-17	-8.31e-26	-6.96e-13
XM_005298612	vacuolar_protein_sorting_29_homolog_(S._cerevisiae)_(VPS29)_transcript_variant_X1_mRNA	0.000172	-2.94e-11	-3.47e-06	-0.633	3.24e-09	-0.841	-2.85e-21	-1.43e-35	-1.06e-22	0.0607
XM_005292820	dorsal_inhibitory_axon_guidance_protein_(DRAXIN)_transcript_variant_X1_mRNA	0.000177	0.272	-1	0.00213	-1	-1	6.68e-07	-0.000234	-5.03e-19	1e-24
XM_005308745	zinc_finger_MYND-type_containing_10_(ZMYND10)_mRNA	0.000177	0.959	-0.0718	1.08e-05	-0.957	-0.273	0.37	-1.04e-14	-0.149	-3.14e-06
XM_005299274	STT3B_subunit_of_the_oligosaccharyltransferase_complex_(catalytic)_(STT3B)_mRNA	0.000198	0.002	0.0272	-3.18e-07	-1	1.8e-21	-5.03e-12	-9.07e-43	-3.63e-07	-1.3e-135
XM_005285225	low_molecular_weight_neuronal_intermediate_filament-like_(LOC101942162)_mRNA	0.000201	0.61	-0.012	0.00657	0.0228	1	1.46e-24	2.51e-13	6.54e-31	0.000103
XM_005285331	cofilin_2_(muscle)_(CFL2)_transcript_variant_X1_mRNA	0.000209	-0.00617	0.000769	0.679	0.0804	0.616	-8.16e-09	0.874	-2.59e-43	5.21e-50
XM_005300550	EF-hand_calcium_binding_domain_2_(EFCAB2)_transcript_variant_X1_mRNA	0.000227	0.806	-0.632	1	0.264	0.417	0.364	-1.04e-06	-3.58e-07	-8.74e-29
XM_005289916	CCAAT/enhancer_binding_protein_(C/EBP)_gamma_(CEBPG)_transcript_variant_X1_mRNA	0.000234	-1	0.367	-0.226	0.0318	-0.00194	-0.399	-4.51e-11	-0.0667	-0.0262
XM_005311449	neuronal_membrane_glycoprotein_M6-a-like_(LOC101946992)_transcript_variant_X1_mRNA	0.000235	-0.115	0.362	-0.00322	-9.3e-05	-9.4e-11	-0.948	2.66e-87	-2.76e-74	-0.00345
XM_005289582	lamin_B_receptor_(LBR)_mRNA	0.000248	-0.705	-0.9	-2.08e-15	0.0638	7.04e-07	-2.45e-06	-0.053	2.09e-10	0.358
XM_005310562	proteasome_(prosome_macropain)_26S_subunit_non-ATPase_7_(PSMD7)_transcript_variant_X1_mRNA	0.000248	-2.29e-09	-7.49e-15	0.85	0.0208	-0.3	-7.61e-13	-0.563	-1.29e-26	-7.77e-17
XM_005295995	actin_related_protein_2/3_complex_subunit_4_20kDa_(ARPC4)_mRNA	0.000256	-0.0483	-1.42e-07	1.04e-05	0.354	-1.3e-40	9.22e-17	2.97e-05	5.04e-05	-0.359
XM_005300257	neuron-specific_protein_family_member_1-like_(LOC101946509)_transcript_variant_X1_mRNA	0.000265	-1.32e-09	-0.569	-1.1e-14	0.314	-0.473	-8.62e-12	-0.483	0.000156	-7.51e-07
XM_005281011	death-associated_protein_(DAP)_mRNA	0.000282	-9.38e-17	-0.0155	-5.39e-09	-0.000637	-0.00638	-0.913	-0.0023	-7.04e-36	-1.1e-08
XM_005306030	Kruppel-like_factor_10_(KLF10)_transcript_variant_X1_mRNA	0.00029	0.166	0.000508	-0.471	5.87e-06	3.21e-36	0.0564	0.0437	-0.682	-8.93e-13
XM_005286496	TM2_domain_containing_2_(TM2D2)_mRNA	0.000342	-0.973	-0.125	0.00125	0.525	-3.63e-22	-0.00171	-7.88e-05	-3.34e-19	-9.94e-35
XM_005279101	neurotensin_(NTS)_mRNA	0.000371	-0.00304	2.72e-07	-7.82e-80	-2.45e-197	-0.736	-0.854	-0.0183	0.0641	-0.000322
XM_005290207	brain_abundant_membrane_attached_signal_protein_1_(BASP1)_mRNA	0.000371	-0.000231	1	0.149	1.44e-10	0.558	-0.528	0.000274	-5.35e-10	-5.02e-47
XM_005289574	SDE2_telomere_maintenance_homolog_(S._pombe)_(SDE2)_mRNA	0.000375	-0.0914	-5.02e-09	0.695	0.179	-0.309	-0.404	-0.266	3.21e-11	-0.584
XM_005287152	succinate-CoA_ligase_ADP-forming_beta_subunit_(SUCLA2)_mRNA	0.000443	-0.0981	-0.132	-1.67e-07	0.0572	0.978	-0.73	-0.0123	-0.734	-7.61e-56
XM_005284841	uncharacterized_LOC101941344_(LOC101941344)_mRNA	0.000444	-0.717	-1	1	-0.698	-0.882	0.19	0.000143	-1	-1.02e-11
XM_005300140	autophagy_related_12_(ATG12)_mRNA	0.000455	-1.46e-11	-0.994	-0.458	0.404	-0.8	0.861	0.00541	0.00906	0.418
XM_005296141	F-box_and_leucine-rich_repeat_protein_5_(FBXL5)_transcript_variant_X1_mRNA	0.000469	-0.647	0.0364	-0.76	0.000236	0.0689	0.735	-2.04e-08	-0.00456	-8.48e-20
XM_005304555	F-box_protein_3_(FBXO3)_transcript_variant_X1_mRNA	0.000471	-0.181	-0.623	-0.00547	0.0415	-0.643	-0.503	-3.65e-06	5.31e-11	-0.745
XM_005278581	eukaryotic_translation_initiation_factor_1B_(EIF1B)_transcript_variant_X1_mRNA	0.000471	-0.0764	-0.168	1.6e-08	8.1e-05	-0.374	2.03e-12	5.41e-12	1	0.125
XM_005292923	SSU72_RNA_polymerase_II_CTD_phosphatase_homolog_(S._cerevisiae)_(SSU72)_mRNA	0.000493	-0.0794	-0.217	0.865	0.235	-0.00205	-0.000113	-3.77e-07	-1.03e-12	-5.86e-25
XM_005296992	3-hydroxyisobutyrate_dehydrogenase_(HIBADH)_mRNA	0.000544	-0.0713	-0.131	-4.97e-07	3.21e-05	1.08e-08	0.00448	0.0197	-5.8e-19	-0.000322
XM_005308482	stathmin-like_4_(STMN4)_transcript_variant_X1_mRNA	0.000571	0.247	0.647	1.87e-06	0.0022	0.857	7.69e-25	8.78e-54	9.81e-52	3.78e-11
XM_005299158	sec1_family_domain_containing_1_(SCFD1)_transcript_variant_X1_mRNA	0.000623	0.827	-0.162	-0.000238	3.19e-05	-0.338	0.135	6.94e-25	0.261	-1.99e-16
XM_005310916	apoptosis-inducing_factor_mitochondrion-associated_1_(AIFM1)_transcript_variant_X1_mRNA	0.000627	0.557	-1	0.00283	0.048	-9.56e-09	0.000515	1.09e-17	0.000276	-0.485
XR_255382	uncharacterized_LOC101936153_(LOC101936153)_misc_RNA	0.000645	-0.101	1	-5.65e-29	-0.0377	1	-0.395	1	-0.00477	1
XM_005299072	OCIA_domain_containing_1_(OCIAD1)_transcript_variant_X1_mRNA	0.000651	-0.000271	-0.000478	-2.78e-13	0.744	-0.000992	-0.000535	-1.45e-09	0.158	-7.38e-13
XM_005285477	syntaxin_binding_protein_3_(STXBP3)_transcript_variant_X1_mRNA	0.000703	-0.00205	0.81	-1.8e-14	0.264	0.000246	-0.000303	-2.84e-17	-4.48e-09	-9.23e-15
XM_005287105	ribonuclease_H2_subunit_B_(RNASEH2B)_transcript_variant_X1_mRNA	0.000706	-0.0732	-0.195	-0.0939	0.547	-5.63e-08	-0.428	0.125	-4.23e-05	-4.22e-21
XM_005292370	EF-hand_calcium-binding_domain-containing_protein_10-like_(LOC101949914)_mRNA	0.000711	-0.00225	-6.7e-10	0.307	0.348	-5.95e-09	0.0154	-6.3e-06	-0.737	-9.75e-23
XM_005292365	nicotinamide_phosphoribosyltransferase_(NAMPT)_mRNA	0.000734	-0.328	2.76e-05	-3.27e-13	0.18	0.000262	-1.25e-11	-9.35e-27	-3.89e-05	-8.91e-14
XM_005279149	B-cell_translocation_gene_1_anti-proliferative_(BTG1)_mRNA	0.000759	-3.23e-07	-1.17e-08	-0.000135	-0.00119	-1.78e-43	-4.86e-27	-2.09e-197	-2.1e-197	-2.8e-197
XM_005301515	fatty_acid_binding_protein_4_adipocyte_(FABP4)_mRNA	0.000914	-0.155	-0.0154	-0.862	-0.261	0.0392	-0.0053	-7.2e-09	-0.0025	1.34e-11
XM_005307452	sparc/osteonectin_cwcv_and_kazal-like_domains_proteoglycan_(testican)_3_(SPOCK3)_mRNA	0.000938	-9.12e-25	-7.01e-07	-2.23e-80	-1.5e-05	-0.151	-3.73e-88	-4.97e-30	-2.1e-197	-5.5e-120
XM_005299658	O-6-methylguanine-DNA_methyltransferase_(MGMT)_mRNA	0.00107	0.0241	0.029	1	-0.347	1	2.62e-07	-1.21e-11	-1.16e-06	-1.16e-07
XM_005294784	structural_maintenance_of_chromosomes_protein_2-like_(LOC101934609)_transcript_variant_X1_mRNA	0.00115	-5.59e-07	-2.19e-14	-0.0277	3.14e-07	2.35e-37	-0.00405	1.87e-20	2.91e-33	0.62
XM_005290088	cAMP_responsive_element_binding_protein-like_2_(CREBL2)_mRNA	0.0012	-0.804	1	-1	0.782	0.41	-0.00288	-5.08e-16	-1.29e-10	-0.243
XM_005294525	coiled-coil_domain_containing_181_(CCDC181)_transcript_variant_X1_mRNA	0.00121	0.0713	-1	0.62	0.0448	-0.679	-0.136	-2.7e-13	0.00321	-0.00557
XM_005297964	XRCC6_binding_protein_1_(XRCC6BP1)_mRNA	0.00127	-0.00742	-4.2e-06	1	0.000651	-1.65e-08	-0.178	-3.22e-05	-1.46e-22	-8.97e-08
XM_005301726	DnaJ_(Hsp40)_homolog_subfamily_C_member_9_(DNAJC9)_mRNA	0.00127	-1.57e-06	-0.000284	-0.573	1	-0.778	-6.4e-15	-8.15e-24	-4.9e-12	-1.45e-32
XM_005289847	DnaJ_(Hsp40)_homolog_subfamily_A_member_2_(DNAJA2)_mRNA	0.00128	-0.573	-0.000124	-0.0294	0.361	0.121	-0.000101	-1.08e-10	-0.0141	-1.95e-24
XM_005283502	xeroderma_pigmentosum_complementation_group_A_(XPA)_transcript_variant_X1_mRNA	0.00128	-2.13e-06	-0.000777	0.042	0.261	-0.0176	-0.157	-2.42e-10	-3.71e-22	-0.000218
XM_005293803	myeloid_cell_leukemia_sequence_1_(BCL2-related)_(MCL1)_mRNA	0.00134	0.292	-0.327	-0.294	2.87e-08	0.02	3.69e-14	0.512	-0.303	0.102
XM_005278489	RAP1_GTP-GDP_dissociation_stimulator_1_(RAP1GDS1)_transcript_variant_X1_mRNA	0.00138	0.00307	0.848	1	0.000124	-1	0.802	-0.209	-6.4e-29	5.18e-14
XM_005281610	receptor_accessory_protein_5_(REEP5)_transcript_variant_X1_mRNA	0.00146	-0.00103	-0.707	-0.566	0.00238	-0.0136	2.77e-16	5.07e-10	0.0736	0.00225
XM_005288515	ADP-ribosylation_factor-like_8B_(ARL8B)_transcript_variant_X1_mRNA	0.00155	-1.27e-05	-1	-4.71e-15	0.0219	0.643	-0.29	-0.00171	-1.52e-09	-2.3e-11
XM_005295256	ALG1_chitobiosyldiphosphodolichol_beta-mannosyltransferase_(ALG1)_transcript_variant_X1_mRNA	0.00159	-0.408	0.81	-0.32	0.228	-0.633	-0.147	-0.000435	-3.89e-19	-7.08e-06
XM_005309818	calbindin_2_(CALB2)_mRNA	0.0017	-0.0061	-0.00151	-0.207	-1.28e-09	-0.00374	-0.247	-2.66e-42	-0.000588	0.0191
XM_005296567	transmembrane_protein_with_EGF-like_and_two_follistatin-like_domains_1_(TMEFF1)_mRNA	0.00171	-2.79e-17	-0.000544	-6.58e-19	-1.78e-15	-0.516	-9.03e-54	-0.989	2.71e-28	0.54
XM_005289028	COP9_signalosome_subunit_3_(COPS3)_mRNA	0.00179	-0.867	-0.61	-0.676	1.84e-07	4.48e-29	-1	-1.08e-28	-1.19e-19	-4.61e-14
XM_005307336	mutS_homolog_2_colon_cancer_nonpolyposis_type_1_(E._coli)_(MSH2)_transcript_variant_X1_mRNA	0.00181	1.21e-05	-0.122	-0.00999	-0.34	3.74e-27	0.0119	1.86e-26	2.44e-19	-5.91e-06
XM_005295774	septin_2_(SEPT2)_transcript_variant_X1_mRNA	0.00184	0.194	0.00107	-0.00357	0.000139	4.43e-14	-2.23e-07	1.99e-74	1.72e-69	5.78e-08
XM_005298376	tektin_2_(testicular)_(TEKT2)_transcript_variant_X1_mRNA	0.00199	1	-3.25e-07	0.153	-0.489	-0.247	0.77	-2.78e-12	0.365	-0.122
XM_005296237	dpy-30_homolog_(C._elegans)_(DPY30)_mRNA	0.00202	-0.000533	-0.0109	6.44e-05	0.384	-0.78	-0.273	-6.17e-20	-6.38e-09	-4.04e-19
XM_005306512	leukotriene_A4_hydrolase_(LTA4H)_transcript_variant_X1_mRNA	0.00217	4.97e-05	-0.85	0.504	0.808	-0.849	-0.135	2.25e-16	1.58e-07	2.04e-11
XM_005306868	nucleosome_assembly_protein_1-like_4_(NAP1L4)_mRNA	0.00221	1	0.943	-5.09e-07	-0.604	2.2e-11	-1.82e-12	-5.82e-32	-0.000727	-7.39e-35
XM_005300314	leucine_zipper_protein_2_(LUZP2)_transcript_variant_X1_mRNA	0.00225	-0.77	1.1e-05	4.43e-05	4.19e-08	-0.0664	7.14e-06	8.35e-19	-0.0998	-0.00261
XM_005282219	NADH_dehydrogenase_(ubiquinone)_Fe-S_protein_4_18kDa_(NADH-coenzyme_Q_reductase)_(NDUFS4)_partial_mRNA	0.00227	-6.56e-05	-7.38e-06	-0.573	0.221	-2.21e-17	7.31e-08	1.41e-08	0.263	0.736
XM_005302791	OTU_domain_containing_1_(OTUD1)_mRNA	0.0025	-0.992	-0.833	1	1	-0.134	0.713	-2.14e-13	-5.58e-24	-0.107
XM_005297063	ubiquitin-conjugating_enzyme_E2E_2_(UBE2E2)_mRNA	0.00262	0.579	0.902	-0.128	-0.355	6.27e-08	-5.38e-29	-4.19e-07	-7.53e-10	-1.18e-10
XM_005305790	leucine_rich_repeat_containing_17_(LRRC17)_mRNA	0.00282	-0.82	3.64e-09	0.108	9.86e-07	0.00893	0.108	0.00874	1.83e-12	1.77e-25
XM_005304718	methyltransferase_like_9_(METTL9)_transcript_variant_X1_mRNA	0.00284	-6.88e-07	-0.0205	0.25	0.926	0.203	-1	-2.02e-09	-8.95e-07	-5.68e-12
XM_005309981	family_with_sequence_similarity_8_member_A1_(FAM8A1)_mRNA	0.00289	-0.468	0.91	-1.1e-05	-1	0.00335	-0.129	-1.08e-11	-0.57	0.571
XM_005299325	platelet_derived_growth_factor_C_(PDGFC)_transcript_variant_X1_mRNA	0.0032	-0.331	0.696	-0.0815	0.0384	-2.32e-10	-0.083	-0.466	-0.00406	-2.93e-18
XM_005290354	fibroblast_activation_protein_alpha_(FAP)_mRNA	0.00323	-0.00931	0.819	-0.00683	1.4e-10	-0.0192	-0.015	-1.85e-05	3.34e-16	1.99e-07
XM_005287350	STARD3_N-terminal_like_(STARD3NL)_transcript_variant_X1_mRNA	0.00339	-0.00203	-0.0129	-0.0027	-0.566	-0.712	0.728	-9.24e-53	-1.84e-07	-1.65e-10
XM_005292458	ribose_5-phosphate_isomerase_A_(RPIA)_mRNA	0.00382	-0.00037	-1.79e-05	1	0.109	-0.0723	-0.000402	-0.00146	0.623	-4.69e-16
XM_005290805	BTB_(POZ)_domain_containing_10_(BTBD10)_transcript_variant_X1_mRNA	0.00417	-4.41e-08	-0.12	-2.18e-07	0.159	1	-0.00529	-4.52e-13	-3.91e-12	-3.12e-15
XM_005299782	archain_1_(ARCN1)_mRNA	0.0042	0.814	-0.00199	0.795	-0.593	4.91e-09	-0.65	7.24e-16	3.28e-19	-0.000659
XM_005279242	E3_ubiquitin-protein_ligase_MARCH5-like_(LOC101938756)_mRNA	0.00435	-0.757	-2.04e-05	2.01e-09	1	-6.5e-17	2.14e-06	0.723	0.0101	1.31e-05
XM_005280175	heat_shock_transcription_factor_2_(HSF2)_transcript_variant_X1_mRNA	0.00464	0.233	0.531	0.595	0.00582	5.82e-15	0.0605	0.109	0.00593	-0.516
XM_005306872	regulator_of_G-protein_signaling_2_24kDa_(RGS2)_mRNA	0.0052	0.861	-1	0.000127	0.199	0.438	-1	-4.51e-24	0.362	0.613
XM_005285077	ring_finger_protein_122_(RNF122)_transcript_variant_X1_mRNA	0.00524	-0.0138	-0.0112	-2.87e-05	-4.53e-25	-0.512	1.24e-05	1.16e-06	6.61e-08	0.00073
XM_005281814	NEDD8-conjugating_enzyme_UBE2F-like_(LOC101933458)_transcript_variant_X1_mRNA	0.00525	-0.966	-0.226	-8.87e-08	-0.0751	-1	-2.52e-09	-1.41e-35	-2.19e-22	-8.19e-21
XM_005304028	myelin_expression_factor_2_(MYEF2)_transcript_variant_X1_mRNA	0.00534	0.00419	-0.0372	-0.118	0.365	1.15e-32	-0.042	9.45e-113	2.8e-90	-0.208
XM_005297551	serine/arginine-rich_splicing_factor_2_(SRSF2)_mRNA	0.00538	-0.722	-1.59e-39	0.0156	0.758	-9.44e-16	-2.25e-57	-0.0069	-4.31e-11	-4.24e-94
XM_005286200	mitochondrial_trans-2-enoyl-CoA_reductase_(MECR)_transcript_variant_X1_mRNA	0.00542	-0.00287	-5.58e-10	0.244	0.564	-7.93e-07	0.105	2.76e-16	6.79e-05	0.011
XM_005297325	ras_homolog_family_member_B_(RHOB)_mRNA	0.00548	0.0348	-0.0021	0.0168	0.163	-7.57e-07	1.36e-24	3.03e-11	4.87e-14	1.63e-20
XM_005287845	retinoblastoma_binding_protein_7_(RBBP7)_mRNA	0.00576	-2.01e-05	-1.09e-25	-7.21e-09	-0.763	-3.21e-44	-2.35e-15	-1.93e-17	0.895	-1.11e-166
XM_005308028	ankyrin_and_armadillo_repeat_containing_(ANKAR)_transcript_variant_X1_mRNA	0.00591	-0.843	1	-0.0198	0.231	0.236	-0.0384	-2.16e-09	-1.31e-20	-5.06e-09
XM_005284821	protein_zyg-11_homolog_B-like_(LOC101936768)_transcript_variant_X1_mRNA	0.00594	-0.621	-0.807	-0.000785	0.242	0.0284	0.000563	9.49e-08	3.15e-14	-0.95
XM_005299175	sec1_family_domain_containing_2_(SCFD2)_mRNA	0.00612	1	0.667	-1.57e-13	5.48e-09	0.00364	0.00275	0.0196	-0.322	0.58
XM_005284812	PRP38_pre-mRNA_processing_factor_38_(yeast)_domain_containing_A_(PRPF38A)_mRNA	0.00646	-0.00393	-0.000379	-1	0.0026	0.155	0.262	-3.15e-14	-0.223	-5.84e-05
XM_005301207	ATPase_H+_transporting_lysosomal_50/57kDa_V1_subunit_H_(ATP6V1H)_transcript_variant_X1_mRNA	0.00648	-8.17e-07	-3.3e-07	-2.23e-12	0.0468	0.0118	0.00588	-1.79e-21	-6.18e-45	-9.96e-27
XM_005307355	endoplasmic_reticulum_lectin_1_(ERLEC1)_mRNA	0.00677	-3.31e-11	-9.59e-08	-0.00248	0.285	-1	0.72	-7.14e-33	-1.37e-20	-1.23e-05
XM_005301172	inositol_monophosphatase_domain_containing_1_(IMPAD1)_mRNA	0.00686	-0.234	-0.908	-0.00299	-0.437	-0.0016	-0.824	7.97e-06	4.17e-14	0.332
XM_005300190	primase_DNA_polypeptide_2_(58kDa)_(PRIM2)_mRNA	0.00736	-1	-0.000307	-1.48e-05	1	0.0303	-0.00408	1	0.319	-5.65e-13
XM_005297732	glucosaminyl_(N-acetyl)_transferase_1_core_2_(GCNT1)_mRNA	0.00736	-1	0.0142	-0.843	-0.454	0.113	-1	-8.49e-24	-0.912	-9.7e-36
XM_005305323	inositol_polyphosphate-5-phosphatase_40kDa_(INPP5A)_transcript_variant_X1_mRNA	0.00757	-0.00129	-0.81	-5.97e-10	-0.0747	0.11	-1.65e-06	-2.05e-39	-1.23e-16	-2.7e-08
XM_005308835	maternal_embryonic_leucine_zipper_kinase_(MELK)_mRNA	0.00826	0.754	-0.196	1	0.747	0.00145	0.205	1.94e-07	8.58e-18	0.343
XM_005310208	tyrosine_aminotransferase_(TAT)_mRNA	0.00828	0.128	-1.38e-07	6.05e-05	0.0222	-0.247	-0.0796	-4.19e-10	-2.32e-16	0.191
XM_005305706	ADP-ribosylation_factor-like_protein_8B-like_(LOC101941138)_mRNA	0.00849	-0.946	-0.0564	-0.00385	0.083	-0.952	0.529	-4.26e-14	-4.59e-22	-7.57e-07
XM_005290810	fatty_acyl_CoA_reductase_1_(FAR1)_transcript_variant_X1_mRNA	0.00908	-0.0072	-0.893	-1.6e-13	0.305	-0.122	-0.837	0.14	0.465	-1.22e-17
XM_005301038	transmembrane_9_superfamily_member_2-like_(LOC101934701)_mRNA	0.0091	-0.0901	-1	-2.13e-23	0.000457	-0.801	-1.28e-14	-1.88e-17	-3.18e-12	-1.53e-29
XM_005308517	RAB6A_member_RAS_oncogene_family_(RAB6A)_transcript_variant_X1_mRNA	0.00918	-0.769	0.111	-0.157	-0.00885	5.33e-07	-0.643	-0.899	-2.44e-52	3.35e-05
XM_005293563	mitochondrial_ribosomal_protein_S5_(MRPS5)_transcript_variant_X1_mRNA	0.00944	-0.506	-0.00845	-0.715	0.00041	-0.773	-0.0139	-0.000636	1	-9.59e-18
XM_005301059	membrane_magnesium_transporter_1_(MMGT1)_mRNA	0.00966	-1.26e-05	-0.115	-4.36e-05	-0.262	4.51e-05	-3.04e-12	-6.58e-18	-4.37e-11	-4.22e-11
XM_005296270	Yip1_domain_family_member_4_(YIPF4)_mRNA	0.0105	-0.000114	-0.242	-1.6e-12	-0.0491	0.166	-0.0218	-1.71e-17	-7.83e-17	-7.81e-11
XM_005290711	ring_finger_protein_2_(RNF2)_mRNA	0.0106	-0.0532	-0.368	-9.07e-13	-0.00704	0.0504	0.794	-0.307	0.536	-7.98e-09
XM_005301392	required_for_meiotic_nuclear_division_1_homolog_(S._cerevisiae)_(RMND1)_transcript_variant_X1_mRNA	0.0106	-7.21e-07	-0.000413	-3.55e-06	-1	0.333	-0.415	-6.35e-44	-6.71e-23	-3.9e-96
XM_005281428	biogenesis_of_lysosome-related_organelles_complex_1_subunit_4-like_(LOC101952701)_mRNA	0.0109	-0.0508	-0.0778	0.86	0.15	-0.422	-0.00164	-0.00106	-1.17e-11	-1.06e-20
XM_005305064	anti-apoptotic_protein_NR13-like_(LOC101948335)_mRNA	0.0121	-0.179	-0.883	-0.000178	-0.0457	-0.00179	-2.62e-06	-8.22e-24	-1.42e-143	-0.000156
XM_005306978	four_and_a_half_LIM_domains_2_(FHL2)_transcript_variant_X1_mRNA	0.0122	-0.687	0.143	0.00037	5.26e-07	-0.597	2.1e-15	-1	1.16e-08	-0.26
XM_005300676	CTD_(carboxy-terminal_domain_RNA_polymerase_II_polypeptide_A)_small_phosphatase_like_2_(CTDSPL2)_mRNA	0.0122	-5.39e-05	-0.807	-7.88e-22	0.912	8.43e-06	-1.43e-22	-1.69e-21	-3.63e-22	-8.83e-28
XM_005291025	phosphofructokinase_platelet_(PFKP)_transcript_variant_X1_mRNA	0.0122	0.986	0.902	-0.49	0.788	0.00235	0.23	0.827	0.994	-1.22e-15
XM_005283433	glioblastoma_amplified_sequence_(GBAS)_transcript_variant_X1_mRNA	0.0135	-0.00492	-0.00875	-8.92e-23	0.111	-0.377	-0.117	5.69e-13	-0.0135	-2.34e-42
XM_005287067	DnaJ_(Hsp40)_homolog_subfamily_C_member_11_(DNAJC11)_mRNA	0.0137	0.000169	0.544	-0.471	-0.422	3.81e-11	0.121	0.0161	5.17e-17	5.21e-05
XM_005288661	ring_finger_protein_185_(RNF185)_transcript_variant_X1_mRNA	0.014	0.329	0.616	-0.0057	-0.949	0.0347	-0.357	-3.62e-18	-0.666	0.00318
XM_005283296	non_imprinted_in_Prader-Willi/Angelman_syndrome_2_(NIPA2)_transcript_variant_X1_mRNA	0.0149	-0.519	-1	-0.182	-0.423	-1.12e-07	1	-8.19e-14	-3.49e-17	-1.56e-16
XM_005290426	Sjogren_syndrome_antigen_B_(autoantigen_La)_(SSB)_transcript_variant_X1_mRNA	0.0158	-1	-0.0244	-1	0.084	4.05e-24	-2.96e-14	-3.32e-15	-0.206	-1.71e-64
XM_005288376	chromosome_unknown_open_reading_frame_human_C3orf37_(LOC101934864)_transcript_variant_X1_mRNA	0.016	1	-0.00019	-3.2e-05	0.126	-0.0307	0.0126	-1.42e-05	-8.7e-14	-1.35e-32
XM_005293415	WD_repeat_domain_34_(WDR34)_mRNA	0.0162	-0.887	-0.0467	0.832	-0.821	0.406	-1	-0.00155	-0.000417	-4.25e-22
XM_005296422	origin_recognition_complex_subunit_4_(ORC4)_transcript_variant_X1_mRNA	0.0169	-1	-0.979	-0.0137	0.821	0.135	-2.9e-15	-1.23e-23	-4.27e-16	-0.000167
XM_005278998	inositol-3-phosphate_synthase_1-A-like_(LOC101942298)_mRNA	0.0169	0.833	-2.49e-19	9.07e-05	0.00553	0.176	2.79e-48	1.89e-26	1.79e-10	2.76e-17
XM_005282516	forkhead_box_protein_L2-like_(LOC101942063)_mRNA	0.0173	0.548	1	0.0574	0.000211	0.934	0.629	-0.286	-0.000327	-1.22e-48
XM_005303280	chromosome_unknown_open_reading_frame_human_C3orf58_(LOC101948152)_mRNA	0.0177	-0.000643	-0.874	-1.17e-07	-0.000609	-3.81e-06	-2.38e-13	-0.417	-3.29e-38	-3.86e-26
XM_005294772	lysophosphatidic_acid_receptor_1-like_(LOC101932155)_transcript_variant_X1_mRNA	0.0187	-0.0121	-0.8	0.0774	0.00115	0.000189	-6.42e-06	4.05e-55	1.04e-05	0.0463
XM_005307391	meiotic_nuclear_divisions_1_homolog_(S._cerevisiae)_(MND1)_mRNA	0.0193	-0.141	-0.000587	-1	0.0386	-0.307	-0.0257	-0.116	-0.0169	-1.82e-12
XM_005282199	3-hydroxy-3-methylglutaryl-CoA_synthase_1_(soluble)_(HMGCS1)_transcript_variant_X1_mRNA	0.0194	0.875	0.133	-0.0631	0.984	3.3e-51	9.93e-10	6.27e-07	0.0103	0.303
XM_005304939	catenin_beta_like_1_(CTNNBL1)_mRNA	0.0195	-0.000726	-1.1e-24	0.0141	0.00172	-2.63e-08	-0.000226	-0.106	0.223	-5.74e-10
XM_005297807	EGF_domain-specific_O-linked_N-acetylglucosamine_(GlcNAc)_transferase_(EOGT)_transcript_variant_X1_mRNA	0.0208	0.802	0.0857	-0.0632	0.836	0.547	-0.724	-4.1e-14	-0.000458	-0.125
XM_005282687	protein_tyrosine_phosphatase_non-receptor_type_2_(PTPN2)_transcript_variant_X1_mRNA	0.0216	-0.0799	-0.0568	-0.0776	0.735	9.68e-05	-0.076	-4.61e-05	-0.0119	-1.58e-20
XM_005308781	mitogen-activated_protein_kinase_14_(MAPK14)_mRNA	0.0237	0.463	0.783	-0.00666	-0.664	-1	-0.902	1.32e-06	9.44e-09	5.42e-13
XM_005308553	probable_acyl-CoA_dehydrogenase_6-like_(LOC101941250)_transcript_variant_X1_mRNA	0.025	-0.461	-0.699	-0.182	5.17e-08	0.538	0.52	-4.67e-06	-3.3e-12	-0.175
XM_005278878	E3_ubiquitin-protein_ligase_KCMF1-like_(LOC101934436)_mRNA	0.0257	0.249	-0.955	-0.91	0.0112	-0.689	-0.00279	-1.28e-22	-0.0977	-3.85e-07
XM_005305301	BCL2/adenovirus_E1B_19kDa_interacting_protein_3_(BNIP3)_mRNA	0.0264	-0.751	0.000113	-0.2	0.158	0.00923	-0.0128	-2.2e-44	-2.6e-10	0.686
XM_005299220	programmed_cell_death_10_(PDCD10)_transcript_variant_X1_mRNA	0.0275	-0.000159	-0.0397	-1.36e-05	1	0.976	-6.91e-13	-2e-39	-3.12e-45	-1.06e-75
XM_005307857	TEA_domain_family_member_4_(TEAD4)_mRNA	0.0285	0.568	-1.67e-08	1.57e-05	0.881	-0.0196	0.0705	0.991	-1e-08	6.41e-37
XM_005304451	Purkinje_cell_protein_4_(PCP4)_mRNA	0.0287	-1	0.457	0.604	0.13	0.151	1	1.91e-07	0.402	-1.32e-151
XM_005283238	thioredoxin_domain_containing_9_(TXNDC9)_transcript_variant_X1_mRNA	0.0289	-0.0138	-0.0103	-1.91e-18	-1.55e-06	0.0701	-0.0279	-1.36e-08	-5.97e-06	-3.91e-49
XM_005296349	myotrophin_(MTPN)_mRNA	0.0294	4.32e-05	0.572	-2.99e-33	-1.68e-54	-3.83e-05	-0.000634	-5.55e-06	-1	-0.0061
XM_005304667	serine_incorporator_3_(SERINC3)_mRNA	0.0296	0.77	0.12	0.242	0.000767	-4.03e-23	0.0118	-0.00384	6.11e-29	0.887
XM_005311862	charged_multivesicular_body_protein_2A_(CHMP2A)_mRNA	0.0297	-0.0354	-7.46e-05	0.00106	0.416	-0.000238	-0.617	-1.1e-14	-5.1e-08	0.714
XM_005289810	bromodomain_containing_7_(BRD7)_mRNA	0.0299	-0.251	-0.000535	-1.56e-12	-2.41e-06	-0.25	-2.71e-45	-2.53e-130	-1.05e-89	-1.36e-171
XM_005286639	ubiquitin-like_3_(UBL3)_mRNA	0.03	-0.0504	0.576	-0.000177	1	0.659	-5.85e-07	-4.06e-41	-1.96e-38	-9.12e-24
XM_005297778	MAM_domain_containing_2_(MAMDC2)_transcript_variant_X1_mRNA	0.03	1	4.41e-05	0.192	5.69e-07	0.16	0.00911	-0.118	-7.33e-48	-5.58e-08
XM_005298609	hydrogen_voltage-gated_channel_1_(HVCN1)_mRNA	0.0307	-0.273	0.764	-0.954	0.00265	-0.29	0.0137	9.86e-08	-0.194	7.91e-17
XM_005289535	yippee-like_5_(Drosophila)_(YPEL5)_transcript_variant_X1_mRNA	0.0307	-0.0713	-1.89e-06	-0.000246	-1	-0.000942	0.000825	-0.00437	-1.52e-28	-1.25e-08
XM_005301029	SREK1-interacting_protein_1_(SREK1IP1)_mRNA	0.0318	-0.00011	-0.0372	-1.79e-29	-5.47e-18	0.243	0.362	-7.39e-06	1	-6.4e-11
XM_005285805	SIVA1_apoptosis-inducing_factor_(SIVA1)_transcript_variant_X1_mRNA	0.0327	-7.08e-07	-2.17e-05	0.804	0.0699	-0.000697	-0.652	-0.135	-4.64e-13	-0.00024
XM_005314451	adaptor-related_protein_complex_1_sigma_1_subunit_(AP1S1)_mRNA	0.036	-0.00313	-2.1e-16	1.44e-07	0.733	-1	-0.122	-0.684	0.23	-0.00417
XM_005285915	JNK1/MAPK8-associated_membrane_protein_(JKAMP)_mRNA	0.036	-0.00129	-0.0651	-0.00315	0.0531	0.756	-0.924	-6.22e-12	0.0412	-4.07e-07
XM_005291412	dihydrolipoamide_S-acetyltransferase_(DLAT)_mRNA	0.0361	0.801	0.266	-0.0252	0.305	6.69e-06	0.447	-0.205	5.37e-15	-0.808
XM_005301736	mitochondrial_calcium_uniporter_(MCU)_transcript_variant_X1_mRNA	0.0365	1	0.17	0.129	4.64e-05	0.159	-0.395	-0.0769	6.87e-08	1.5e-29
XM_005310595	mitochondrial_intermediate_peptidase_(MIPEP)_mRNA	0.0366	-1.86e-16	-1.15e-12	-0.0108	0.22	-0.000541	0.0633	-0.155	-0.000405	-8.98e-16
XM_005290923	YME1-like_1_ATPase_(YME1L1)_transcript_variant_X1_mRNA	0.0379	-0.00243	0.592	-9.29e-12	0.965	1.47e-05	-0.513	5.08e-11	-0.775	-1.16e-11
XM_005304951	histocompatibility_(minor)_13_(HM13)_mRNA	0.0399	-0.0522	-1.91e-23	0.124	0.127	-0.000966	-1	1.64e-09	2.69e-15	0.027
XM_005288813	family_with_sequence_similarity_49_member_B_(FAM49B)_transcript_variant_X1_mRNA	0.042	-0.0588	-0.00323	-4.86e-07	-0.0114	-1.49e-13	-7.36e-37	-0.218	-8.81e-09	-2.43e-49
XM_005302871	DEK_oncogene_(DEK)_transcript_variant_X1_mRNA	0.0453	-4.59e-08	-9.96e-13	-1.19e-09	-0.807	3.42e-06	-3.63e-67	-5.09e-32	-3.72e-08	-2.38e-27
XM_005301165	UBX_domain_protein_2B_(UBXN2B)_transcript_variant_X1_mRNA	0.0473	-0.227	1	-2.52e-06	-0.0106	-1	-0.000372	-0.101	-0.927	-1.85e-15
XM_005292354	component_of_oligomeric_golgi_complex_5_(COG5)_transcript_variant_X1_mRNA	0.0479	1	0.887	-0.297	0.872	0.441	0.0386	7.01e-11	5.2e-06	-0.559
XM_005284155	nanos_homolog_1_(Drosophila)_(NANOS1)_mRNA	0.0481	-1	-0.643	0.0319	0.122	0.0554	-0.602	-2.46e-08	-3.07e-69	-0.117
XM_005295244	calcium_regulated_heat_stable_protein_1_24kDa_(CARHSP1)_mRNA	0.0483	-0.00175	-2.31e-14	-0.000156	2.51e-08	0.201	0.875	0.0168	3.44e-06	-1.07e-06
XM_005309650	hippocalcin-like_1_(HPCAL1)_mRNA	0.0488	-0.392	-0.127	-3.98e-07	-0.335	-0.842	0.925	-4.61e-72	-1.81e-69	-2.52e-32
XM_005296859	coiled-coil_domain_containing_68_(CCDC68)_transcript_variant_X1_mRNA	0.0499	-0.389	-8.52e-07	-0.0341	1.39e-09	0.012	1.38e-06	-0.0157	-1.36e-22	-8.01e-12
XM_005289853	chromosome_unknown_open_reading_frame_human_C16orf87_(LOC101936594)_mRNA	0.051	-1	-0.727	-0.347	0.359	0.69	1	-0.00367	-0.188	-7.25e-12
XM_005296131	ZFP36_ring_finger_protein-like_2_(ZFP36L2)_mRNA	0.0539	0.00168	1.52e-05	-0.0807	-1.58e-33	-5.44e-36	-0.000762	-4.14e-23	-1.05e-33	-0.00178
XM_005287774	leucine_rich_repeat_containing_2_(LRRC2)_transcript_variant_X1_mRNA	0.0548	-0.101	0.0222	-1.48e-11	2.62e-06	0.406	0.74	1	0.345	6.66e-27
XM_005300053	stimulator_of_chondrogenesis_1_(SCRG1)_mRNA	0.0548	0.648	1.26e-05	-0.248	-0.167	-0.643	-0.0231	0.435	-6.17e-42	-0.00706
XM_005296160	LIM_domain_binding_2_(LDB2)_transcript_variant_X1_mRNA	0.0578	-1	0.758	-0.00343	1	0.000259	-5.83e-18	-5.13e-05	-0.539	2.51e-11
XM_005282588	ArfGAP_with_FG_repeats_1_(AGFG1)_transcript_variant_X1_mRNA	0.0599	0.000365	-0.212	-0.749	-0.901	5.62e-09	0.0268	-0.00127	-3.86e-35	-0.399
XM_005297003	carboxypeptidase_vitellogenic-like_(CPVL)_transcript_variant_X1_mRNA	0.062	-1.87e-06	-0.0577	-2.78e-07	0.245	0.524	0.0845	0.00127	-6.34e-16	-2.1e-18
XM_005292205	late_endosomal/lysosomal_adaptor_MAPK_and_MTOR_activator_1_(LAMTOR1)_mRNA	0.0621	-0.418	-0.274	0.0219	0.00496	-0.179	-0.000613	-5.18e-12	-0.864	-0.842
XM_005308984	AE_binding_protein_2_(AEBP2)_transcript_variant_X1_mRNA	0.0641	0.875	0.00022	1	-0.809	-2.52e-12	-3.35e-31	-2.09e-197	-3e-80	-1.42e-66
XM_005287484	polo-like_kinase_1_substrate_1_(PLK1S1)_mRNA	0.0687	-0.00191	-1.51e-05	-0.524	-0.154	-0.959	-0.0319	-2.12e-11	-0.929	-1.35e-11
XM_005289933	LSM14A_SCD6_homolog_A_(S._cerevisiae)_(LSM14A)_mRNA	0.0701	-0.127	-0.016	-6.35e-05	-0.27	-0.985	-5.29e-99	-3.56e-37	-8.31e-25	-1.07e-53
XM_005284353	mitochondria-localized_glutamic_acid-rich_protein_(MGARP)_transcript_variant_X1_mRNA	0.0731	-0.166	-0.00221	-0.275	0.268	-0.000239	0.197	-3.14e-08	-1.03e-14	-1.24e-06
XM_005287334	M-phase_specific_PLK1_interacting_protein_(MPLKIP)_mRNA	0.0733	-0.628	-1.44e-05	-0.493	-0.0375	0.217	-1.89e-13	-0.0825	-0.00851	-0.00104
XM_005302138	adenylate_kinase_2_(AK2)_transcript_variant_X1_mRNA	0.0734	-1.58e-09	-1.82e-29	0.0496	0.388	-9.53e-13	-7.49e-09	-0.656	0.28	-0.224
XM_005308317	apolipoprotein_B_mRNA_editing_enzyme_catalytic_polypeptide-like_2_(APOBEC2)_mRNA	0.0743	-1	0.000211	0.000179	0.00171	-0.0303	0.0612	0.0742	-0.0266	1.46e-14
XM_005292102	CDP-diacylglycerol_synthase_(phosphatidate_cytidylyltransferase)_1_(CDS1)_mRNA	0.0745	-3.72e-10	-0.331	-8.53e-16	-0.000276	-0.417	-0.00411	-0.218	-0.043	-6.36e-07
XM_005282446	Ras_suppressor_protein_1_(RSU1)_transcript_variant_X1_mRNA	0.0753	0.813	0.421	0.000149	1.17e-09	5.29e-07	1.12e-12	-9.36e-14	-1.33e-05	0.732
XM_005283973	general_transcription_factor_IIE_subunit_2-like_(LOC101953660)_mRNA	0.0764	-0.554	-0.254	-0.599	1	-0.974	-0.0795	0.604	-5.97e-51	-5.06e-30
XM_005303200	WNT_inhibitory_factor_1_(WIF1)_mRNA	0.0766	-5.09e-12	-0.316	0.000685	0.0226	-0.000137	-6.16e-07	1.5e-20	-2.46e-38	-0.72
XM_005297591	WD_repeat_domain_45B_(WDR45B)_transcript_variant_X1_mRNA	0.0774	-0.768	1	-0.46	0.367	6.82e-07	-0.0134	-0.00138	-8.64e-19	-1.13e-12
XM_005285985	DCN1_defective_in_cullin_neddylation_1_domain_containing_1_(DCUN1D1)_transcript_variant_X1_mRNA	0.0782	-0.368	0.581	-6.3e-14	-5.08e-05	3.64e-05	-8.99e-37	-0.00598	-1.14e-12	-1.32e-08
XM_005302077	fucosidase_alpha-L-_1_tissue_(FUCA1)_transcript_variant_X1_mRNA	0.0792	-0.945	-0.846	-0.0022	0.875	0.407	-0.0577	-4.41e-32	-4e-44	-1.92e-23
XM_005281111	claudin_5_(CLDN5)_mRNA	0.0795	-0.00439	-0.0226	0.031	2.04e-06	-0.737	-0.0635	-0.257	0.755	4.19e-18
XM_005289816	formin-like_protein_CG32138-like_(LOC101951213)_mRNA	0.0795	1	-0.0376	-1	0.0504	1.26e-14	0.741	0.000548	0.00559	0.482
XM_005279797	ELL_associated_factor_2_(EAF2)_mRNA	0.08	-0.42	-0.0272	0.972	1	-0.471	-1.05e-07	-0.155	-8.79e-06	-9.89e-13
XM_005287501	insulinoma-associated_1_(INSM1)_mRNA	0.0848	0.0575	-4.51e-05	0.658	0.855	-0.309	0.678	-1.13e-11	6.96e-09	1.25e-05
XM_005309379	zinc_metallopeptidase_STE24_(ZMPSTE24)_transcript_variant_X1_mRNA	0.0853	-0.218	-0.00187	-0.0173	0.316	-0.962	0.879	2.03e-13	-0.38	-3.41e-10
XM_005289827	siah_E3_ubiquitin_protein_ligase_1_(SIAH1)_transcript_variant_X1_mRNA	0.0855	-0.000393	-0.0528	-0.00367	1	-0.000589	-0.341	-5.8e-66	-5.87e-13	-1.55e-34
XM_005305755	transducer_of_ERBB2_1_(TOB1)_mRNA	0.0875	-0.0098	0.571	-1.37e-14	-0.177	0.329	-5.84e-05	-5.96e-171	-1.29e-81	-5.55e-70
XM_005309456	cyclin-dependent_kinase-like_3_(CDKL3)_transcript_variant_X1_mRNA	0.0875	0.229	0.00149	-0.678	0.183	0.808	0.665	-0.464	-4.48e-05	-8.97e-24
XM_005309704	HscB_iron-sulfur_cluster_co-chaperone_homolog_(E._coli)_(HSCB)_mRNA	0.088	-6.64e-11	-2.59e-12	0.0048	0.0018	0.974	-2.94e-05	-0.000162	-0.00114	-0.838
XM_005290975	integrin_beta_1_(fibronectin_receptor_beta_polypeptide_antigen_CD29_includes_MDF2_MSK12)_(ITGB1)_transcript_variant_X1_mRNA	0.088	1.72e-05	1.28e-06	-3.59e-33	0.0664	6.18e-100	0.534	-0.000542	-4.98e-18	0.000134
XM_005287664	osteopetrosis_associated_transmembrane_protein_1_(OSTM1)_transcript_variant_X1_mRNA	0.09	-0.00207	0.000116	-1.76e-15	-0.00518	0.000725	-7.12e-07	-0.101	-6.25e-16	-9.79e-07
XM_005293262	surfeit_6_(SURF6)_mRNA	0.0905	0.735	-1.56e-11	2.81e-10	0.389	0.695	0.279	0.000796	0.189	-0.108
XM_005290471	pyruvate_dehydrogenase_kinase_isozyme_1_(PDK1)_transcript_variant_X1_mRNA	0.0908	-1	0.1	-8.24e-05	9.72e-05	0.0281	-1.1e-05	-2.37e-11	-5.84e-09	5.39e-06
XM_005300609	transmembrane_protein_33_(TMEM33)_transcript_variant_X1_mRNA	0.091	0.68	-0.645	-2.75e-09	-0.0452	-0.756	-0.00315	-2.81e-16	-0.134	-6.62e-05
XM_005299605	branched_chain_keto_acid_dehydrogenase_E1_beta_polypeptide_(BCKDHB)_mRNA	0.092	-0.0274	-0.311	-0.00119	2.03e-10	0.0864	-0.254	-4.02e-35	-5.91e-08	-8.46e-14
XM_005307298	suppressor_of_variegation_4-20_homolog_1_(Drosophila)_(SUV420H1)_transcript_variant_X1_mRNA	0.092	0.692	0.0541	-0.00132	-0.0503	0.0219	-2.11e-09	-8.58e-41	-1.32e-11	-3.86e-48
XM_005305622	cytoskeleton_associated_protein_2_(CKAP2)_transcript_variant_X1_mRNA	0.0923	-0.00998	-0.0198	-9.66e-10	0.00321	7.44e-16	-0.848	0.344	0.0145	-0.259
XM_005290229	fermitin_family_member_2_(FERMT2)_transcript_variant_X1_mRNA	0.0945	-0.0304	0.178	-0.000128	-2.82e-05	8.16e-31	-6.8e-22	-1.94e-39	-0.169	-5.95e-45
XM_005304876	protein_O-fucosyltransferase_1_(POFUT1)_mRNA	0.0969	-1	0.379	-0.256	0.000143	0.0338	0.0022	2.24e-11	2.89e-11	3.1e-06
XM_005314277	5'-AMP-activated_protein_kinase_subunit_gamma-2-like_(LOC101938821)_partial_mRNA	0.0982	-0.386	-0.32	-5.68e-05	1	0.046	-0.0238	-9.99e-146	-0.0969	-5.7e-70
XM_005305657	tetraspanin_12_(TSPAN12)_mRNA	0.0988	-0.667	-0.955	-0.905	1	-0.151	-0.332	0.925	-0.0634	3.18e-11
XM_005309285	musculin_(MSC)_mRNA	0.0996	-1	1	0.00578	-0.115	0.948	0.808	0.327	-2.13e-13	2.47e-28
XM_005303998	NAD(P)_transhydrogenase_mitochondrial-like_(LOC101942574)_mRNA	0.104	0.721	1	0.676	-0.524	1	0.862	-0.262	-3.68e-20	1.63e-83
XM_005287274	estrogen_receptor_binding_site_associated_antigen_9_(EBAG9)_mRNA	0.105	-0.569	-0.357	1	0.77	0.000142	-0.000683	-4.29e-30	-3.05e-19	-1.19e-08
XM_005305958	thioredoxin_domain_containing_5_(endoplasmic_reticulum)_(TXNDC5)_mRNA	0.107	-0.000104	-1.72e-11	-1.43e-74	-7.84e-128	0.127	-2.49e-15	-0.554	-3.66e-55	-0.00157
XM_005305763	LUC7-like_3_(S._cerevisiae)_(LUC7L3)_mRNA	0.107	-5.26e-05	-0.63	-0.579	5.74e-05	1e-10	-0.000247	-4.07e-12	-0.125	-1.75e-09
XM_005314509	ubiquitin-like_protein_ISG15-like_(LOC101946299)_mRNA	0.109	0.931	-0.643	0.0573	-7.27e-11	NA	NA	NA	NA	NA
XM_005295419	myosin_heavy_chain_7B_cardiac_muscle_beta_(MYH7B)_mRNA	0.114	0.0156	-0.00739	0.000695	0.444	0.2	0.514	-4.23e-11	5.22e-05	9.49e-70
XM_005288422	coiled-coil_domain_containing_37_(CCDC37)_transcript_variant_X1_mRNA	0.116	1	-0.255	1	-0.963	0.00319	-0.544	-3.18e-13	-0.133	-0.0176
XM_005303137	homeobox_protein_AKR-like_(LOC101935671)_mRNA	0.117	-0.0776	-0.49	0.00775	-0.367	0.00051	0.519	-3.44e-06	-1.19e-22	-0.138
[truncated: 495 more rows]
